# Supplementary material for: Testis‐Specific PDHA2 Is Required for Proper Meiotic Recombination and Chromosome Organisation During Spermatogenesis
Source: Cell Prolif. 2025 Feb 20;58(7):e70003. doi: 10.1111/cpr.70003 (PMC12240641; doi:10.1111/cpr.70003)
Supplement: Supplementary file 2 — Table S2. [file CPR-58-e70003-s001.xlsx]

## Sheet: Summary
Header line description			Spectrum database search analysis summary (Localization probability > 0.75)
Peptides	Number of peptides which spectrum hit
Modified peptides	Total number of modified peptides identified		Peptides	Modified peptides	Identified proteins	Identified sites	Comparable proteins	Comparable sites
Identified proteins	Number of proteins detected by spectrum search analysis		7431	5477	2189	5696	2046	5382
Comparable proteins	Number of proteins comparable
Identified sites	Number of modification sites detected by spectrum search analysis
Comparable sites	Number of modification sites comparable		Differentially modified sites (modified proteins) summary
Header line description of worksheet "Site_quant Normalized"			Compare group	Regulated type		fold change >1.5
Protein accession	Protein accession number of database used for search		KO/WT	Up-regulated		102 (91)
Position	Modification site localization in protein			Down-regulated		241(177)
Amino acid	The amino acid that modification site modified
Protein description	Protein functional description
Gene name	Name of the gene associated to the protein sequence
Localization probability	Probability of a certain amino acid containing this modification in this peptide
Modified sequence	Identified peptide sequence marked with modification sites localization probabilities
Header line description of worksheet "Peptide_quant"
Sequence	Identified peptide amino acid sequence
Length	Identified peptide amino acid length
Modifications	Identified peptide with modification markers
Modified sequence	Identified peptide sequence marked with modification sites localization probabilities
Protein accession	Protein accession number of database used for search
Protein description	Protein functional description
Gene name	Name of the gene associated to the protein sequence
MW [kDa]	Protein molecular weight, unit [kDa]
Charge	The charge-state of the peptide
Score	Andromeda score for the best associated MS/MS spectrum

## Sheet: Site_quant Normalized
Modification sites information																			Protein quantitation						Normalized modification sites quantitation
Protein accession	Position	Amino acid	Protein description	Gene name	Modified sequence	Localization probability	Intensity WT_1	Intensity WT_2	Intensity WT_3	Intensity KO_1	Intensity KO_2	Intensity KO_3	WT_1	WT_2	WT_3	KO_1	KO_2	KO_3	WT_1	WT_2	WT_3	KO_1	KO_2	KO_3	WT_1	WT_2	WT_3	KO_1	KO_2	KO_3	KO/WT Ratio	KO/WT P value
Q8CFE2	249	K	Histone PARylation factor 1 OS=Mus musculus OX=10090 GN=Hpf1 PE=1 SV=1	Hpf1	_ELPETDADLK[Acetyl (K)]R_	1	873.722	725.421	829.038	882.115	518.651	849.359	1.12056	0.930364	1.06325	1.13133	0.665178	1.08932	0.979447	1.00368	1.16592	0.841263	0.964004	1.04569	1.14408	0.926956	0.911944	1.34479	0.690015	1.04172	1.03136	0.999399
D3YXK2	414	K	Scaffold attachment factor B1 OS=Mus musculus OX=10090 GN=Safb PE=1 SV=2	Safb	_MSSVEEDSDTK[Acetyl (K)]R_	1	690.573	587.698	296.35	609.61	245.743	696.932	1.32509	1.12769	0.568644	1.16974	0.47154	1.33729	0.99408	1.02601	1.05021	0.938215	1.03909	0.952391	1.33298	1.0991	0.541459	1.24677	0.4538	1.40414	1.04411	0.999189
P27659	115	K	Large ribosomal subunit protein uL3 OS=Mus musculus OX=10090 GN=Rpl3 PE=1 SV=3	Rpl3	_TVFAEHISDEC[Carbamidomethyl (C)]K[Acetyl (K)]R_	1	1379.18	922.868	1364.05	992.089	1079.65	1751.68	1.10489	0.739328	1.09277	0.794783	0.864926	1.40331	0.960729	0.956093	1.04465	1.00906	1.06773	0.961741	1.15005	0.773281	1.04606	0.787644	0.810063	1.45913	1.02945	0.999186
Q9QYJ0	302	K	DnaJ homolog subfamily A member 2 OS=Mus musculus OX=10090 GN=Dnaja2 PE=1 SV=1	Dnaja2	_YPPGK[Acetyl (K)]VIEPGC[Carbamidomethyl (C)]VR_	1	753.425	1015.14	375.625	708.036	676.924	680.726	1.0738	1.44679	0.535349	1.00911	0.964767	0.970185	0.953126	1.01755	0.960979	1.08522	0.89728	1.08584	1.12661	1.42184	0.557087	0.929864	1.07521	0.893486	0.933354	0.999086
Q99ML0	235	K	Zinc finger MYND domain-containing protein 10 OS=Mus musculus OX=10090 GN=Zmynd10 PE=1 SV=2	Zmynd10	_VGGK[Acetyl (K)]LQHFESGR_	1	2719.71	2505.9	2992.75	2318.57	1506.12	1756.2	1.18255	1.08958	1.30127	1.00813	0.65487	0.763606	1.17592	1.20668	1.20747	0.742934	0.861923	0.805068	1.00563	0.902957	1.07768	1.35696	0.759778	0.948499	1.02644	0.999003
Q99MX0	300	K	Transketolase-like protein 1 OS=Mus musculus OX=10090 GN=Tktl1 PE=1 SV=2	Tktl1	_AC[Carbamidomethyl (C)]GLALAK[Acetyl (K)]LGHENDR_	1	212.611	260.254	259.448	326.815	247.011	256.95	0.816119	0.999	0.995903	1.2545	0.948165	0.986317	0.958727	0.978334	0.878877	1.04037	1.01384	1.12985	0.851253	1.02112	1.13315	1.20582	0.935221	0.872963	1.00282	0.998949
Q9WVA3	222	K	Mitotic checkpoint protein BUB3 OS=Mus musculus OX=10090 GN=Bub3 PE=1 SV=2	Bub3	_YAFK[Acetyl (K)]C[Carbamidomethyl (C)]HR_	1	401.999	491.186	400.605	478.232	335.427	306.881	0.999032	1.22068	0.995568	1.18848	0.833589	0.76265	1.03786	1.06228	1.13699	0.872252	0.967258	0.923359	0.962588	1.14911	0.87562	1.36255	0.861806	0.825951	1.02109	0.998074
Q921J2	102	K	GTP-binding protein Rheb OS=Mus musculus OX=10090 GN=Rheb PE=1 SV=1	Rheb	_VIHGK[Acetyl (K)]LLDMVGK_	1	648.441	345.351	783.704	1015.67	497.819	716.439	0.970861	0.517067	1.17338	1.52068	0.745346	1.07267	0.983864	0.90062	0.761364	1.12213	1.11631	1.11571	0.986783	0.574123	1.54115	1.35517	0.667687	0.961422	0.962031	0.997389
Q9D1D4	75	K	Transmembrane emp24 domain-containing protein 10 OS=Mus musculus OX=10090 GN=Tmed10 PE=1 SV=1	Tmed10	_THLK[Acetyl (K)]ITDSAGHILYAK_	1	1365.11	812.622	748.765	1228.52	1001.46	1069.08	1.31565	0.783179	0.721637	1.18401	0.965179	1.03034	0.858166	0.961895	0.952009	1.03752	1.15609	1.03432	1.5331	0.814205	0.758015	1.14119	0.834867	0.996153	0.957137	0.996848
P17156	249	K	Heat shock-related 70 kDa protein 2 OS=Mus musculus OX=10090 GN=Hspa2 PE=1 SV=2	Hspa2	_MVSHLAEEFK[Acetyl (K)]R_	1	15847.2	15336.7	21166	14823.4	13567.6	13431.3	1.00967	0.97715	1.34855	0.944445	0.864432	0.85575	1.09775	1.1089	1.11475	0.894737	0.906297	0.877564	0.919766	0.881187	1.20973	1.05556	0.953807	0.975142	0.991304	0.996818
Q99MD6	577	K	Thioredoxin reductase 3 OS=Mus musculus OX=10090 GN=Txnrd3 PE=1 SV=3	Txnrd3	_DNNTC[Carbamidomethyl (C)]YAK[Acetyl (K)]IIC[Carbamidomethyl (C)]NK_	1	2660.68	2729.33	2421.55	2176.32	1482.87	2175.72	1.16983	1.20002	1.06469	0.956872	0.651981	0.956608	1.08699	1.16913	1.20147	0.841037	0.865228	0.836142	1.07621	1.02642	0.886155	1.13773	0.753536	1.14407	1.01558	0.996685
P61759	184	K	Prefoldin subunit 3 OS=Mus musculus OX=10090 GN=Vbp1 PE=1 SV=2	Vbp1	_VYNWDVK[Acetyl (K)]R_	1	211.627	344.742	286.043	306.191	302.993	458.723	0.664687	1.08278	0.898414	0.961696	0.95165	1.44077	0.850646	1.01404	0.788115	1.19997	1.09493	1.0523	0.781391	1.06779	1.13995	0.801432	0.869146	1.36917	1.01693	0.996668
Q91V92	151	K	ATP-citrate synthase OS=Mus musculus OX=10090 GN=Acly PE=1 SV=1	Acly	_AQK[Acetyl (K)]LLVGVDEK_	1	701.077	647.078	792.437	1187.39	789.127	966.488	0.827459	0.763725	0.935287	1.40143	0.93138	1.14071	0.859786	0.839913	0.832873	1.31927	1.01089	1.13727	0.962401	0.90929	1.12297	1.06228	0.921349	1.00303	0.997329	0.996577
P61161	46	K	Actin-related protein 2 OS=Mus musculus OX=10090 GN=Actr2 PE=1 SV=1	Actr2	_STTK[Acetyl (K)]VGNIEIK_	1	335.786	345.007	381.151	486.808	303.177	423.15	0.885559	0.909878	1.0052	1.28384	0.799559	1.11596	0.857098	0.992467	0.977747	1.16305	0.998747	1.01089	1.03321	0.916784	1.02808	1.10386	0.800562	1.10394	1.01017	0.996087
P24549	419	K	Aldehyde dehydrogenase 1A1 OS=Mus musculus OX=10090 GN=Aldh1a1 PE=1 SV=5	Aldh1a1	_SVDDVIK[Acetyl (K)]R_	1	214.716	836.198	463.849	421.013	354.981	722.125	0.427595	1.66525	0.923732	0.838425	0.706926	1.43808	0.702994	1.31171	0.785018	0.708479	0.761789	1.73001	0.608249	1.26953	1.1767	1.18342	0.927982	0.831251	0.963389	0.995455
Q8JZX4	21	K	Splicing factor 45 OS=Mus musculus OX=10090 GN=Rbm17 PE=1 SV=1	Rbm17	_TEGWSK[Acetyl (K)]NFK_	1	389.855	434.576	1032.06	703.669	677.089	570.498	0.614307	0.684777	1.62626	1.1088	1.06691	0.898953	0.891998	0.939222	0.947654	1.08395	0.967968	1.1692	0.688687	0.729089	1.71609	1.02292	1.10222	0.768858	0.92346	0.995224
Q5ND04	151	K	Heat shock factor protein 5 OS=Mus musculus OX=10090 GN=Hsf5 PE=1 SV=1	Hsf5	_DQPQLLVHLK[Acetyl (K)]R_	1	380.491	450.479	245.638	208.177	395.64	200.244	1.2139	1.43719	0.783674	0.664158	1.26223	0.63885	1.20106	1.0817	1.18249	0.783941	0.926453	0.824352	1.01069	1.32864	0.66273	0.847204	1.36243	0.774972	0.994188	0.995207
Q8BFV2	201	K	PCI domain-containing protein 2 OS=Mus musculus OX=10090 GN=Pcid2 PE=1 SV=1	Pcid2	_AIDSSNLK[Acetyl (K)]DDYSTAQR_	1	79.444	61.454	138.242	146.941	25.2726	117.292	0.838244	0.648424	1.45865	1.55043	0.266661	1.23759	1.08342	1.0869	1.04217	0.957553	0.932386	0.897571	0.773703	0.596579	1.39963	1.61916	0.285999	1.37883	1.18559	0.995178
Q9Z1N5	155	K	Spliceosome RNA helicase Ddx39b OS=Mus musculus OX=10090 GN=Ddx39b PE=1 SV=1	Ddx39b	_VAVFFGGLSIK[Acetyl (K)]K_	1	684.848	668.402	1021.29	1033.87	954.774	602.516	0.827494	0.807623	1.23401	1.24922	1.15364	0.728013	0.957962	0.908522	1.00939	1.11287	1.06743	0.943828	0.863807	0.888942	1.22253	1.12252	1.08077	0.771341	0.999782	0.995143
Q8JZX4	309	K	Splicing factor 45 OS=Mus musculus OX=10090 GN=Rbm17 PE=1 SV=1	Rbm17	_C[Carbamidomethyl (C)]PTK[Acetyl (K)]VVLLR_	1	248.807	197.349	134.729	198.923	259.97	198.702	1.20538	0.956086	0.652712	0.963714	1.25946	0.962642	0.891998	0.939222	0.947654	1.08395	0.967968	1.1692	1.35133	1.01796	0.688766	0.889073	1.30114	0.823331	0.985446	0.994574
Q8BP47	501	K	Asparagine--tRNA ligase, cytoplasmic OS=Mus musculus OX=10090 GN=NARS1 PE=1 SV=2	NARS1	_SWDSEEILEGYK[Acetyl (K)]R_	1	196.189	83.4544	62.3238	196.954	94.054	193.251	1.42471	0.606039	0.452591	1.43027	0.683013	1.40338	0.83441	0.826704	0.696132	1.53306	0.981721	1.12797	1.70745	0.73308	0.650151	0.93295	0.695731	1.24416	0.929517	0.994463
Q9R190	460	K	Metastasis-associated protein MTA2 OS=Mus musculus OX=10090 GN=Mta2 PE=1 SV=1	Mta2	_QTFLLQTTK[Acetyl (K)]LTR_	1	73.5869	293.462	87.2237	175.395	121.181		0.490025	1.9542	0.580835	1.16798	0.806961		0.886748	0.896515	0.967927	1.08316	1.0705	1.09515	0.55261	2.17978	0.600081	1.07831	0.753815		0.82467	0.994279
Q3UVG3	743	K	Protein FAM91A1 OS=Mus musculus OX=10090 GN=Fam91a1 PE=1 SV=1	Fam91a1	_VC[Carbamidomethyl (C)]QK[Acetyl (K)]IATHGLC[Carbamidomethyl (C)]R_	1	361.836	405.568	287.646	502.24	278.475	547.517	0.910936	1.02103	0.724159	1.26441	0.70107	1.37839	1.06213	0.886871	0.765815	1.21365	1.03152	1.04001	0.857648	1.15127	0.945605	1.04182	0.679648	1.32536	1.03124	0.994031
Q8JZX4	245	K	Splicing factor 45 OS=Mus musculus OX=10090 GN=Rbm17 PE=1 SV=1	Rbm17	_IMQK[Acetyl (K)]YGFR_	1	567.453	547.954	377.879	650.82	575.785	482.114	1.06331	1.02677	0.708079	1.21952	1.07892	0.903398	0.891998	0.939222	0.947654	1.08395	0.967968	1.1692	1.19205	1.09321	0.747192	1.12507	1.11462	0.77266	0.99337	0.99351
P29595	48	K	NEDD8 OS=Mus musculus OX=10090 GN=Nedd8 PE=1 SV=2	Nedd8	_LIYSGK[Acetyl (K)]QMNDEK_	1	16049.8	21010.6	32478.1	15912.7	22397.7	20904.1	0.747935	0.979114	1.51351	0.741544	1.04375	0.974147	1.11978	1.09432	0.955384	1.12611	0.962645	0.741761	0.667932	0.894722	1.58419	0.6585	1.08426	1.31329	0.971147	0.992635
P31254	295	K	Ubiquitin-like modifier-activating enzyme 1 Y OS=Mus musculus OX=10090 GN=Uba1y PE=1 SV=2	Uba1y	_GGIVSQVK[Acetyl (K)]VPR_	1	144.985	174.258	140.27	379.59	53.0729	303.71	0.727418	0.874287	0.703761	1.90448	0.266277	1.52377	0.886083	0.950152	0.901424	1.11268	1.05826	1.0914	0.820937	0.920155	0.780721	1.71161	0.251618	1.39617	1.33214	0.992054
Q6ZWN5	52	K	Small ribosomal subunit protein uS4 OS=Mus musculus OX=10090 GN=Rps9 PE=1 SV=3	Rps9	_FTLAK[Acetyl (K)]IR_	1	10121.7	9730.67	12484.6	14359	8375.51	10244.8	0.929786	0.893867	1.14685	1.31903	0.76938	0.94109	1.02153	0.976277	0.997829	1.01734	0.950266	1.03676	0.910191	0.915587	1.14934	1.29655	0.809647	0.907719	1.01304	0.991991
P24547	349	K	Inosine-5'-monophosphate dehydrogenase 2 OS=Mus musculus OX=10090 GN=Impdh2 PE=1 SV=2	Impdh2	_PQATAVYK[Acetyl (K)]VSEYAR_	1	198.57	225.756	163.577	278.111	172.651	213.693	0.951341	1.08159	0.783692	1.33242	0.827165	1.02379	0.97875	0.956727	0.890224	1.02466	0.972014	1.17763	0.971996	1.13051	0.880331	1.30035	0.85098	0.869372	1.0127	0.991144
Q9JKK8	2383	K	Serine/threonine-protein kinase ATR OS=Mus musculus OX=10090 GN=Atr PE=1 SV=2	Atr	_PILTK[Acetyl (K)]IYK_	1	302.083	259.142	223.138	206.043	222.563	308.674	1.19115	1.02183	0.879855	0.812448	0.87759	1.21714	1.10061	0.973468	1.03516	0.938488	0.98387	0.968398	1.08226	1.04968	0.849968	0.865699	0.891977	1.25685	1.01094	0.99099
Q99MD9	154	K	Nuclear autoantigenic sperm protein OS=Mus musculus OX=10090 GN=Nasp PE=1 SV=2	Nasp	_EQVYDAMGEK[Acetyl (K)]EAK_	1	671.817	353.668	628.862	314.066	595.732	308.578	1.40316	0.738676	1.31345	0.655961	1.24425	0.644498	1.10697	1.14377	1.21176	0.788084	0.949967	0.799452	1.26757	0.645824	1.08392	0.832348	1.30979	0.806175	0.983649	0.990706
Q8R4X3	507	K	RNA-binding protein 12 OS=Mus musculus OX=10090 GN=Rbm12 PE=1 SV=3	Rbm12	_FIQVHPITK[Acetyl (K)]K_	1	53.2483	98.4592	52.5972	130.989	97.1864	40.6852	0.675219	1.24852	0.666962	1.66101	1.23238	0.515911	0.908367	0.861445	0.9074	1.15755	1.04334	1.12189	0.743333	1.44933	0.735026	1.43493	1.18118	0.459858	1.05065	0.9905
P86048	78	K	Large ribosomal subunit protein uL16-like OS=Mus musculus OX=10090 GN=Rpl10l PE=1 SV=1	Rpl10l	_YMVK[Acetyl (K)]SC[Carbamidomethyl (C)]GK_	1	157.227	124	97.8074	146.734	143.58	92.2707	1.23862	0.97687	0.770522	1.15596	1.13112	0.726904	1.04416	0.998146	0.951441	1.04087	1.01038	0.955004	1.18624	0.978685	0.809848	1.11058	1.11949	0.761153	1.00553	0.990348
P17742	125	K	Peptidyl-prolyl cis-trans isomerase A OS=Mus musculus OX=10090 GN=Ppia PE=1 SV=2	Ppia	_TEWLDGK[Acetyl (K)]HVVFGK_	1	4771.31	3662.46	4224.76	4304.7	2950.49	6334.16	1.09067	0.837202	0.965738	0.984011	0.674452	1.44792	1.04636	1.02074	0.885807	1.21202	0.921072	0.913996	1.04235	0.820188	1.09023	0.811879	0.732247	1.58417	1.05944	0.989929
P06151	76	K	L-lactate dehydrogenase A chain OS=Mus musculus OX=10090 GN=Ldha PE=1 SV=3	Ldha	_TPK[Acetyl (K)]IVSSK_	1	357.226	527.316	273.347	154.459	110.478	385.983	1.18495	1.74916	0.906721	0.512355	0.366465	1.28035	1.26357	1.3661	1.33864	0.580179	0.810569	0.640937	0.937783	1.2804	0.677344	0.883099	0.452108	1.99761	1.15102	0.989537
P97310	728	K	DNA replication licensing factor MCM2 OS=Mus musculus OX=10090 GN=Mcm2 PE=1 SV=3	Mcm2	_YIIYAK[Acetyl (K)]ER_	1	446.237	410.313	847.972	771.946	635.993	856.869	0.674528	0.620225	1.28179	1.16687	0.961361	1.29523	0.796063	0.876119	0.827963	1.08344	1.03392	1.3825	0.84733	0.707923	1.54812	1.077	0.929818	0.936882	0.94855	0.989371
P48962	96	K	ADP/ATP translocase 1 OS=Mus musculus OX=10090 GN=Slc25a4 PE=1 SV=4	Slc25a4	_YK[Acetyl (K)]QIFLGGVDR_	1	78.0735	78.3083	178.213	73.1753	58.1157	177.482	0.728108	0.730297	1.662	0.682427	0.541982	1.65518	0.786783	1.43773	0.968494	0.670756	0.894841	1.2414	0.925424	0.507952	1.71607	1.0174	0.605674	1.33332	0.938704	0.989101
P63166	23	K	Small ubiquitin-related modifier 1 OS=Mus musculus OX=10090 GN=Sumo1 PE=1 SV=1	Sumo1	_EGEYIK[Acetyl (K)]LK_	1	1824.16	1536.43	2186.4	2239.7	1626.33	2525.21	0.916799	0.772188	1.09886	1.12564	0.817373	1.26914	0.929667	0.914658	0.951076	1.19682	0.98897	1.01881	0.986158	0.844237	1.15538	0.94053	0.826489	1.24571	1.00903	0.989003
Q99L47	159	K	Hsc70-interacting protein OS=Mus musculus OX=10090 GN=St13 PE=1 SV=1	St13	_ASVFVK[Acetyl (K)]LQKPNAAIR_	1	3033.82	2368.58	1973.05	2813.18	2561.21	1995.73	1.23447	0.963779	0.802838	1.14469	1.04216	0.812065	1.02398	0.966281	1.00123	1.12132	0.935652	0.951534	1.20556	0.997411	0.801849	1.02084	1.11383	0.853428	0.994437	0.98865
Q9D4D4	307	K	Transketolase-like protein 2 OS=Mus musculus OX=10090 GN=Tktl2 PE=1 SV=1	Tktl2	_ISMSNTK[Acetyl (K)]MTSLPVYK_	1	176.305	352.828	235.952	441.853	142.993	184.472	0.68941	1.37967	0.922648	1.72778	0.559146	0.721345	1.07632	1.02731	1.00306	0.988476	0.957958	0.946871	0.640523	1.34299	0.919833	1.74793	0.583685	0.76182	1.06547	0.988645
Q6DID5	546	K	PWWP domain-containing DNA repair factor 3A OS=Mus musculus OX=10090 GN=Pwwp3a PE=1 SV=1	Pwwp3a	_ANQK[Acetyl (K)]LVEYIVK_	1	415.898	636.094	593.82	496.101	277.608	636.059	0.816665	1.24905	1.16604	0.974155	0.545117	1.24898	1.08883	1.05029	1.15748	0.827104	0.93809	0.938212	0.750042	1.18924	1.00739	1.17779	0.581092	1.33123	1.04868	0.988125
Q91ZA3	649	K	Propionyl-CoA carboxylase alpha chain, mitochondrial OS=Mus musculus OX=10090 GN=Pcca PE=1 SV=2	Pcca	_FMLEK[Acetyl (K)]VPK_	1	150.461	116.633	83.1378	77.204	214.792	133.497	1.16377	0.90212	0.643046	0.59715	1.66135	1.03256	0.910176	0.957919	0.915663	1.09489	1.07016	1.05119	1.27862	0.941749	0.702274	0.545395	1.55244	0.982277	1.05388	0.988074
Q9CPQ8	66	K	ATP synthase subunit g, mitochondrial OS=Mus musculus OX=10090 GN=Atp5mg PE=1 SV=1	Atp5mg	_TGSFK[Acetyl (K)]HLTVK_	1	84.9882	160.873	158.468	93.1786		199.038	0.610069	1.15479	1.13753	0.668862		1.42875	0.939157	1.02158	0.868001	1.01818	1.17731	0.975768	0.649592	1.13039	1.31052	0.656916		1.46423	1.02952	0.988019
Q91Z31	256	K	Polypyrimidine tract-binding protein 2 OS=Mus musculus OX=10090 GN=Ptbp2 PE=1 SV=2	Ptbp2	_IDFSK[Acetyl (K)]LVNLNVK_	1	597.055		86.7777	49.4794	744.705	173.108	1.80802		0.262784	0.149835	2.25514	0.524213	1.07585	1.09046	1.15437	0.933071	0.96562	0.780636	1.68056		0.227643	0.160583	2.33544	0.67152	1.10664	0.987743
Q6NZK8	283	K	Protein tyrosine phosphatase domain-containing protein 1 OS=Mus musculus OX=10090 GN=Ptpdc1 PE=1 SV=1	Ptpdc1	_LLK[Acetyl (K)]YVPK_	1	169.882	229.624	183.992	121.224	188.581	48.5561	1.08221	1.46279	1.1721	0.772245	1.20133	0.309321	1.30346	1.38662	1.21117	0.568944	0.807132	0.722667	0.83026	1.05493	0.967739	1.35733	1.48839	0.428026	1.1475	0.987729
Q9D2H9	89	K	Dynein axonemal assembly factor 1 OS=Mus musculus OX=10090 GN=Dnaaf1 PE=1 SV=1	Dnaaf1	_QFLQK[Acetyl (K)]LC[Carbamidomethyl (C)]K_	1	761.991	494.791	515.755	188.963	297.851	398.371	1.72025	1.11703	1.16435	0.426598	0.67242	0.899351	1.27997	1.34492	1.38906	0.513851	0.845017	0.627189	1.34398	0.830554	0.838234	0.830198	0.795747	1.43394	1.01564	0.987524
O88379	324	K	Bromodomain adjacent to zinc finger domain protein 1A OS=Mus musculus OX=10090 GN=Baz1a PE=1 SV=3	Baz1a	_ALAFEK[Acetyl (K)]AK_	1	747.148	1041.67	1556.09	714.208	730.919	793.959	0.802811	1.11928	1.67202	0.767417	0.785372	0.853109	1.19898	1.0835	1.23294	0.768527	0.978565	0.737488	0.669578	1.03302	1.35612	0.998555	0.802575	1.15678	0.967041	0.987307
P46978	13	K	Dolichyl-diphosphooligosaccharide--protein glycosyltransferase subunit STT3A OS=Mus musculus OX=10090 GN=Stt3a PE=1 SV=1	Stt3a	_LSYEK[Acetyl (K)]QDTLLK_	1	146.806	165.058	419.362	282.649	140.08	295.165	0.607841	0.683414	1.73635	1.17029	0.579993	1.22211	0.895124	0.980232	1.04797	1.03721	0.989854	1.04961	0.679057	0.697196	1.65687	1.12831	0.585938	1.16435	0.949053	0.987219
Q99L20	190	K	Glutathione S-transferase theta-3 OS=Mus musculus OX=10090 GN=Gstt3 PE=1 SV=1	Gstt3	_PK[Acetyl (K)]LAAWR_	1	434.058	573.779	347.407	385.347	222.139	250.035	1.17697	1.55582	0.942008	1.04488	0.602339	0.677979	1.13474	1.23666	1.31468	0.65528	0.877976	0.780657	1.03721	1.25808	0.716531	1.59456	0.686054	0.868472	1.04558	0.986703
P51960	79	K	Myb-related protein A OS=Mus musculus OX=10090 GN=Mybl1 PE=1 SV=2	Mybl1	_WQK[Acetyl (K)]VLNPELIK_	1	368.691	507.664	194.794	611.179	280.915	300.197	0.977338	1.34573	0.516367	1.62013	0.744658	0.795771	0.972598	0.887968	0.976349	0.963706	1.11729	1.08209	1.00487	1.51552	0.528875	1.68115	0.666484	0.735405	1.01107	0.986571
P53026	133	K	Large ribosomal subunit protein uL1 OS=Mus musculus OX=10090 GN=Rpl10a PE=1 SV=3	Rpl10a	_AGK[Acetyl (K)]FPSLLTHNENMVAK_	1	814.473	1207.43	997.998	1169.55	934.463	926.956	0.807626	1.19728	0.989608	1.15972	0.926607	0.919163	1.05186	0.930049	1.0076	0.962942	1.06581	0.981736	0.767806	1.28733	0.982144	1.20435	0.869392	0.936263	0.99102	0.986326
Q68FD5	506	K	Clathrin heavy chain 1 OS=Mus musculus OX=10090 GN=Cltc PE=1 SV=3	Cltc	_IVLYAK[Acetyl (K)]K_	1	3882.82	3459.19	3835.47	4522.33	3484	3700.67	1.01802	0.906952	1.00561	1.18569	0.913458	0.970266	0.979729	0.987543	0.967942	1.07543	0.996677	0.992681	1.03909	0.918393	1.03891	1.10253	0.916503	0.977419	1.00002	0.985998
Q69Z89	490	K	Ras-associating and dilute domain-containing protein OS=Mus musculus OX=10090 GN=Radil PE=1 SV=2	Radil	_HLLLK[Acetyl (K)]ISK_	1	335.238	182.473	119.422	170.101	178.358	266.11	1.60696	0.874678	0.572448	0.815375	0.854954	1.27559	1.12396	0.926752	0.912414	1.0478	0.946482	1.04259	1.42973	0.943811	0.627399	0.778174	0.903297	1.22348	0.968017	0.985585
Q9EQ61	440	K	Pescadillo homolog OS=Mus musculus OX=10090 GN=Pes1 PE=1 SV=1	Pes1	_LK[Acetyl (K)]LLALQR_	1	367.84	379.37	210.174	401.837	340.322	415.757	1.04337	1.07608	0.596155	1.1398	0.965316	1.17928	0.868444	0.923814	0.883648	1.06849	1.10947	1.14613	1.20142	1.16482	0.674651	1.06674	0.870067	1.02893	0.975284	0.985549
Q04750	736	K	DNA topoisomerase 1 OS=Mus musculus OX=10090 GN=Top1 PE=1 SV=2	Top1	_ITVAWC[Carbamidomethyl (C)]K[Acetyl (K)]K_	1	730.902	616.164	643.176	702.976	667.962	488.606	1.13913	0.960309	1.00241	1.09561	1.04104	0.761507	1.00828	1.04988	1.05792	0.845183	0.9939	1.04484	1.12978	0.914688	0.947532	1.29629	1.04743	0.728824	1.02692	0.985346
Q6P5D8	1853	K	Structural maintenance of chromosomes flexible hinge domain-containing protein 1 OS=Mus musculus OX=10090 GN=Smchd1 PE=1 SV=2	Smchd1	_EVVK[Acetyl (K)]ITHC[Carbamidomethyl (C)]PTLLTR_	1	317.431	257.993	215.545	505.694	205.373	378.24	1.01293	0.823261	0.687807	1.61368	0.65535	1.20697	0.872814	0.856157	0.881122	1.09293	1.11492	1.18206	1.16053	0.961578	0.780604	1.47647	0.587802	1.02107	1.06292	0.985287
Q8VEK3	9	K	Heterogeneous nuclear ribonucleoprotein U OS=Mus musculus OX=10090 GN=Hnrnpu PE=1 SV=1	Hnrnpu	_[Acetyl (Protein N-term)]SSSPVNVK[Acetyl (K)]K_	1	1625.47	3220.69	4032	3148.62	2809.99	2511.31	0.562183	1.11391	1.39451	1.08898	0.971863	0.868558	0.978907	0.963983	1.04019	1.00956	1.01773	0.98963	0.574297	1.15553	1.34063	1.07867	0.954928	0.87766	0.948153	0.985058
P62281	38	K	Small ribosomal subunit protein uS17 OS=Mus musculus OX=10090 GN=Rps11 PE=1 SV=3	Rps11	_YYK[Acetyl (K)]NIGLGFK_	1	4840.26	5638.03	4979.27	6312.05	4435.82	5026.76	0.92986	1.08312	0.956565	1.2126	0.852164	0.965687	1.08591	0.954179	0.948978	1.01556	0.989187	1.00618	0.856294	1.13513	1.00799	1.19402	0.861478	0.959753	1.00528	0.984981
Q9CQC6	60	K	eIF5-mimic protein 2 OS=Mus musculus OX=10090 GN=Bzw1 PE=1 SV=1	Bzw1	_FLDASGAK[Acetyl (K)]LDYR_	1	720.281	906.746	889.035	1130.72	785.136	1077.86	0.784367	0.987423	0.968136	1.23132	0.854993	1.17376	0.897782	0.934853	0.917504	1.13938	0.978602	1.13188	0.873673	1.05623	1.05519	1.0807	0.873688	1.03699	1.00211	0.98476
Q9EST4	96	K	Proteasome assembly chaperone 2 OS=Mus musculus OX=10090 GN=Psmg2 PE=1 SV=1	Psmg2	_SIFIK[Acetyl (K)]YK_	1	2872.44	2305.53	2589.85	4221.07	2135.51	2535.65	1.03449	0.830319	0.932716	1.52019	0.769089	0.913197	1.02446	0.918869	0.906694	1.15021	0.971431	1.02833	1.00978	0.903632	1.0287	1.32167	0.791707	0.888035	1.02015	0.984245
P62889	36	K	Large ribosomal subunit protein eL30 OS=Mus musculus OX=10090 GN=Rpl30 PE=1 SV=2	Rpl30	_QTLK[Acetyl (K)]MIR_	1	769.551	807.944	1013.32	806.016	821.189	847.274	0.911557	0.957035	1.20031	0.95475	0.972724	1.00362	1.07523	1.00115	0.983842	1.01664	0.896962	1.02617	0.847775	0.955939	1.22002	0.939122	1.08446	0.978024	0.992682	0.983992
Q8BGQ7	338	K	Alanine--tRNA ligase, cytoplasmic OS=Mus musculus OX=10090 GN=Aars1 PE=1 SV=1	Aars1	_YSHEK[Acetyl (K)]LNASR_	1	454.558	66.8292	418.854	93.4559	965.395		1.13691	0.167149	1.04761	0.233746	2.41458		0.85935	0.928885	0.844791	1.31246	1.02562	1.0289	1.32299	0.179946	1.24008	0.178098	2.35428		1.38481	0.983974
Q9WV55	125	K	Vesicle-associated membrane protein-associated protein A OS=Mus musculus OX=10090 GN=Vapa PE=1 SV=2	Vapa	_EAKPDELMDSK[Acetyl (K)]LR_	1	1438.63	743.458	964.4	716.734	953.827	949.994	1.49674	0.77349	1.00336	0.745686	0.992356	0.988369	1.0322	1.09574	1.09501	0.890864	0.978638	0.907542	1.45004	0.705907	0.916296	0.837038	1.01402	1.08906	0.956992	0.9838
Q9R0L6	736	K	Pericentriolar material 1 protein OS=Mus musculus OX=10090 GN=Pcm1 PE=1 SV=2	Pcm1	_FYEAK[Acetyl (K)]LQQQQR_	1	707.682	534.744	613.449	740.698	493.054	612.423	1.14696	0.866672	0.994231	1.20047	0.799104	0.992568	1.04101	0.97896	0.994308	1.0427	0.975888	0.967131	1.10177	0.885299	0.999923	1.1513	0.818848	1.0263	1.00317	0.98308
Q8BFZ9	294	K	Erlin-2 OS=Mus musculus OX=10090 GN=Erlin2 PE=1 SV=1	Erlin2	_AIASNSK[Acetyl (K)]IYFGK_	1	1036.56	905.249	874.177	813.332	682.405	829.019	1.20981	1.05656	1.02029	0.949279	0.796467	0.967587	1.04086	1.1235	1.11679	0.840432	0.99045	0.887977	1.16232	0.940422	0.913598	1.12951	0.804147	1.08965	1.00231	0.983017
P46471	422	K	26S proteasome regulatory subunit 7 OS=Mus musculus OX=10090 GN=Psmc2 PE=1 SV=5	Psmc2	_SYAK[Acetyl (K)]FSATPR_	1	1844.85	1812.32	1304.64	2062.95	1244.2	1655.71	1.11531	1.09565	0.788726	1.24716	0.752186	1.00097	1.03804	1.02924	0.941562	1.02383	0.979319	0.988021	1.07445	1.06452	0.837678	1.21814	0.76807	1.0131	1.00762	0.982884
P54869	83	K	Hydroxymethylglutaryl-CoA synthase, mitochondrial OS=Mus musculus OX=10090 GN=Hmgcs2 PE=1 SV=2	Hmgcs2	_FNNVEAGK[Acetyl (K)]YTVGLGQTR_	1	16.4455	98.827	137.761	53.9778	45.44	257.95	0.161652	0.971431	1.35413	0.530581	0.446658	2.53555	0.516851	0.996824	0.830069	0.715332	0.832009	2.10892	0.312764	0.974526	1.63135	0.741727	0.536842	1.2023	0.850008	0.982503
P34022	150	K	Ran-specific GTPase-activating protein OS=Mus musculus OX=10090 GN=Ranbp1 PE=1 SV=2	Ranbp1	_FLNAENAQK[Acetyl (K)]FK_	1	748.731	801.158	512.995	872.79	507.628	779.29	1.06389	1.13839	0.728929	1.24017	0.721303	1.10731	1.01769	0.964003	0.943613	0.954804	1.18197	0.937924	1.0454	1.1809	0.772487	1.29888	0.610255	1.1806	1.03033	0.982438
Q9QUM9	181	K	Proteasome subunit alpha type-6 OS=Mus musculus OX=10090 GN=Psma6 PE=1 SV=1	Psma6	_QTESTSFLEK[Acetyl (K)]K_	1	245.134	154.01		254.803	119.701	236.415	1.21346	0.76238		1.26132	0.59254	1.1703	1.01095	0.982943	1.00328	1.0822	0.974674	0.945952	1.20031	0.775609		1.16552	0.607937	1.23717	1.01577	0.982192
Q8R3Q6	128	K	Protein MIX23 OS=Mus musculus OX=10090 GN=Mix23 PE=1 SV=1	Mix23	_SWK[Acetyl (K)]VFNER_	1	621.275	709.852	350.114	666.369	495.224	812.237	1.01986	1.16526	0.574731	1.09388	0.812938	1.33333	0.818584	1.02841	0.889809	1.19998	1.06862	0.994599	1.24588	1.13307	0.645904	0.911583	0.760735	1.34057	0.996044	0.98168
Q9D1J3	149	K	SAP domain-containing ribonucleoprotein OS=Mus musculus OX=10090 GN=Sarnp PE=1 SV=3	Sarnp	_GLSSDTKPMVNLDK[Acetyl (K)]LK_	0.999983	413.165	444.147	311.381	736.437	410.444	266.645	0.960024	1.03201	0.723519	1.71117	0.953701	0.619571	0.967155	0.955925	0.893868	1.13115	1.05256	0.999347	0.992626	1.0796	0.809425	1.51278	0.906078	0.619976	1.05455	0.981168
P54923	230	K	ADP-ribosylhydrolase ARH1 OS=Mus musculus OX=10090 GN=Adprh PE=1 SV=1	Adprh	_ENLQHWSYFEK[Acetyl (K)]EWEK_	1	429.48	270.371	740.003	373.526	274.738	486.357	1.00093	0.63012	1.72463	0.87053	0.640297	1.13349	1.13593	1.05205	1.0696	0.916763	0.947573	0.878083	0.881154	0.598946	1.61241	0.949569	0.675724	1.29087	0.942976	0.980333
Q80U95	130	K	Ubiquitin-protein ligase E3C OS=Mus musculus OX=10090 GN=Ube3c PE=1 SV=2	Ube3c	_HSSLFVK[Acetyl (K)]QLDGSER_	1	227.086	229.091	121.819	203.458	230.889	239.62	1.0883	1.09791	0.583817	0.975065	1.10653	1.14837	0.988795	0.959438	0.77772	1.17591	1.02822	1.06991	1.10064	1.14433	0.750677	0.829202	1.07615	1.07333	0.99434	0.979769
Q6PDQ2	1044	K	Chromodomain-helicase-DNA-binding protein 4 OS=Mus musculus OX=10090 GN=Chd4 PE=1 SV=1	Chd4	_ASGK[Acetyl (K)]LLLLQK_	1	527.122	558.372	624.979	758.46	440.706	700.698	0.876022	0.927955	1.03865	1.26048	0.732407	1.16449	0.963406	0.957003	0.965213	0.98958	1.03543	1.08937	0.909297	0.969647	1.07608	1.27375	0.707347	1.06895	1.03216	0.979311
Q8BGR9	60	K	Ubiquitin-like domain-containing CTD phosphatase 1 OS=Mus musculus OX=10090 GN=Ublcp1 PE=1 SV=1	Ublcp1	_GKPAENDVK[Acetyl (K)]LGALK_	0.974283	211.886	192.481	152.374	281.488	150.049	223.327	1.04928	0.953187	0.754574	1.39396	0.743059	1.10594	0.998892	0.888984	0.91289	1.09852	1.03238	1.06833	1.05044	1.07222	0.826577	1.26894	0.719753	1.03521	1.02531	0.979201
Q9CXI5	42	K	Mesencephalic astrocyte-derived neurotrophic factor OS=Mus musculus OX=10090 GN=Manf PE=1 SV=2	Manf	_FYQDLK[Acetyl (K)]DR_	1	1088.74	927.492	718.422	818.777	687.59	873.258	1.2773	1.08812	0.842842	0.960577	0.80667	1.02449	1.01804	1.14796	1.02088	0.908636	1.0187	0.885792	1.25467	0.947874	0.825606	1.05716	0.791863	1.15659	0.992559	0.979165
Q8VIJ6	203	K	Splicing factor, proline- and glutamine-rich OS=Mus musculus OX=10090 GN=Sfpq PE=1 SV=1	Sfpq	_GGK[Acetyl (K)]MPGGPK_	1	4609.87	82508.7	2746.52	3275.05	2401.55	131370	0.121894	2.1817	0.0726236	0.086599	0.0635018	3.47368	1.01954	1.00299	1.05214	0.922592	1.00642	0.996326	0.119558	2.1752	0.0690246	0.0938649	0.063097	3.48649	1.54137	0.978986
P68040	183	K	Small ribosomal subunit protein RACK1 OS=Mus musculus OX=10090 GN=Rack1 PE=1 SV=3	Rack1	_VWNLANC[Carbamidomethyl (C)]K[Acetyl (K)]LK_	1	898.948	991.549	471.789	742.917	837.496	580.663	1.19241	1.31524	0.625804	0.985439	1.11089	0.770219	1.02517	1.01787	1.02113	0.977076	0.947488	1.01127	1.16313	1.29215	0.612851	1.00856	1.17246	0.761636	0.959102	0.978835
Q99LG2	807	K	Transportin-2 OS=Mus musculus OX=10090 GN=Tnpo2 PE=1 SV=1	Tnpo2	_DNEEK[Acetyl (K)]DSAFR_	1	238.576	72.3138	120.938	104.306	129.541	119.346	1.82346	0.552703	0.924344	0.797221	0.990096	0.912174	1.03518	1.02175	1.05697	0.95479	0.968104	0.963202	1.76149	0.540938	0.87452	0.83497	1.02272	0.947022	0.882831	0.978471
P27659	66	K	Large ribosomal subunit protein uL3 OS=Mus musculus OX=10090 GN=Rpl3 PE=1 SV=3	Rpl3	_EVDRPGSK[Acetyl (K)]VNK_	1	42.1471	28.7478		279.751	5.81148		0.472955	0.322594		3.13924	0.0652138		0.960729	0.956093	1.04465	1.00906	1.06773	0.961741	0.492288	0.337409		3.11104	0.0610772		3.82322	0.978249
Q8C735	99	K	Protein lin-9 homolog OS=Mus musculus OX=10090 GN=Lin9 PE=1 SV=2	Lin9	_VAMIPQKFTATM[Oxidation (M)]STPDK[Acetyl (K)]K_	1		544.896	861.147	928.488		605.244		0.741412	1.17172	1.26335		0.823524	0.950558	0.897513	1.02719	1.14487	1.00288	0.976988		0.826075	1.14071	1.10348		0.842922	0.989639	0.978234
P10649	144	K	Glutathione S-transferase Mu 1 OS=Mus musculus OX=10090 GN=Gstm1 PE=1 SV=2	Gstm1	_LYSEFLGK[Acetyl (K)]R_	1	677.004	1817.54	1719.68	2042.68	1412.08	640.436	0.488846	1.31239	1.24173	1.47496	1.01962	0.462441	0.700848	1.34787	1.05278	1.06556	0.955549	0.877391	0.697506	0.973679	1.17948	1.38421	1.06706	0.527064	1.04478	0.978148
P63101	138	K	14-3-3 protein zeta/delta OS=Mus musculus OX=10090 GN=Ywhaz PE=1 SV=1	Ywhaz	_YLAEVAAGDDK[Acetyl (K)]K_	1	852.634	354.6	435.805	669.504	395.25	531.562	1.57927	0.656798	0.807207	1.24007	0.73209	0.984571	1.04189	1.01913	0.894972	1.08257	1.01249	0.948934	1.51577	0.644466	0.901936	1.14548	0.723056	1.03755	0.94903	0.978141
Q61191	813	K	Host cell factor 1 OS=Mus musculus OX=10090 GN=Hcfc1 PE=1 SV=2	Hcfc1	_VMTSGTGAPAK[Acetyl (K)]IITAVPK_	1	357.931	708.5	890.783	803.529	1012.53	732.348	0.476645	0.943488	1.18623	1.07004	1.34836	0.975245	0.767398	0.927549	0.828757	1.01707	1.07956	1.37966	0.621119	1.01718	1.43134	1.05208	1.24898	0.706871	0.979898	0.977327
Q6P926	104	K	Spermatogenesis-associated protein 24 OS=Mus musculus OX=10090 GN=Spata24 PE=1 SV=1	Spata24	_MAFEK[Acetyl (K)]ALSSVK_	1	270.854	489.799	255.865	601.853	251.832	666.224	0.640713	1.15864	0.605257	1.4237	0.595716	1.57598	0.824851	0.882684	0.764913	1.32905	1.12932	1.06917	0.776762	1.31263	0.791276	1.07122	0.527498	1.47401	1.06667	0.97717
Q6NZC7	473	K	SEC23-interacting protein OS=Mus musculus OX=10090 GN=Sec23ip PE=1 SV=2	Sec23ip	_VVSLK[Acetyl (K)]LLQTHFK_	1	258.934	352.156	352.109	368.777	359.315	174.008	0.832899	1.13276	1.13261	1.18622	1.15579	0.559721	1.04298	1.04535	1.06499	0.987299	0.94337	0.916008	0.798574	1.08362	1.06349	1.20148	1.22517	0.611044	1.03124	0.977038
P50247	401	K	Adenosylhomocysteinase OS=Mus musculus OX=10090 GN=Ahcy PE=1 SV=3	Ahcy	_KLDEAVAEAHLGK[Acetyl (K)]LNVK_	1	1069.61	688.244	1510.11	1982.39	905.082	1056.47	0.889868	0.57259	1.25635	1.64926	0.752989	0.878941	0.912233	0.895746	0.939958	1.11474	1.04939	1.08793	0.975483	0.639232	1.3366	1.4795	0.717547	0.807906	1.01817	0.976866
Q8CG48	1160	K	Structural maintenance of chromosomes protein 2 OS=Mus musculus OX=10090 GN=Smc2 PE=1 SV=2	Smc2	_TK[Acetyl (K)]FVDGVSTVAR_	1	91.2855	103.494	165.735	216.013	106.023	111.379	0.689876	0.782142	1.25252	1.63249	0.801254	0.841728	0.928501	0.894872	0.942792	1.0511	0.989254	1.19348	0.743	0.874026	1.32852	1.55312	0.809957	0.705273	1.04169	0.976602
P15532	56	K	Nucleoside diphosphate kinase A OS=Mus musculus OX=10090 GN=Nme1 PE=1 SV=1	Nme1	_EHYTDLK[Acetyl (K)]DRPFFTGLVK_	1	200.994	330.234	421.029	515.077	408.637	576.931	0.491647	0.80778	1.02987	1.25992	0.99956	1.41122	0.964674	0.589519	0.768997	1.2176	1.21203	1.24718	0.509651	1.37024	1.33924	1.03475	0.8247	1.13153	0.929129	0.976466
Q91YQ5	539	K	Dolichyl-diphosphooligosaccharide--protein glycosyltransferase subunit 1 OS=Mus musculus OX=10090 GN=Rpn1 PE=1 SV=1	Rpn1	_LK[Acetyl (K)]TEGSDLC[Carbamidomethyl (C)]DR_	1	2613.78	1190.22	2396.67	1815.42	2401.31	2047.36	1.25816	0.572921	1.15365	0.873866	1.15589	0.985511	0.931808	1.0041	0.98776	1.00657	1.06127	1.0085	1.35024	0.570582	1.16795	0.868165	1.08916	0.977205	0.950065	0.975805
Q9R0L6	255	K	Pericentriolar material 1 protein OS=Mus musculus OX=10090 GN=Pcm1 PE=1 SV=2	Pcm1	_SYMK[Acetyl (K)]FLQK_	1	420.702	422.027	423.572	343.847	430.611	499.726	0.993594	0.996723	1.00037	0.812083	1.017	1.18023	1.04101	0.97896	0.994308	1.0427	0.975888	0.967131	0.954451	1.01814	1.0061	0.778824	1.04213	1.22034	1.02101	0.975613
Q9QXK3	471	K	Coatomer subunit gamma-2 OS=Mus musculus OX=10090 GN=Copg2 PE=1 SV=1	Copg2	_TPVPSK[Acetyl (K)]YIR_	1	204.951	185.275	295.441	168.718	188.257	237.521	0.960586	0.868367	1.3847	0.790766	0.882341	1.11324	1.08198	1.09888	1.00847	0.9291	0.954518	0.927048	0.887801	0.790229	1.37307	0.85111	0.924384	1.20084	0.975495	0.975421
Q8BJZ4	184	K	Small ribosomal subunit protein mS35 OS=Mus musculus OX=10090 GN=Mrps35 PE=1 SV=2	Mrps35	_LSSLNLDNHAK[Acetyl (K)]K_	1	116.6	124.54	199.766	109.353	271.445	199.863	0.684831	0.731463	1.17329	0.642267	1.59428	1.17386	0.991661	0.709982	0.94161	1.09305	1.09381	1.16988	0.69059	1.03026	1.24605	0.587589	1.45755	1.0034	1.02752	0.975348
Q9CUU3	1397	K	Synaptonemal complex protein 2 OS=Mus musculus OX=10090 GN=Sycp2 PE=1 SV=2	Sycp2	_VEK[Acetyl (K)]DSQTLR_	1	189.473	418.466	283.093	228.018	269.901	219.277	0.70689	1.56122	1.05617	0.850692	1.00695	0.81808	1.09806	1.01645	1.11568	0.764967	1.00803	0.996818	0.643763	1.53595	0.946661	1.11206	0.998932	0.820691	0.937727	0.975298
Q9DBS2	215	K	Tumor protein p63-regulated gene 1-like protein OS=Mus musculus OX=10090 GN=Tprg1l PE=1 SV=1	Tprg1l	_ALLIQAVK[Acetyl (K)]K_	1	98.9059		172.18	48.0612	97.4585	47.1026	1.06647		1.85656	0.518227	1.05086	0.50789	1.46094	1.20329	1.28927	0.542743	1.02253	0.481232	0.729988		1.44001	0.954828	1.0277	1.0554	0.933311	0.975129
Q571H0	185	K	Nucleolar pre-ribosomal-associated protein 1 OS=Mus musculus OX=10090 GN=Urb1 PE=1 SV=2	Urb1	_ALFALVTK[Acetyl (K)]R_	1	126.308	64.4803	89.5764	143.146	39.4229	124.744	1.28956	0.658323	0.914545	1.46148	0.402495	1.2736	1.04866	1.00016	0.991673	0.940061	1.01298	1.00647	1.22972	0.658221	0.922225	1.55466	0.397338	1.26541	1.14492	0.975038
Q80W49	329	K	Beta/gamma crystallin domain-containing protein 3 OS=Mus musculus OX=10090 GN=Crybg3 PE=1 SV=2	Crybg3	_PGK[Acetyl (K)]MIIYDLHGSK_	1	751.082	912.077	819.163	527.834	688.573	616.394	1.04435	1.26821	1.13901	0.733931	0.957432	0.85707	1.14065	1.14349	1.15584	0.919558	0.918687	0.721767	0.915571	1.10906	0.985443	0.798135	1.04217	1.18746	1.00588	0.974935
Q99LC2	204	K	Cleavage stimulation factor subunit 1 OS=Mus musculus OX=10090 GN=Cstf1 PE=1 SV=1	Cstf1	_LFDYSK[Acetyl (K)]PSAK_	1	746.444	566.892	867.136	738.559	719.435	767.233	1.01656	0.772034	1.18093	1.00582	0.979779	1.04487	0.918362	1.03148	0.989416	1.02218	1.08416	0.954402	1.10693	0.748473	1.19356	0.983997	0.903722	1.09479	0.978206	0.974815
Q99PI4	54	K	Phosphatidate phosphatase LPIN3 OS=Mus musculus OX=10090 GN=Lpin3 PE=1 SV=1	Lpin3	_FGK[Acetyl (K)]LGVLR_	1	188.91	104.39	383.021	349.167	285.157	366.334	0.675893	0.373493	1.3704	1.24927	1.02025	1.31069	0.642721	0.774822	0.838173	1.2118	1.30964	1.22285	1.05161	0.482037	1.63498	1.03092	0.779035	1.07184	0.909476	0.974459
Q61035	112	K	Histidine--tRNA ligase, cytoplasmic OS=Mus musculus OX=10090 GN=Hars1 PE=1 SV=2	Hars1	_YGEDSK[Acetyl (K)]LIYDLK_	1	208.664	244.38	202.47	265.623	132.673	303.472	0.92242	1.08031	0.895038	1.17421	0.586496	1.34153	0.994214	0.989536	0.985581	1.02853	0.976482	1.02565	0.927788	1.09173	0.908132	1.14164	0.600622	1.30797	1.04187	0.974397
P63038	91	K	60 kDa heat shock protein, mitochondrial OS=Mus musculus OX=10090 GN=Hspd1 PE=1 SV=1	Hspd1	_YK[Acetyl (K)]NIGAK_	1	355.236	491.452	211.292		312.128	477.997	0.961081	1.32961	0.571646		0.844453	1.29321	0.889313	0.921613	0.97607	1.01955	1.18944	1.00401	1.0807	1.4427	0.585661		0.70996	1.28804	0.963957	0.974076
Q99PV0	1344	K	Pre-mRNA-processing-splicing factor 8 OS=Mus musculus OX=10090 GN=Prpf8 PE=1 SV=2	Prpf8	_WSK[Acetyl (K)]QTDVGITHFR_	1	618.736	1009.44	856.559	998.773	619.44	919.499	0.739165	1.20591	1.02328	1.19317	0.740006	1.09847	0.98472	0.943543	1.0301	0.979602	1.01622	1.04581	0.750635	1.27807	0.993376	1.21802	0.728192	1.05035	0.991555	0.973815
Q91V81	407	K	RNA-binding protein 42 OS=Mus musculus OX=10090 GN=Rbm42 PE=1 SV=2	Rbm42	_FPSFLK[Acetyl (K)]AK_	1	932.921	730.558	876.504	1187.63	895.569	1111.98	0.976	0.764292	0.916978	1.24248	0.936923	1.16333	0.913996	0.868051	0.88339	1.10381	1.0986	1.13216	1.06784	0.88047	1.03802	1.12563	0.852835	1.02753	1.00659	0.973732
P97310	534	K	DNA replication licensing factor MCM2 OS=Mus musculus OX=10090 GN=Mcm2 PE=1 SV=3	Mcm2	_SQFLK[Acetyl (K)]YIEK_	1	732.927	611.741	593.891	977.691	633.267	1135.57	0.93863	0.783431	0.760572	1.25209	0.810999	1.45428	0.796063	0.876119	0.827963	1.08344	1.03392	1.3825	1.17909	0.894206	0.918607	1.15567	0.78439	1.05192	1.00002	0.973362
Q05CL8	82	K	La-related protein 7 OS=Mus musculus OX=10090 GN=Larp7 PE=1 SV=2	Larp7	_LTTDGK[Acetyl (K)]LIAR_	1	1059.87	1021.88	1278.32	1379.97	971.435	843.846	0.970087	0.935311	1.17003	1.26307	0.889143	0.772361	1.02001	0.995849	1.07761	0.965606	0.984951	0.955973	0.951057	0.939209	1.08576	1.30806	0.902728	0.807932	1.01434	0.973101
Q61806	177	K	X-linked lymphocyte-regulated protein 3C OS=Mus musculus OX=10090 GN=Xlr3c PE=2 SV=1	Xlr3c	_YLEK[Acetyl (K)]LEVLR_	1	114.109	116.768	233.131	111.217	284.229	260.995	0.61105	0.625292	1.24842	0.595566	1.52205	1.39763	0.833858	0.82539	0.836294	1.08598	1.2172	1.20128	0.732799	0.757571	1.4928	0.548412	1.25045	1.16345	0.99301	0.972969
Q9D868	143	K	Peptidyl-prolyl cis-trans isomerase H OS=Mus musculus OX=10090 GN=Ppih PE=1 SV=1	Ppih	_HVVFGK[Acetyl (K)]IIDGLLVMR_	1	121.175	54.9951	158.047	74.9874	99.1997	167.975	1.07492	0.487848	1.402	0.665195	0.879977	1.49006	0.972524	0.958351	0.956098	1.14532	1.01427	0.953435	1.10529	0.509049	1.46638	0.580793	0.867596	1.56284	0.977446	0.972764
Q8JZQ2	617	K	AFG3-like protein 2 OS=Mus musculus OX=10090 GN=Afg3l2 PE=1 SV=1	Afg3l2	_EQYLYTK[Acetyl (K)]EQLLDR_	1	130.015	56.0919	82.9988	53.3773	115.302	143.014	1.34313	0.579463	0.857427	0.551419	1.19114	1.47742	0.972525	0.869908	0.952685	1.03758	1.06487	1.10243	1.38108	0.66612	0.900011	0.531448	1.11858	1.34014	1.01458	0.972738
Q8BMS1	534	K	Trifunctional enzyme subunit alpha, mitochondrial OS=Mus musculus OX=10090 GN=Hadha PE=1 SV=1	Hadha	_QGK[Acetyl (K)]VIIVVK_	1	234.726	338.617	232.934	387.86	281.38	215.014	0.833086	1.20181	0.826724	1.37658	0.998669	0.763125	0.881066	0.938065	1.07919	1.00399	1.09434	1.00335	0.945543	1.28116	0.766063	1.37112	0.912574	0.760573	1.01721	0.972567
Q9DC23	747	K	DnaJ homolog subfamily C member 10 OS=Mus musculus OX=10090 GN=Dnajc10 PE=1 SV=2	Dnajc10	_AYPSVK[Acetyl (K)]LYQYER_	1	904.249	1147.97	662.319	879.358	879.19	888.557	1.01191	1.28465	0.741174	0.984054	0.983865	0.994348	0.981966	1.00019	1.02556	0.928624	0.998528	1.06513	1.03049	1.28441	0.7227	1.05969	0.985316	0.933545	0.98056	0.972537
A2A6A1	1100	K	G patch domain-containing protein 8 OS=Mus musculus OX=10090 GN=Gpatch8 PE=1 SV=1	Gpatch8	_LLLEK[Acetyl (K)]IQSR_	1	88.7561	174.919	247.792	229.837	175.56	182.456	0.484424	0.954695	1.35243	1.25443	0.958194	0.995828	0.899437	0.824389	0.970259	1.14232	1.01819	1.1454	0.538586	1.15806	1.39388	1.09815	0.941072	0.869413	0.941142	0.972487
P27659	373	K	Large ribosomal subunit protein uL3 OS=Mus musculus OX=10090 GN=Rpl3 PE=1 SV=3	Rpl3	_FIDTTSK[Acetyl (K)]FGHGR_	1	6278.03	6256.28	6979.79	6598.52	6027.18	7522.23	0.949728	0.946438	1.05589	0.998213	0.91178	1.13795	0.960729	0.956093	1.04465	1.00906	1.06773	0.961741	0.98855	0.989902	1.01076	0.989247	0.853945	1.18322	1.01244	0.972254
Q00899	392	K	Transcriptional repressor protein YY1 OS=Mus musculus OX=10090 GN=Yy1 PE=1 SV=1	Yy1	_IHTGDRPYVC[Carbamidomethyl (C)]PFDGC[Carbamidomethyl (C)]NK[Acetyl (K)]K_	1	209.833	339.044	157.269	294.826	210.489	223.295	0.8775	1.41785	0.657683	1.23293	0.880243	0.933797	1.05232	0.898884	0.95772	1.10275	0.990758	0.997563	0.833871	1.57734	0.686717	1.11805	0.888454	0.936078	0.949853	0.972168
Q8BND3	16	K	WD repeat-containing protein 35 OS=Mus musculus OX=10090 GN=Wdr35 PE=1 SV=3	Wdr35	_IAVPNNVK[Acetyl (K)]LK_	1	1879.93	1646.21	1140.83	1622.67	1083.5	1466.83	1.27597	1.11734	0.774323	1.10136	0.735412	0.995591	1.1136	1.01577	1.01873	0.973493	0.950133	0.928279	1.14581	1.1	0.760086	1.13135	0.774009	1.07251	0.990677	0.971871
P07901	436	K	Heat shock protein HSP 90-alpha OS=Mus musculus OX=10090 GN=Hsp90aa1 PE=1 SV=4	Hsp90aa1	_C[Carbamidomethyl (C)]LELFTELAEDKENYK[Acetyl (K)]K_	1	1420.09	872.456	812.642	749.01		1195.15	1.40621	0.863929	0.8047	0.74169		1.18347	1.08581	1.01397	1.01399	0.993222	0.948132	0.944885	1.29508	0.852029	0.7936	0.746752		1.2525	1.01978	0.971203
P63005	351	K	Platelet-activating factor acetylhydrolase IB subunit beta OS=Mus musculus OX=10090 GN=Pafah1b1 PE=1 SV=2	Pafah1b1	_GVLFHSGGK[Acetyl (K)]FILSC[Carbamidomethyl (C)]ADDK_	1	698.115	123.267	448.037	436.109	391.529	285.308	1.75821	0.310448	1.12838	1.09834	0.986068	0.71855	0.950219	0.976712	0.923662	1.11294	1.00209	1.03438	1.85032	0.31785	1.22164	0.986885	0.984011	0.694669	0.786346	0.971064
Q8R121	343	K	Protein Z-dependent protease inhibitor OS=Mus musculus OX=10090 GN=Serpina10 PE=1 SV=1	Serpina10	_MEVFFPK[Acetyl (K)]FK_	1	152.238	299.597	620.917	274.622	159.36	294.202	0.507195	0.998137	2.06865	0.91493	0.530925	0.980164	0.620966	0.927684	1.97216	1.04202	0.793374	0.643799	0.816783	1.07594	1.04893	0.878039	0.669199	1.52247	1.04353	0.970871
Q8R081	445	K	Heterogeneous nuclear ribonucleoprotein L OS=Mus musculus OX=10090 GN=Hnrnpl PE=1 SV=2	Hnrnpl	_AITHLNNNFMFGQK[Acetyl (K)]MNVC[Carbamidomethyl (C)]VSK_	1	474.46	156.398	249.792	112.646	391.423	287.025	1.70287	0.561322	0.896519	0.404293	1.40484	1.03015	1.06711	1.00448	1.08925	0.941574	1.02055	0.877038	1.59578	0.558818	0.823062	0.42938	1.37655	1.17458	1.00096	0.970814
Q9CQQ4	240	K	Gem-associated protein 2 OS=Mus musculus OX=10090 GN=Gemin2 PE=2 SV=1	Gemin2	_LLVGSK[Acetyl (K)]DDER_	1	222.348	213.535	100.36	185.939	280.724	320.79	1.00785	0.967903	0.454906	0.842817	1.27246	1.45407	0.742292	0.773825	0.881252	1.34532	1.03027	1.22704	1.35775	1.2508	0.516205	0.62648	1.23507	1.18502	0.974977	0.970451
Q8CIE6	600	K	Coatomer subunit alpha OS=Mus musculus OX=10090 GN=Copa PE=1 SV=2	Copa	_FK[Acetyl (K)]LALINR_	1	786	903.485	1571.28	949.239	938.329	1042	0.761834	0.875706	1.52297	0.920054	0.909479	1.00996	1.02146	1.04944	1.03332	0.924891	0.995059	0.975827	0.745827	0.834448	1.47386	0.994769	0.913995	1.03498	0.963854	0.970144
O09035	67	K	Diazepam-binding inhibitor-like 5 OS=Mus musculus OX=10090 GN=Dbil5 PE=1 SV=1	Dbil5	_GMSK[Acetyl (K)]MDAMR_	1	673.884	1909.55	3100.92	419.898	1264.84	524.433	0.51223	1.45148	2.35706	0.319171	0.961423	0.39863	1.4042	1.72131	1.11888	0.399188	0.804926	0.551493	0.364785	0.843242	2.10662	0.799552	1.19442	0.72282	0.819633	0.970134
P63073	162	K	Eukaryotic translation initiation factor 4E OS=Mus musculus OX=10090 GN=Eif4e PE=1 SV=1	Eif4e	_AKGDK[Acetyl (K)]IAIWTTEC[Carbamidomethyl (C)]ENR_	1	614.574	357.236	498.245	353.101	405.223	563.602	1.32073	0.767704	1.07073	0.758819	0.870829	1.21119	1.03382	1.07611	1.02892	0.899772	0.971434	0.989939	1.27752	0.713406	1.04064	0.843345	0.896436	1.2235	0.977476	0.969603
Q6P4T2	1961	K	U5 small nuclear ribonucleoprotein 200 kDa helicase OS=Mus musculus OX=10090 GN=Snrnp200 PE=1 SV=1	Snrnp200	_DSYLK[Acetyl (K)]QLPHFTSEHIK_	1	581.006	323.164	498.698	639.45	424.727	376.323	1.22602	0.681932	1.05234	1.34935	0.896247	0.794107	0.964673	0.989322	1.01715	0.983066	1.04829	0.997501	1.27092	0.689292	1.0346	1.3726	0.85496	0.796096	1.00963	0.969469
P14211	142	K	Calreticulin OS=Mus musculus OX=10090 GN=Calr PE=1 SV=1	Calr	_DMHGDSEYNIMFGPDIC[Carbamidomethyl (C)]GPGTK[Acetyl (K)]K_	1	263.579	45.3112	15.8449	38.2254	61.7817	109.779	2.95867	0.508618	0.177859	0.42908	0.693499	1.23227	0.934014	0.969388	0.993828	1.04459	1.06946	0.988716	3.1677	0.524679	0.178964	0.410764	0.648455	1.24633	0.595544	0.96943
Q8BX17	738	K	Gem-associated protein 5 OS=Mus musculus OX=10090 GN=Gemin5 PE=1 SV=2	Gemin5	_LSQFK[Acetyl (K)]PK_	1	317884	353742	960788	587017	618687	402202	0.588615	0.655013	1.77906	1.08696	1.1456	0.744745	0.92083	0.993056	0.909788	1.06285	0.991871	1.1216	0.639222	0.659593	1.95547	1.02268	1.15499	0.664	0.873211	0.969116
Q8CE90	250	K	Dual specificity mitogen-activated protein kinase kinase 7 OS=Mus musculus OX=10090 GN=Map2k7 PE=1 SV=1	Map2k7	_ALYYLK[Acetyl (K)]EK_	1	307.966	254.541	360.61	342.935	342.976	257.559	0.989933	0.818203	1.15915	1.10234	1.10247	0.827905	1.03974	1.10234	0.845479	0.998925	1.00286	1.01066	0.952097	0.742244	1.371	1.10352	1.09933	0.819169	0.985868	0.968875
P24549	495	K	Aldehyde dehydrogenase 1A1 OS=Mus musculus OX=10090 GN=Aldh1a1 PE=1 SV=5	Aldh1a1	_TVAMK[Acetyl (K)]ISQK_	1	207.196	321.232	372.063	268.904	274.211	420.317	0.666969	1.03405	1.19768	0.865606	0.88269	1.35301	0.702994	1.31171	0.785018	0.708479	0.761789	1.73001	0.948755	0.788325	1.52567	1.22178	1.15871	0.782079	0.969296	0.968819
P62983	104	K	Ubiquitin-ribosomal protein eS31 fusion protein OS=Mus musculus OX=10090 GN=Rps27a PE=1 SV=2	Rps27a	_LAVLK[Acetyl (K)]YYK_	1	8639.75	7630.05	9696.77	9343.4	7785.1	8828.96	0.998353	0.881678	1.1205	1.07966	0.899595	1.02022	1.01329	1.0512	0.926155	1.04816	1.0177	0.943487	0.985257	0.838733	1.20984	1.03005	0.883946	1.08133	0.98731	0.968647
Q8BX17	428	K	Gem-associated protein 5 OS=Mus musculus OX=10090 GN=Gemin5 PE=1 SV=2	Gemin5	_SK[Acetyl (K)]VTALC[Carbamidomethyl (C)]WHPNK_	1	139.99	69.1924	150.694	71.2792	146.494	209.325	1.0673	0.527533	1.14891	0.543442	1.11689	1.59592	0.92083	0.993056	0.909788	1.06285	0.991871	1.1216	1.15907	0.531221	1.26284	0.511306	1.12604	1.42289	1.03627	0.968512
Q93092	219	K	Transaldolase OS=Mus musculus OX=10090 GN=Taldo1 PE=1 SV=2	Taldo1	_SVTK[Acetyl (K)]IYNYYK_	1	2468.94	3267.55	3178.91	4218.5	2933.17	4216.74	0.73032	0.966548	0.94033	1.24784	0.867639	1.24732	0.841272	0.918466	0.875892	1.10532	1.01369	1.24536	0.868113	1.05235	1.07357	1.12894	0.855925	1.00157	0.997463	0.96832
Q8K3W0	57	K	BRISC and BRCA1-A complex member 2 OS=Mus musculus OX=10090 GN=Babam2 PE=1 SV=2	Babam2	_FK[Acetyl (K)]LHIPYAGETLK_	1	919.294	586.912	285.032	723.635	429.77	578.231	1.5657	0.999603	0.485454	1.23246	0.731965	0.984816	0.986598	0.909898	1.00161	1.08758	0.983381	1.03093	1.58697	1.09859	0.484673	1.13321	0.744335	0.95527	0.893568	0.967992
Q9CUU3	667	K	Synaptonemal complex protein 2 OS=Mus musculus OX=10090 GN=Sycp2 PE=1 SV=2	Sycp2	_C[Carbamidomethyl (C)]NK[Acetyl (K)]SDEAEFC[Carbamidomethyl (C)]ER_	1	313.572	208.417	61.3259	106.524	111.677	194.198	1.88953	1.25589	0.369539	0.641897	0.672946	1.1702	1.09806	1.01645	1.11568	0.764967	1.00803	0.996818	1.72079	1.23556	0.331224	0.839116	0.667587	1.17394	0.815385	0.967665
Q5SVQ0	526	K	Histone acetyltransferase KAT7 OS=Mus musculus OX=10090 GN=Kat7 PE=1 SV=1	Kat7	_SYWK[Acetyl (K)]EVLLR_	1	114.019	295.675	112.485	171.414	157.696	105.212	0.715227	1.85473	0.705602	1.07526	0.989204	0.659983	1.03056	1.01196	1.07484	0.912659	0.937178	1.0328	0.694021	1.8328	0.656469	1.17816	1.05551	0.639023	0.90243	0.96766
Q8R3G1	78	K	Nuclear inhibitor of protein phosphatase 1 OS=Mus musculus OX=10090 GN=Ppp1r8 PE=1 SV=1	Ppp1r8	_VHAALVYHK[Acetyl (K)]HLK_	1	161.004	303.446		242.865	270.846	182.177	0.693779	1.30758		1.04653	1.1671	0.785017	0.949252	0.961191	1.1468	0.901338	1.09803	0.94339	0.730869	1.36037		1.16108	1.06291	0.832123	0.974258	0.967423
Q8R3P6	435	K	Integrator complex subunit 14 OS=Mus musculus OX=10090 GN=Ints14 PE=1 SV=1	Ints14	_TQTFYK[Acetyl (K)]ELNR_	1	153.679	165.601	183.012	152.523	277.866	132.152	0.86593	0.933109	1.03122	0.85942	1.56569	0.744637	1.0139	0.975501	0.9319	0.93613	1.03885	1.10372	0.854061	0.956543	1.10657	0.918056	1.50714	0.674661	1.06262	0.967386
Q9CSH3	236	K	Exosome complex exonuclease RRP44 OS=Mus musculus OX=10090 GN=Dis3 PE=1 SV=4	Dis3	_IIFSEHLPLSK[Acetyl (K)]LQQGIK_	1	180.349	189.975		138.601	387.128	292.403	0.758753	0.799251		0.583114	1.6287	1.23018	0.827139	0.911398	0.79577	1.14365	1.07539	1.24665	0.917322	0.87695		0.509872	1.51452	0.986788	1.11881	0.967311
Q91YW3	250	K	DnaJ homolog subfamily C member 3 OS=Mus musculus OX=10090 GN=Dnajc3 PE=1 SV=1	Dnajc3	_EC[Carbamidomethyl (C)]LK[Acetyl (K)]LDQDHKR_	1	1115.85	1658.39	438.064	754.062	638.751	1601.77	1.07865	1.60312	0.423462	0.728927	0.61746	1.54838	0.962644	0.961335	1.0671	0.92421	1.02424	1.06048	1.12051	1.66759	0.396836	0.788704	0.602849	1.46008	0.895348	0.967175
Q9QX47	16	K	Protein SON OS=Mus musculus OX=10090 GN=Son PE=1 SV=2	Son	_SFVVSK[Acetyl (K)]FR_	1	1391.61	2170.05	2662.62	1586.09	2006.82	1705.68	0.724615	1.12995	1.38644	0.825884	1.04496	0.888155	1.00751	1.05587	1.14038	0.825148	0.964596	1.0065	0.719215	1.07016	1.21577	1.00089	1.08331	0.88242	0.987181	0.967119
A2A9R3	352	K	Melanoma-associated antigen B4 OS=Mus musculus OX=10090 GN=Mageb4 PE=1 SV=1	Mageb4	_SK[Acetyl (K)]VTLVDSSC[Carbamidomethyl (C)]K_	1	156.05	192.242	29.8865	90.6129	151.05	164.973	1.19302	1.46971	0.228485	0.692746	1.15479	1.26124	0.802016	0.876907	0.899291	1.07732	1.05434	1.29013	1.48753	1.67602	0.254073	0.643028	1.09527	0.977611	0.79468	0.966977
A2A9R3	425	K	Melanoma-associated antigen B4 OS=Mus musculus OX=10090 GN=Mageb4 PE=1 SV=1	Mageb4	_SK[Acetyl (K)]VTLVDSSC[Carbamidomethyl (C)]K_	1	156.05	192.242	29.8865	90.6129	151.05	164.973	1.19302	1.46971	0.228485	0.692746	1.15479	1.26124	0.802016	0.876907	0.899291	1.07732	1.05434	1.29013	1.48753	1.67602	0.254073	0.643028	1.09527	0.977611	0.79468	0.966977
A2A9R3	440	K	Melanoma-associated antigen B4 OS=Mus musculus OX=10090 GN=Mageb4 PE=1 SV=1	Mageb4	_SK[Acetyl (K)]VTLVDSSC[Carbamidomethyl (C)]K_	1	156.05	192.242	29.8865	90.6129	151.05	164.973	1.19302	1.46971	0.228485	0.692746	1.15479	1.26124	0.802016	0.876907	0.899291	1.07732	1.05434	1.29013	1.48753	1.67602	0.254073	0.643028	1.09527	0.977611	0.79468	0.966977
A2A9R3	484	K	Melanoma-associated antigen B4 OS=Mus musculus OX=10090 GN=Mageb4 PE=1 SV=1	Mageb4	_SK[Acetyl (K)]VTLVDSSC[Carbamidomethyl (C)]K_	1	156.05	192.242	29.8865	90.6129	151.05	164.973	1.19302	1.46971	0.228485	0.692746	1.15479	1.26124	0.802016	0.876907	0.899291	1.07732	1.05434	1.29013	1.48753	1.67602	0.254073	0.643028	1.09527	0.977611	0.79468	0.966977
A2A9R3	499	K	Melanoma-associated antigen B4 OS=Mus musculus OX=10090 GN=Mageb4 PE=1 SV=1	Mageb4	_SK[Acetyl (K)]VTLVDSSC[Carbamidomethyl (C)]K_	1	156.05	192.242	29.8865	90.6129	151.05	164.973	1.19302	1.46971	0.228485	0.692746	1.15479	1.26124	0.802016	0.876907	0.899291	1.07732	1.05434	1.29013	1.48753	1.67602	0.254073	0.643028	1.09527	0.977611	0.79468	0.966977
Q8C854	297	K	Myelin expression factor 2 OS=Mus musculus OX=10090 GN=Myef2 PE=1 SV=1	Myef2	_PMHVK[Acetyl (K)]MDDK_	1	105.19	69.255	168.336	49.8677	81.2288	132.729	1.04044	0.685007	1.66503	0.493245	0.803441	1.31284	1.10681	1.09442	1.18433	0.815548	0.924491	0.874399	0.940041	0.625906	1.40588	0.604802	0.869063	1.50142	1.00116	0.966657
P61327	114	K	Protein mago nashi homolog OS=Mus musculus OX=10090 GN=Magoh PE=2 SV=1	Magoh	_IGSLIDVNQSK[Acetyl (K)]DPEGLR_	1	117.936	139.292	257.343	212.375	149.055	138.195	0.697713	0.824053	1.52245	1.25641	0.881814	0.817561	0.878319	0.954421	1.14194	1.1326	0.941693	0.951026	0.794373	0.863406	1.33321	1.10931	0.936414	0.859662	0.97138	0.966579
P97311	407	K	DNA replication licensing factor MCM6 OS=Mus musculus OX=10090 GN=Mcm6 PE=1 SV=1	Mcm6	_SQFLK[Acetyl (K)]HVDEFSPR_	1	707.315	930.446	834.766	1292.15	1115.77	1062.79	0.71407	0.939332	0.842738	1.3045	1.12642	1.07294	0.781473	0.902105	0.811799	1.0826	1.07715	1.34488	0.913749	1.04127	1.03811	1.20497	1.04575	0.797795	1.0185	0.965665
P51660	139	K	Peroxisomal multifunctional enzyme type 2 OS=Mus musculus OX=10090 GN=Hsd17b4 PE=1 SV=3	Hsd17b4	_AAWDHMK[Acetyl (K)]K_	1	616.651	612.994	611.885	838.896	871.579	686.666	0.872893	0.867717	0.866147	1.18749	1.23375	0.972001	0.838808	0.84624	0.935771	1.18915	1.08889	1.10114	1.04064	1.02538	0.925598	0.9986	1.13304	0.882723	1.0076	0.96548
E9PY46	814	K	Intraflagellar transport protein 140 homolog OS=Mus musculus OX=10090 GN=Ift140 PE=1 SV=1	Ift140	_MC[Carbamidomethyl (C)]VK[Acetyl (K)]TQR_	1	71.0477	57.6246	76.9291	123.277	35.2943		0.975468	0.791172	1.05622	1.69256	0.484583		1.10074	1.01992	0.998659	0.980697	0.966619	0.933356	0.886189	0.775716	1.05764	1.72587	0.501317		1.22844	0.965248
P11378	86	K	Nuclear transition protein 2 OS=Mus musculus OX=10090 GN=Tnp2 PE=2 SV=3	Tnp2	_K[Acetyl (K)]TFEGK[Acetyl (K)]VSK_	1	2275.91	6032.89	1172.36		975.372	447.33	1.04363	2.7664	0.537589		0.44726	0.205124	1.30517	2.46581	0.573906		0.37277	0.28235	0.799612	1.1219	0.93672		1.19983	0.72649	1.01093	0.965202
Q8K212	337	K	Phosphofurin acidic cluster sorting protein 1 OS=Mus musculus OX=10090 GN=Pacs1 PE=1 SV=2	Pacs1	_FVALLK[Acetyl (K)]R_	1	177.153	163.573	112.229	111.169	141.185	161.134	1.22676	1.13273	0.777169	0.769828	0.977686	1.11583	1.03672	1.09605	1.00074	0.936187	0.87956	1.05074	1.18331	1.03347	0.776593	0.822301	1.11156	1.06194	1.00081	0.964949
O35841	411	K	Apoptosis inhibitor 5 OS=Mus musculus OX=10090 GN=Api5 PE=1 SV=2	Api5	_IK[Acetyl (K)]VVALK_	1	349.191	358.939	229.614	394.948	192.452	376.933	1.10151	1.13225	0.724305	1.24584	0.60708	1.18902	1.01577	0.958682	1.04679	1.05098	0.957291	0.970496	1.08441	1.18105	0.691931	1.18541	0.634164	1.22516	1.02954	0.964444
P24547	511	K	Inosine-5'-monophosphate dehydrogenase 2 OS=Mus musculus OX=10090 GN=Impdh2 PE=1 SV=2	Impdh2	_TSSAQVEGGVHSLHSYEK[Acetyl (K)]R_	1	227.521	117.197	97.3771	197.759	106.557	180.698	1.47245	0.758468	0.630199	1.27984	0.689608	1.16943	0.97875	0.956727	0.890224	1.02466	0.972014	1.17763	1.50442	0.792774	0.70791	1.24904	0.709462	0.993041	0.982177	0.963894
Q5SWU9	2228	K	Acetyl-CoA carboxylase 1 OS=Mus musculus OX=10090 GN=Acaca PE=1 SV=1	Acaca	_LLLEDLVK[Acetyl (K)]K_	1	118.082	78.099	212.785	181.492	89.3535	173.184	0.830591	0.549352	1.49674	1.27662	0.628516	1.21818	0.913894	1.0412	0.891508	1.00599	0.965147	1.18226	0.908849	0.527614	1.67889	1.26902	0.651213	1.03038	0.947121	0.963886
O70133	393	K	ATP-dependent RNA helicase A OS=Mus musculus OX=10090 GN=Dhx9 PE=1 SV=2	Dhx9	_ELLPVK[Acetyl (K)]K_	1	616.749	515.098	412.992	472.339	370.931	521.818	1.27168	1.06208	0.851552	0.97392	0.764826	1.07594	1.07006	0.995515	1.09999	0.864565	1.00374	0.966122	1.18842	1.06687	0.774144	1.12649	0.761973	1.11367	0.990988	0.963677
Q9R0L6	497	K	Pericentriolar material 1 protein OS=Mus musculus OX=10090 GN=Pcm1 PE=1 SV=2	Pcm1	_LQK[Acetyl (K)]LNEVQK_	1	898.994	1079.45	880.91	1129.83	613.309	1238.84	0.923413	1.10877	0.904838	1.16052	0.629968	1.27249	1.04101	0.97896	0.994308	1.0427	0.975888	0.967131	0.887035	1.1326	0.910018	1.11299	0.645533	1.31573	1.04936	0.963468
P70398	2060	K	Probable ubiquitin carboxyl-terminal hydrolase FAF-X OS=Mus musculus OX=10090 GN=Usp9x PE=1 SV=2	Usp9x	_FLFTTGFHTK[Acetyl (K)]K_	1	111.384	255.735	185.232	207.51	254.628	138.402	0.579676	1.33092	0.964003	1.07995	1.32516	0.720289	0.941733	1.01487	0.858663	1.08826	0.981929	1.11454	0.615542	1.31142	1.12268	0.992362	1.34955	0.646263	0.979844	0.96341
B2RWS6	1548	K	Histone acetyltransferase p300 OS=Mus musculus OX=10090 GN=Ep300 PE=1 SV=2	Ep300	_EENTSNESTDVTK[Acetyl (K)]GDSK[Acetyl (K)]NAK[Acetyl (K)]K[Acetyl (K)]K_	1	7917.32	10001.2	15261.2	8341.16	11188	9405.22	0.764785	0.966081	1.47418	0.805726	1.08072	0.90851	0.866353	0.767891	1.4862	0.824014	1.42422	0.631321	0.882764	1.2581	0.991914	0.977807	0.758812	1.43906	1.0137	0.963405
Q148V7	877	K	RAB11-binding protein RELCH OS=Mus musculus OX=10090 GN=Relch PE=1 SV=1	Relch	_IFTNTK[Acetyl (K)]VKPQFQEILR_	0.998883	236.226	211.26	98.6652	250.578	205.3	163.864	1.21568	1.0872	0.507758	1.28954	1.05653	0.843286	0.965137	0.888262	0.855569	1.23953	1.04042	1.01108	1.25959	1.22396	0.593474	1.04035	1.01548	0.834046	0.939177	0.963228
P19096	2375	K	Fatty acid synthase OS=Mus musculus OX=10090 GN=Fasn PE=1 SV=2	Fasn	_QFLDVEHSK[Acetyl (K)]VLEALLPLK_	1	57.6		92.116		60.7302	119.078	0.699191		1.11817		0.737188	1.44545	0.943018	1.02426	0.873542	0.99015	0.987184	1.18184	0.741439		1.28004		0.746759	1.22305	0.974436	0.963172
Q61655	228	K	ATP-dependent RNA helicase DDX19A OS=Mus musculus OX=10090 GN=Ddx19a PE=1 SV=2	Ddx19a	_LK[Acetyl (K)]FIDPK_	1	243.622	310.693		268.819	229.408	203.821	0.969552	1.23648		1.06983	0.912987	0.811154	1.05794	1.08757	1.15065	0.786906	0.908499	1.00843	0.916448	1.13692		1.35954	1.00494	0.804373	1.02883	0.962167
Q9CQ43	14	K	Deoxyuridine 5'-triphosphate nucleotidohydrolase OS=Mus musculus OX=10090 GN=Dut PE=1 SV=1	Dut	_PC[Carbamidomethyl (C)]SEDAAAVSASK[Acetyl (K)]R_	1	29.8733	4.94531	158.747	36.3551	68.1988	4.58382	0.592131	0.0980229	3.14658	0.720609	1.3518	0.0908577	1.08843	1.01387	1.16469	0.969229	0.938066	0.825716	0.544026	0.0966815	2.70165	0.743487	1.44105	0.110035	0.686512	0.962141
Q9JHR7	206	K	Insulin-degrading enzyme OS=Mus musculus OX=10090 GN=Ide PE=1 SV=1	Ide	_LFQLEK[Acetyl (K)]ATGNPK_	1	259.66	449.395	488.528	220.682	351.022	395.3	0.719749	1.24567	1.35415	0.611707	0.972994	1.09573	1.0752	1.16725	1.04781	0.857676	0.876812	0.975251	0.669408	1.06719	1.29236	0.713214	1.10969	1.12354	0.972759	0.961861
P50544	383	K	Very long-chain specific acyl-CoA dehydrogenase, mitochondrial OS=Mus musculus OX=10090 GN=Acadvl PE=1 SV=3	Acadvl	_IHNFGVIQEK[Acetyl (K)]LAR_	1	5892.58	5767.63	7837.87	8972.14	7134.99	6828.23	0.833198	0.815531	1.10826	1.26864	1.00887	0.965498	0.946896	0.894812	0.921775	1.017	1.10273	1.11678	0.879925	0.911399	1.20231	1.24743	0.914884	0.864536	1.0111	0.961854
Q9JHU4	1608	K	Cytoplasmic dynein 1 heavy chain 1 OS=Mus musculus OX=10090 GN=Dync1h1 PE=1 SV=2	Dync1h1	_LADLLGK[Acetyl (K)]IQK_	1	455.294	288.812	468.612	336.714	362.742	437.271	1.16273	0.737566	1.19674	0.859898	0.926369	1.1167	1.03357	1.06248	0.990735	0.990955	0.95318	0.969087	1.12497	0.694194	1.20793	0.867747	0.971872	1.15232	0.988389	0.96141
P60670	404	K	Nuclear protein localization protein 4 homolog OS=Mus musculus OX=10090 GN=Nploc4 PE=1 SV=3	Nploc4	_DEC[Carbamidomethyl (C)]LLPC[Carbamidomethyl (C)]K[Acetyl (K)]DAPELGYAK_	1	206.532	80.5944	220.832	110.982	152.893	194.183	1.28278	0.500578	1.37161	0.689318	0.949627	1.20609	0.973515	1.02708	1.08375	0.981706	0.979853	0.954096	1.31768	0.487381	1.26561	0.702164	0.969152	1.26411	0.955957	0.961354
P07901	500	K	Heat shock protein HSP 90-alpha OS=Mus musculus OX=10090 GN=Hsp90aa1 PE=1 SV=4	Hsp90aa1	_HIYFITGETK[Acetyl (K)]DQVANSAFVER_	1	1996.23	209.182	912.905	672.751	662.2	617.273	2.36215	0.247526	1.08025	0.796071	0.783585	0.730423	1.08581	1.01397	1.01399	0.993222	0.948132	0.944885	2.17548	0.244116	1.06535	0.801503	0.826451	0.773028	0.68896	0.961313
P62984	93	K	Ubiquitin-ribosomal protein eL40 fusion protein OS=Mus musculus OX=10090 GN=Uba52 PE=1 SV=2	Uba52	_YNC[Carbamidomethyl (C)]DK[Acetyl (K)]MIC[Carbamidomethyl (C)]R_	1	2527.02	2620.54	1999.49	2340.97	1897.62	2557.86	1.0874	1.12764	0.860399	1.00734	0.81656	1.10067	2.43876	0.627148	0.279817	0.627275	0.398917	1.62809	0.445882	1.79804	3.07486	1.60589	2.04694	0.676051	0.813885	0.961117
O08759	75	K	Ubiquitin-protein ligase E3A OS=Mus musculus OX=10090 GN=Ube3a PE=1 SV=2	Ube3a	_ALELYK[Acetyl (K)]INAK_	1	155.943	218.24	191.877	113.145	208.505	149.506	0.902085	1.26246	1.10996	0.654514	1.20614	0.864848	1.07495	1.16735	1.05175	0.885057	0.927363	0.893531	0.839187	1.08147	1.05534	0.739516	1.30062	0.967899	1.01076	0.96098
Q9JJA4	211	K	Ribosome biogenesis protein WDR12 OS=Mus musculus OX=10090 GN=Wdr12 PE=1 SV=1	Wdr12	_FC[Carbamidomethyl (C)]SGSWDK[Acetyl (K)]MLK_	1	755.365	873.148	429.301	454.832	558.303	740.535	1.18909	1.3745	0.675802	0.715992	0.878875	1.16574	1.05284	1.07989	1.09116	0.971539	0.962513	0.84205	1.1294	1.27282	0.619341	0.736966	0.913105	1.38441	1.00428	0.960902
Q8BLH5	265	K	Probable threonine protease PRSS50 OS=Mus musculus OX=10090 GN=Prss50 PE=1 SV=1	Prss50	_AHDIGLLK[Acetyl (K)]LK_	1	2211.16	2186.98	2027.48	4553.48	2953.21	3352.54	0.767548	0.759154	0.703789	1.58063	1.02513	1.16375	0.799811	0.835682	0.611976	1.14148	1.37935	1.2317	0.959663	0.908425	1.15003	1.38472	0.743199	0.944833	1.0181	0.960715
O08547	101	K	Vesicle-trafficking protein SEC22b OS=Mus musculus OX=10090 GN=Sec22b PE=1 SV=3	Sec22b	_LAFAYLEDLHSEFDEQHGK[Acetyl (K)]K_	1	700.901	831.923	325.987	406.613	598.698	714.543	1.17513	1.3948	0.546551	0.681729	1.00378	1.198	1.00524	0.954417	1.05527	0.934988	1.08146	0.968618	1.169	1.46142	0.517924	0.729131	0.928169	1.23682	0.919251	0.960388
Q9CZD3	496	K	Glycine--tRNA ligase OS=Mus musculus OX=10090 GN=Gars1 PE=1 SV=1	Gars1	_GAVGK[Acetyl (K)]AYK_	1	990.591	1784.61	1132.06	1878.25	1614.04	2297.81	0.612904	1.10418	0.700432	1.16212	0.998646	1.42171	0.811822	0.812831	0.735728	1.41361	1.05827	1.16774	0.754974	1.35844	0.952025	0.822093	0.943659	1.21749	0.973187	0.959721
Q99JX4	176	K	Eukaryotic translation initiation factor 3 subunit M OS=Mus musculus OX=10090 GN=Eif3m PE=1 SV=1	Eif3m	_LLYEALVDC[Carbamidomethyl (C)]K[Acetyl (K)]K_	1	269.027	282.049	473.347	390.939	241.165	305.801	0.822574	0.862392	1.4473	1.19533	0.737384	0.935014	1.09988	0.997687	0.990926	0.905511	0.98478	1.02122	0.747877	0.864392	1.46056	1.32006	0.74878	0.915588	0.971234	0.959647
Q3U3T8	17	K	WD repeat-containing protein 62 OS=Mus musculus OX=10090 GN=Wdr62 PE=1 SV=2	Wdr62	_SDTIEK[Acetyl (K)]LSSVMAGVPAR_	1	89.1452	50.2835	50.5922	50.1679	83.6844	13.7747	1.58411	0.893538	0.899023	0.891484	1.48707	0.244776	1.20966	1.25792	1.23335	0.669788	0.908124	0.721163	1.30955	0.710331	0.728928	1.33099	1.63752	0.339418	1.20341	0.959133
P58404	476	K	Striatin-4 OS=Mus musculus OX=10090 GN=Strn4 PE=1 SV=2	Strn4	_LWNLQK[Acetyl (K)]AVTAK_	1	267.128	180.019	221.775	299.141	200.657	122.111	1.24166	0.836758	1.03085	1.39046	0.932687	0.567594	1.06088	0.997186	1.09384	0.863315	0.891641	1.09313	1.1704	0.839119	0.942408	1.6106	1.04603	0.519237	1.07587	0.959029
Q91WK2	165	K	Eukaryotic translation initiation factor 3 subunit H OS=Mus musculus OX=10090 GN=Eif3h PE=1 SV=1	Eif3h	_TAQGSLSLK[Acetyl (K)]AYR_	1	276.586	296.933	189.344	319.075	137.557	313.331	1.08265	1.1623	0.741155	1.24897	0.538447	1.22648	1.04163	1.0173	0.972224	1.08752	0.995702	0.885616	1.03938	1.14253	0.762329	1.14845	0.540771	1.38489	1.04411	0.959025
Q6ZPJ3	1263	K	(E3-independent) E2 ubiquitin-conjugating enzyme UBE2O OS=Mus musculus OX=10090 GN=Ube2o PE=1 SV=3	Ube2o	_GFIK[Acetyl (K)]SIR_	1	285.571	280.687	320.508	336.913	274.516	393.607	0.905711	0.89022	1.01652	1.06855	0.870649	1.24836	0.95299	0.961963	0.897568	0.994911	0.981213	1.21135	0.95039	0.92542	1.13252	1.07401	0.887319	1.03055	0.994529	0.958926
Q9WUM3	339	K	Coronin-1B OS=Mus musculus OX=10090 GN=Coro1b PE=1 SV=1	Coro1b	_FYK[Acetyl (K)]LHER_	1	507.659	436.241	265.674	541.256	276.75	432.182	1.23831	1.0641	0.648047	1.32027	0.675065	1.05421	1.04684	0.958813	0.966417	1.07428	0.962256	0.991396	1.18291	1.10981	0.670567	1.22898	0.701544	1.06335	1.01032	0.95874
Q921M3	36	K	Splicing factor 3B subunit 3 OS=Mus musculus OX=10090 GN=Sf3b3 PE=1 SV=1	Sf3b3	_GK[Acetyl (K)]ILELLRPDPNTGK_	1	1387.56	2160.51	3321.51	3118.03	2036.23	1879.87	0.598786	0.932346	1.43336	1.34555	0.878715	0.811238	0.928918	0.93683	1.02263	1.0483	1.04437	1.01895	0.644606	0.995214	1.40164	1.28356	0.841379	0.796153	0.960423	0.958674
Q9WTQ5	510	K	A-kinase anchor protein 12 OS=Mus musculus OX=10090 GN=Akap12 PE=1 SV=1	Akap12	_LFSSSGLK[Acetyl (K)]K_	1	153.638	219.583	95.3098		108.288	108.231	1.12137	1.60268	0.695641		0.790363	0.789952	1.1777	1.33539	1.0665	0.685285	0.988665	0.746469	0.952168	1.20016	0.652266		0.799425	1.05825	0.993553	0.958245
Q9ERU9	458	K	E3 SUMO-protein ligase RanBP2 OS=Mus musculus OX=10090 GN=Ranbp2 PE=1 SV=2	Ranbp2	_WLK[Acetyl (K)]QLFHHLPQETSR_	1	84.9559	412.662	91.9534	375.672	156.553	148.699	0.40121	1.94882	0.434256	1.77414	0.739331	0.70224	0.795717	0.859994	0.899257	1.15766	1.09068	1.19669	0.504212	2.26609	0.482906	1.53253	0.67786	0.586817	0.859829	0.957758
Q9D819	57	K	Inorganic pyrophosphatase OS=Mus musculus OX=10090 GN=Ppa1 PE=1 SV=1	Ppa1	_WSNAK[Acetyl (K)]MEIATK_	1	496.832	389.573	611.502	819.267	371.059	591.261	0.908979	0.712743	1.11877	1.49889	0.678871	1.08174	0.96336	0.89279	0.914754	1.13336	1.01471	1.08103	0.943551	0.798332	1.22303	1.32252	0.669032	1.00066	1.00921	0.957499
Q9JJ94	25	K	Microtubule nucleation factor SSNA1 OS=Mus musculus OX=10090 GN=Ssna1 PE=1 SV=1	Ssna1	_C[Carbamidomethyl (C)]IEELC[Carbamidomethyl (C)]QK[Acetyl (K)]R_	1	1052.98	821.746	754.583	1063.73	701.16	988.375	1.17376	0.916007	0.841141	1.18575	0.781589	1.10175	0.950284	0.900629	1.06921	1.17097	0.991639	0.917275	1.23517	1.01708	0.786696	1.01262	0.788179	1.20111	0.987815	0.957475
P06745	461	K	Glucose-6-phosphate isomerase OS=Mus musculus OX=10090 GN=Gpi PE=1 SV=4	Gpi	_SPEDLEK[Acetyl (K)]LLPHK_	1	524.036	476.264	609.794	529.356	752.642	423.448	0.948327	0.861876	1.10352	0.957955	1.36203	0.766296	0.89996	1.04229	1.02577	0.974183	0.971521	1.08627	1.05374	0.826902	1.0758	0.983342	1.40195	0.705438	1.04542	0.957355
Q80XI3	1058	K	Eukaryotic translation initiation factor 4 gamma 3 OS=Mus musculus OX=10090 GN=Eif4g3 PE=1 SV=2	Eif4g3	_ITKPTIDEK[Acetyl (K)]IQLVPK_	0.999933	97.1905	78.9263	68.826	78.9183	69.1638	52.716	1.30826	1.06241	0.926449	1.0623	0.930996	0.709596	1.10827	1.10183	1.10458	0.860147	0.944926	0.88025	1.18045	0.964221	0.838735	1.23502	0.985258	0.80613	1.01441	0.957165
Q64514	109	K	Tripeptidyl-peptidase 2 OS=Mus musculus OX=10090 GN=Tpp2 PE=1 SV=3	Tpp2	_IPANWTNPLGK[Acetyl (K)]YHIGIK_	1	441.907	289.158	118.302	519.166	137.859	165.575	1.58582	1.03767	0.424537	1.86307	0.494721	0.594181	1.03363	1.10177	1.0348	0.961754	0.952296	0.915755	1.53423	0.941821	0.410261	1.93716	0.519503	0.648842	1.07594	0.956889
O08810	580	K	116 kDa U5 small nuclear ribonucleoprotein component OS=Mus musculus OX=10090 GN=Eftud2 PE=1 SV=1	Eftud2	_PLK[Acetyl (K)]FNTTSVIK_	1	396.965	85.8935	287.384	201.024	276.513	178.284	1.67019	0.361387	1.20914	0.845784	1.1634	0.750109	0.978661	0.952727	1.02159	1.01666	0.989326	1.04104	1.7066	0.379319	1.18359	0.831927	1.17595	0.720536	0.834502	0.956204
Q99M28	7	K	RNA-binding protein with serine-rich domain 1 OS=Mus musculus OX=10090 GN=Rnps1 PE=1 SV=1	Rnps1	_[Acetyl (Protein N-term)]MDLSGVK[Acetyl (K)]K_	1	214.5	493.071	670.795	352.613	413.761	484.033	0.489582	1.1254	1.53105	0.804816	0.944382	1.10477	1.05696	0.937007	1.04253	0.969734	1.00583	0.987937	0.463198	1.20106	1.46859	0.829934	0.938907	1.11826	0.92156	0.956055
P48678	108	K	Prelamin-A/C OS=Mus musculus OX=10090 GN=Lmna PE=1 SV=2	Lmna	_LQLELSK[Acetyl (K)]VR_	1	14.6925	46.545	74.4281	16.1792	141.403		0.250514	0.793613	1.26903	0.275862	2.41098		0.747335	0.819297	1.17563	1.10629	1.07955	1.0719	0.33521	0.968651	1.07945	0.249358	2.23331		1.56253	0.956031
P07901	547	K	Heat shock protein HSP 90-alpha OS=Mus musculus OX=10090 GN=Hsp90aa1 PE=1 SV=4	Hsp90aa1	_TLVSVTK[Acetyl (K)]EGLELPEDEEEKK_	1	363.519	36.5651		76.7889	319.317	58.4466	2.12675	0.213922		0.449248	1.86815	0.341938	1.08581	1.01397	1.01399	0.993222	0.948132	0.944885	1.95868	0.210975		0.452314	1.97034	0.361883	0.855602	0.955908
Q91Z31	403	K	Polypyrimidine tract-binding protein 2 OS=Mus musculus OX=10090 GN=Ptbp2 PE=1 SV=2	Ptbp2	_MYGK[Acetyl (K)]IIR_	1	8796.48	9061.95	13890	8880.28	7934.71	8377.1	0.926912	0.954886	1.46363	0.935743	0.836105	0.882721	1.07585	1.09046	1.15437	0.933071	0.96562	0.780636	0.861567	0.875673	1.26791	1.00286	0.865875	1.13077	0.998124	0.955845
Q8BML9	740	K	Glutamine--tRNA ligase OS=Mus musculus OX=10090 GN=Qars1 PE=1 SV=1	Qars1	_PFDK[Acetyl (K)]FQFER_	1	403.642	509.186	547.202	827.694	464.981	432.657	0.760306	0.959111	1.03072	1.55906	0.875845	0.81496	0.956082	0.995501	0.870348	1.14278	0.995415	1.03987	0.795231	0.963446	1.18426	1.36426	0.87988	0.783714	1.02886	0.955756
P70398	548	K	Probable ubiquitin carboxyl-terminal hydrolase FAF-X OS=Mus musculus OX=10090 GN=Usp9x PE=1 SV=2	Usp9x	_DTQK[Acetyl (K)]IQWIDR_	1	283.99	406.46	300.266	471.808	215.878	473.5	0.791829	1.13331	0.837212	1.31551	0.601918	1.32023	0.941733	1.01487	0.858663	1.08826	0.981929	1.11454	0.840821	1.1167	0.975018	1.20882	0.612995	1.18454	1.02517	0.955744
Q62446	170	K	Peptidyl-prolyl cis-trans isomerase FKBP3 OS=Mus musculus OX=10090 GN=Fkbp3 PE=1 SV=2	Fkbp3	_VGVGK[Acetyl (K)]VIR_	1	738.98	956.81	1133.43	1539.14	896.466	1136.52	0.692648	0.896821	1.06237	1.44264	0.84026	1.06527	0.960633	0.977155	0.754454	1.09818	0.996416	1.21316	0.721033	0.917788	1.40813	1.31366	0.843282	0.878095	0.99609	0.955562
Q80UM3	278	K	N-alpha-acetyltransferase 15, NatA auxiliary subunit OS=Mus musculus OX=10090 GN=Naa15 PE=1 SV=1	Naa15	_LK[Acetyl (K)]IYEEAWTK_	1	358.145	218.686	336.077	299.78	245.967	321.308	1.20726	0.737159	1.13287	1.01052	0.829118	1.08308	1.04646	1.01333	0.97765	0.963166	0.990817	1.00858	1.15365	0.727463	1.15876	1.04916	0.836803	1.07388	0.973669	0.955425
Q8K298	764	K	Anillin OS=Mus musculus OX=10090 GN=Anln PE=1 SV=2	Anln	_LLLIATEK[Acetyl (K)]R_	1	146.086	205.92	292.069	289.037	256.289	234.288	0.615664	0.867832	1.2309	1.21812	1.0801	0.987383	0.943231	0.830199	0.905651	1.15968	0.987887	1.17335	0.652718	1.04533	1.35913	1.05039	1.09335	0.84151	0.97647	0.955068
P10922	59	K	Histone H1.0 OS=Mus musculus OX=10090 GN=H1-0 PE=2 SV=4	H1-0	_SHYK[Acetyl (K)]VGENADSQIK_	1	298.163	463.867	406.827	869.923	441.766	875.613	0.533044	0.829282	0.727307	1.55521	0.78977	1.56538	0.479246	0.768532	0.931277	1.38587	1.00566	1.42942	1.11225	1.07905	0.780979	1.1222	0.785326	1.09512	1.01021	0.954759
P49717	476	K	DNA replication licensing factor MCM4 OS=Mus musculus OX=10090 GN=Mcm4 PE=1 SV=1	Mcm4	_LASALAPSIYEHEDIK[Acetyl (K)]K_	1	571.644	561.148	670.233	873.44	622.63	1018.27	0.794435	0.779848	0.931446	1.21385	0.865292	1.41513	0.794994	0.922649	0.821694	1.12355	1.04626	1.29086	0.999296	0.845227	1.13357	1.08037	0.827036	1.09627	1.00859	0.954433
P32067	303	K	Lupus La protein homolog OS=Mus musculus OX=10090 GN=Ssb PE=1 SV=1	Ssb	_VTWK[Acetyl (K)]VLEGHAEK_	1	55.242	47.267	84.7486	50.0278	127.086	31.1286	0.838058	0.717071	1.28569	0.758955	1.92798	0.472241	0.970019	0.969117	1.07891	0.939608	1.04687	0.995467	0.86396	0.739922	1.19165	0.807736	1.84166	0.474391	1.11742	0.954379
Q7TMK9	221	K	Heterogeneous nuclear ribonucleoprotein Q OS=Mus musculus OX=10090 GN=Syncrip PE=1 SV=2	Syncrip	_EAAQEAVK[Acetyl (K)]LYNNHEIR_	1	472.261	392.171	475.305	684.913	393.566	441.585	0.990826	0.822794	0.997213	1.43698	0.825721	0.926467	0.952967	0.948549	0.931847	1.07845	1.03677	1.05141	1.03973	0.867424	1.07015	1.33244	0.796435	0.881166	1.011	0.953682
P50516	220	K	V-type proton ATPase catalytic subunit A OS=Mus musculus OX=10090 GN=Atp6v1a PE=1 SV=2	Atp6v1a	_QVRPVTEK[Acetyl (K)]LPANHPLLTGQR_	1	178.692	144.135	50.3712	99.3043	83.1299	180.259	1.45695	1.17518	0.410695	0.809665	0.677789	1.46972	1.03371	0.997309	0.931801	1.17432	0.883779	0.979085	1.40944	1.17836	0.440754	0.689476	0.766921	1.50112	0.976546	0.953582
Q8CEE6	554	K	PAS domain-containing serine/threonine-protein kinase OS=Mus musculus OX=10090 GN=Pask PE=1 SV=3	Pask	_WLSK[Acetyl (K)]VQQNPTK_	1	749.858	719.423	619.489	432.4	677.591	500.601	1.2162	1.16683	1.00475	0.70131	1.09899	0.811926	1.22162	1.11838	1.07654	0.846727	0.948275	0.788461	0.995558	1.04333	0.933315	0.82826	1.15893	1.02976	1.01506	0.953092
Q148V7	774	K	RAB11-binding protein RELCH OS=Mus musculus OX=10090 GN=Relch PE=1 SV=1	Relch	_AK[Acetyl (K)]LHGEVPHIEVTR_	1	65.8262	59.0765	51.9693	104.218	21.1291	145.832	0.881501	0.791113	0.695938	1.39561	0.282947	1.95289	0.965137	0.888262	0.855569	1.23953	1.04042	1.01108	0.913343	0.89063	0.813421	1.12592	0.271954	1.93149	1.27202	0.952128
P48379	424	K	DNA-binding protein RFX2 OS=Mus musculus OX=10090 GN=Rfx2 PE=1 SV=2	Rfx2	_EK[Acetyl (K)]LISLC[Carbamidomethyl (C)]K_	1	216.281	431.407	271.967	144.83	238.998		0.829627	1.65482	1.04323	0.555548	0.916768		1.24757	1.15702	1.2041	0.723895	0.834619	0.832798	0.664995	1.43025	0.866398	0.767443	1.09843		0.945018	0.951934
Q91WC3	306	K	Long-chain-fatty-acid--CoA ligase 6 OS=Mus musculus OX=10090 GN=Acsl6 PE=1 SV=1	Acsl6	_VTEK[Acetyl (K)]VIFPR_	1	315.832	303.437	347.35	196.001	149.992	159.883	1.28693	1.23642	1.41535	0.79865	0.611174	0.651476	1.22581	1.28605	1.39231	0.541781	0.863521	0.690531	1.04986	0.961409	1.01655	1.47412	0.707769	0.943442	1.0322	0.951766
Q8C4Y3	146	K	Negative elongation factor B OS=Mus musculus OX=10090 GN=Nelfb PE=1 SV=2	Nelfb	_AC[Carbamidomethyl (C)]AVEVK[Acetyl (K)]R_	1	271.651	250.577	245.834	407.629	202.817	274.715	0.985897	0.909411	0.8922	1.4794	0.736078	0.997015	0.899619	0.894012	1.03406	1.03039	1.00239	1.13953	1.09591	1.01723	0.862814	1.43576	0.734325	0.874935	1.02321	0.950926
Q6NZK5	43	K	Protein hinderin OS=Mus musculus OX=10090 GN=Kiaa1328 PE=1 SV=2	Kiaa1328	_VK[Acetyl (K)]LINPK_	1	99.1525		76.1517	63.0975	117.092	151.122	0.978577		0.751573	0.622735	1.15563	1.49148	0.992742	0.936196	0.792153	1.19341	1.12638	0.95912	0.985731		0.948773	0.521812	1.02597	1.55505	1.0693	0.95065
Q8CEE6	1304	K	PAS domain-containing serine/threonine-protein kinase OS=Mus musculus OX=10090 GN=Pask PE=1 SV=3	Pask	_TTLEK[Acetyl (K)]LIR_	1	1559.96	1720.34	1371.91	1216.33	1127.2	1135.42	1.1511	1.26945	1.01234	0.89753	0.831759	0.837832	1.22162	1.11838	1.07654	0.846727	0.948275	0.788461	0.94227	1.13508	0.940361	1.06	0.877128	1.06262	0.994046	0.949943
P14131	131	K	Small ribosomal subunit protein uS9 OS=Mus musculus OX=10090 GN=Rps16 PE=1 SV=4	Rps16	_K[Acetyl (K)]FGGPGAR_	1	210.011	204.651	54.1684	154.122	158.223	108.264	1.4167	1.38054	0.36541	1.03968	1.06735	0.73033	1.00829	1.02328	0.950445	1.02645	0.968771	1.02277	1.40505	1.34913	0.384462	1.01289	1.10175	0.714072	0.901255	0.949938
Q99MV7	339	K	RING finger protein 17 OS=Mus musculus OX=10090 GN=Rnf17 PE=1 SV=2	Rnf17	_ELC[Carbamidomethyl (C)]C[Carbamidomethyl (C)]DVYSSLEK[Acetyl (K)]K_	1	284.271	213.885	205.439	223.378	330.088	216.238	1.15769	0.871047	0.836648	0.909707	1.34428	0.880628	1.02379	0.911754	0.95531	1.09738	1.07034	0.941423	1.13079	0.955353	0.875787	0.828979	1.25594	0.935422	1.01972	0.949909
P63024	39	K	Vesicle-associated membrane protein 3 OS=Mus musculus OX=10090 GN=Vamp3 PE=1 SV=1	Vamp3	_VNVDK[Acetyl (K)]VLER_	1	253.664	82.0044	198.56	208.371	186.197	94.7664	1.48695	0.4807	1.16393	1.22145	1.09147	0.555509	0.958002	1.07656	0.979466	1.03115	0.957762	0.997061	1.55213	0.446515	1.18833	1.18455	1.1396	0.557147	0.904082	0.949741
Q8C0L8	156	K	Conserved oligomeric Golgi complex subunit 5 OS=Mus musculus OX=10090 GN=Cog5 PE=1 SV=3	Cog5	_ILYLSK[Acetyl (K)]R_	1	418.346	529.876	729.467	545.664	736.209	430.561	0.740409	0.9378	1.29104	0.965742	1.30298	0.762027	1.04608	0.941459	0.946951	1.17472	0.9598	0.930991	0.707796	0.996113	1.36337	0.822102	1.35755	0.818512	0.977468	0.94972
P40336	133	K	Vacuolar protein sorting-associated protein 26A OS=Mus musculus OX=10090 GN=Vps26a PE=1 SV=1	Vps26a	_YFLK[Acetyl (K)]VTIVR_	1	77.032		103.311	117.969	88.4147	73.6961	0.836534		1.12192	1.28109	0.960146	0.800308	0.992322	1.08425	0.959814	1.00088	0.92203	1.0407	0.843007		1.16889	1.27997	1.04134	0.769011	1.02401	0.949456
Q9JII5	57	K	DAZ-associated protein 1 OS=Mus musculus OX=10090 GN=Dazap1 PE=1 SV=2	Dazap1	_GFGFVK[Acetyl (K)]FK_	1	10445.2	13686.1	12953.3	13766.3	9095.81	9858.69	0.897797	1.17637	1.11338	1.18326	0.781815	0.847387	1.03625	1.05508	1.09139	0.898109	1.01596	0.903211	0.866387	1.11496	1.02014	1.3175	0.769536	0.938194	1.00791	0.949085
Q9DCD0	38	K	6-phosphogluconate dehydrogenase, decarboxylating OS=Mus musculus OX=10090 GN=Pgd PE=1 SV=3	Pgd	_TVSK[Acetyl (K)]VDDFLANEAK_	1	734.5	208.699	464.961	606.912	452.411	460.644	1.50506	0.427644	0.952748	1.24362	0.927032	0.943901	0.850418	0.967912	0.93467	1.19179	0.973846	1.08136	1.76978	0.441821	1.01934	1.04349	0.951928	0.872879	0.887757	0.948302
Q922R8	241	K	Protein disulfide-isomerase A6 OS=Mus musculus OX=10090 GN=Pdia6 PE=1 SV=3	Pdia6	_GFPTIK[Acetyl (K)]IFQK_	1	9522.75	10946.6	7763.7	12049	8633.24	10524.4	0.961251	1.10498	0.783688	1.21626	0.871461	1.06236	0.883164	0.971476	0.981182	1.06634	1.04069	1.05715	1.08842	1.13743	0.798718	1.1406	0.837384	1.00493	0.98623	0.948004
Q61749	443	K	Translation initiation factor eIF-2B subunit delta OS=Mus musculus OX=10090 GN=Eif2b4 PE=1 SV=2	Eif2b4	_AHNVPVLVC[Carbamidomethyl (C)]C[Carbamidomethyl (C)]ETYK[Acetyl (K)]FC[Carbamidomethyl (C)]ER_	1	198.525	215.531	58.1795	139.164	146.165	249.203	1.18314	1.28449	0.34673	0.82937	0.871093	1.48517	0.896538	0.96536	0.829896	1.12868	1.05165	1.12788	1.31968	1.33059	0.4178	0.734817	0.828313	1.31678	0.938672	0.947896
Q924W5	934	K	Structural maintenance of chromosomes protein 6 OS=Mus musculus OX=10090 GN=Smc6 PE=1 SV=1	Smc6	_YK[Acetyl (K)]TYQQFR_	1	199.474	285.802	131.091	206.66	163.212	88.5835	1.11353	1.59544	0.73179	1.15364	0.9111	0.494502	1.13899	1.10636	1.15012	0.687997	1.00444	0.91209	0.977645	1.44205	0.636273	1.67681	0.907075	0.542163	1.02293	0.947835
P08003	622	K	Protein disulfide-isomerase A4 OS=Mus musculus OX=10090 GN=Pdia4 PE=1 SV=3	Pdia4	_DLEHLSK[Acetyl (K)]FIDEHATK_	1	433.927	73.003	131.073	103.311	276.792	284.919	1.99809	0.336155	0.603548	0.475711	1.27453	1.31196	0.87312	0.964888	0.895054	1.13629	1.06221	1.06844	2.28845	0.348387	0.674315	0.418653	1.19989	1.22792	0.859661	0.947643
Q9D8S3	23	K	ADP-ribosylation factor GTPase-activating protein 3 OS=Mus musculus OX=10090 GN=Arfgap3 PE=1 SV=2	Arfgap3	_SVPTNK[Acetyl (K)]VC[Carbamidomethyl (C)]FDC[Carbamidomethyl (C)]GAK_	1	1926.7	1562.98	1416.1	1505.29	1190.21	1713.34	1.24108	1.00679	0.91218	0.96963	0.76667	1.10364	1.08607	1.10741	0.960114	0.929139	0.955125	0.962144	1.14272	0.909147	0.950074	1.04358	0.802691	1.14707	0.997132	0.947449
P11103	578	K	Poly [ADP-ribose] polymerase 1 OS=Mus musculus OX=10090 GN=Parp1 PE=1 SV=3	Parp1	_LQLLEDDK[Acetyl (K)]ESR_	1	1216.99	1113.9	1070.85	1167.01	1091.64	1208.04	1.06312	0.97306	0.935452	1.01945	0.953619	1.0553	0.975293	0.983467	1.01613	0.986931	0.965156	1.07303	1.09005	0.989418	0.920606	1.03295	0.988046	0.98348	1.00147	0.947134
Q61166	66	K	Microtubule-associated protein RP/EB family member 1 OS=Mus musculus OX=10090 GN=Mapre1 PE=1 SV=3	Mapre1	_FQAK[Acetyl (K)]LEHEYIQNFK_	1	858.8	706.8	981.956	957.818	588.219	946.335	1.0224	0.84144	1.16901	1.14028	0.700271	1.12661	1.1167	1.03018	0.893157	1.01846	0.913567	1.02794	0.91555	0.81679	1.30885	1.11961	0.766524	1.09598	0.980576	0.947074
Q9CXW4	52	K	Large ribosomal subunit protein uL5 OS=Mus musculus OX=10090 GN=Rpl11 PE=1 SV=4	Rpl11	_VLEQLTGQTPVFSK[Acetyl (K)]AR_	1	9512.89	7020.19	11380.1	11078.9	7713.4	8989.68	1.02482	0.756279	1.22597	1.19353	0.830959	0.968451	0.994967	1.00859	0.97172	1.04552	0.951786	1.02741	1.03	0.749835	1.26165	1.14156	0.873052	0.942615	0.972298	0.946679
O70503	241	K	Very-long-chain 3-oxoacyl-CoA reductase OS=Mus musculus OX=10090 GN=Hsd17b12 PE=1 SV=1	Hsd17b12	_LAK[Acetyl (K)]IQKPTLDKPSAETFVK_	0.994932	107.001	184.48		179.048		217.931	0.621683	1.07184		1.04028		1.26619	0.799434	0.968279	0.814957	1.19057	0.980329	1.24643	0.777655	1.10696		0.873764		1.01586	1.00266	0.946531
Q99JT1	548	K	Glutamyl-tRNA(Gln) amidotransferase subunit B, mitochondrial OS=Mus musculus OX=10090 GN=Gatb PE=1 SV=1	Gatb	_ADPALIK[Acetyl (K)]K_	1	158.101	287.911	273.006	329.671	281.317	310.391	0.578277	1.05308	0.998562	1.20582	1.02896	1.1353	0.843756	0.948981	0.812051	1.12705	1.20686	1.0613	0.68536	1.10969	1.22968	1.06989	0.852589	1.06973	0.989249	0.94574
Q9EQH3	659	K	Vacuolar protein sorting-associated protein 35 OS=Mus musculus OX=10090 GN=Vps35 PE=1 SV=1	Vps35	_TQC[Carbamidomethyl (C)]ALAASK[Acetyl (K)]LLK_	1	3517.44	3596.03	2180.05	3635.97	2226.07	3220.18	1.14851	1.17417	0.711826	1.18721	0.72685	1.05144	1.03755	1.02724	0.943768	1.01251	0.968663	1.01027	1.10694	1.14303	0.754239	1.17254	0.750364	1.04075	0.9865	0.945342
Q9CYG7	197	K	Mitochondrial import receptor subunit TOM34 OS=Mus musculus OX=10090 GN=Tomm34 PE=1 SV=1	Tomm34	_ALK[Acetyl (K)]EEGNDLVK_	1	473.284	390.935	416.693	570.405	327.889	241.647	1.17302	0.968919	1.03276	1.41373	0.812661	0.598913	1.08512	1.09305	1.11484	0.924357	0.893636	0.888995	1.081	0.886438	0.926372	1.52942	0.909387	0.673698	1.07557	0.945324
Q569Z5	263	K	Probable ATP-dependent RNA helicase DDX46 OS=Mus musculus OX=10090 GN=Ddx46 PE=1 SV=2	Ddx46	_SGPTVTK[Acetyl (K)]VVTVVTTK_	1	1129.72	1127.84	1627.22	1119.39	967.134	1111.21	0.957048	0.955456	1.37851	0.948297	0.819315	0.94137	1.1008	1.10624	1.07931	0.855306	0.956387	0.901954	0.869409	0.863697	1.27722	1.10872	0.856677	1.0437	0.999594	0.945279
Q62351	191	K	Transferrin receptor protein 1 OS=Mus musculus OX=10090 GN=Tfrc PE=1 SV=1	Tfrc	_DEHYVK[Acetyl (K)]IQVK_	1	117.831	213.169	329.914	226.599	238.314	224.778	0.52346	0.946992	1.46563	1.00666	1.0587	0.998566	0.931667	0.989146	0.921037	0.987932	1.09801	1.07221	0.561854	0.957384	1.59128	1.01895	0.964202	0.931313	0.936972	0.944802
Q91YJ5	493	K	Translation initiation factor IF-2, mitochondrial OS=Mus musculus OX=10090 GN=Mtif2 PE=1 SV=2	Mtif2	_SYIK[Acetyl (K)]FLER_	1	461.578	480.188	483.068	473.12	400.264	385.318	1.03202	1.07363	1.08007	1.05783	0.894934	0.861515	1.10606	1.08678	0.997652	1.07226	0.809005	0.92824	0.933059	0.987902	1.08261	0.986541	1.10622	0.928116	1.00576	0.944745
P08003	342	K	Protein disulfide-isomerase A4 OS=Mus musculus OX=10090 GN=Pdia4 PE=1 SV=3	Pdia4	_FLK[Acetyl (K)]VSLGK_	1	3108.8	3311.76	3524.22	4415.21	4008.67	3555.12	0.850803	0.906348	0.964491	1.20833	1.09708	0.97295	0.87312	0.964888	0.895054	1.13629	1.06221	1.06844	0.97444	0.939329	1.07758	1.0634	1.03282	0.910628	1.00518	0.944708
Q9JLJ2	227	K	4-trimethylaminobutyraldehyde dehydrogenase OS=Mus musculus OX=10090 GN=Aldh9a1 PE=1 SV=1	Aldh9a1	_EVAK[Acetyl (K)]ISFTGSVPTGVK_	1	701.578	401.47	518.131	754.838	378.92	542.842	1.27645	0.730437	0.942691	1.37336	0.68941	0.987651	0.959217	1.02928	0.952357	1.08074	0.974351	1.00406	1.33072	0.709657	0.98985	1.27076	0.707558	0.983659	0.977476	0.944362
Q8R1B4	511	K	Eukaryotic translation initiation factor 3 subunit C OS=Mus musculus OX=10090 GN=Eif3c PE=1 SV=1	Eif3c	_ILHTYYK[Acetyl (K)]FDYK_	1	461.142	341.475	686.798	590.626	317.546	582.814	0.928348	0.687441	1.38263	1.18902	0.639269	1.17329	1.06139	1.01597	0.949977	1.02675	0.939861	1.00606	0.874652	0.676638	1.45544	1.15804	0.680174	1.16623	0.999242	0.944076
Q9R1C7	429	K	Pre-mRNA-processing factor 40 homolog A OS=Mus musculus OX=10090 GN=Prpf40a PE=1 SV=1	Prpf40a	_YSALAK[Acetyl (K)]LSEK_	1	122.208	222.334	85.6354	91.9678	156.263	184.664	0.849579	1.54564	0.595329	0.639351	1.08633	1.28377	0.953365	0.94923	1.06778	0.89914	1.12104	1.00945	0.891137	1.62832	0.557539	0.71107	0.969039	1.27175	0.959334	0.943443
F6YCR7	193	K	Homeobox protein Rhox13 OS=Mus musculus OX=10090 GN=Rhox13 PE=1 SV=2	Rhox13	_VK[Acetyl (K)]VWFTNR_	1	264.147	287.246	288.827	353.137	185.179	388.811	0.896756	0.975178	0.980544	1.19887	0.628668	1.31998	1.00797	1.12981	0.820632	0.867648	1.01714	1.1568	0.889664	0.863138	1.19487	1.38175	0.618074	1.14106	1.06555	0.943018
Q9CXI0	67	K	2-methoxy-6-polyprenyl-1,4-benzoquinol methylase, mitochondrial OS=Mus musculus OX=10090 GN=Coq5 PE=1 SV=2	Coq5	_GSK[Acetyl (K)]VYQVFENVAK_	1	95.9592	81.5333	179.932	82.6827		211.03	0.736858	0.626084	1.38168	0.63491		1.62047	0.990647	0.832009	0.93504	1.16339	1.15374	0.92517	0.743815	0.752497	1.47767	0.545741		1.75154	1.15869	0.94295
E9PY46	1276	K	Intraflagellar transport protein 140 homolog OS=Mus musculus OX=10090 GN=Ift140 PE=1 SV=1	Ift140	_SIISFYTK[Acetyl (K)]GR_	1	625.726	826.846	310.678	578.246	565.368	415.121	1.13015	1.49341	0.561131	1.0444	1.02114	0.749771	1.10074	1.01992	0.998659	0.980697	0.966619	0.933356	1.02672	1.46423	0.561885	1.06495	1.0564	0.803307	0.958015	0.942738
Q920F6	536	K	Structural maintenance of chromosomes protein 1B OS=Mus musculus OX=10090 GN=Smc1b PE=1 SV=1	Smc1b	_YQLAVTK[Acetyl (K)]LFGR_	1	168.984	241.263	167.327	222.712	300.474	223.896	0.765411	1.0928	0.757902	1.00877	1.36099	1.01413	0.805642	0.941276	0.850009	1.10527	1.13114	1.16666	0.950062	1.16097	0.891641	0.912686	1.20321	0.869259	0.994164	0.942156
O88622	923	K	Poly(ADP-ribose) glycohydrolase OS=Mus musculus OX=10090 GN=Parg PE=1 SV=2	Parg	_VYK[Acetyl (K)]LLLR_	1	767.754	1051.52	1147.28	1693.23	694.013	708.011	0.759926	1.0408	1.13558	1.67596	0.686937	0.700792	1.07777	0.992046	1.01205	1.03607	1.04875	0.83332	0.705093	1.04915	1.12206	1.61762	0.655005	0.840963	1.0825	0.942146
Q07133	108	K	Histone H1t OS=Mus musculus OX=10090 GN=H1-6 PE=1 SV=4	H1-6	_GTGASGSFK[Acetyl (K)]LSK_	1	14381.4	15677.1	19285.2	21767.6	18397	14907.2	0.826395	0.900846	1.10818	1.25083	1.05714	0.85661	0.914679	0.96978	0.940698	1.1793	1.03788	0.957669	0.903481	0.928918	1.17804	1.06065	1.01856	0.894474	0.987793	0.942145
Q99JF8	119	K	PC4 and SFRS1-interacting protein OS=Mus musculus OX=10090 GN=Psip1 PE=1 SV=1	Psip1	_ETNVSK[Acetyl (K)]EDTDQEEK_	1	301.514	4.99575	181.984	123.015	35.1346		2.33138	0.0386284	1.40715	0.951181	0.271669		1.05725	1.08119	1.1097	0.898102	1.0147	0.83905	2.20512	0.0357276	1.26804	1.0591	0.267733		0.567203	0.942071
Q9JIF7	75	K	Coatomer subunit beta OS=Mus musculus OX=10090 GN=Copb1 PE=1 SV=1	Copb1	_FVLPLQDHTIK[Acetyl (K)]K_	1	175.627	260.359	454.729	195.22	231.052	323.734	0.642254	0.952115	1.66291	0.713905	0.84494	1.18387	1.09226	1.1058	1.01603	0.900161	0.907153	0.978589	0.588005	0.861015	1.63667	0.793085	0.93142	1.20978	0.950931	0.941596
Q9JKR6	722	K	Hypoxia up-regulated protein 1 OS=Mus musculus OX=10090 GN=Hyou1 PE=1 SV=1	Hyou1	_SVQK[Acetyl (K)]LEELTLR_	1	900.167	1115.39	1116.11	963.066	1165.39	702.379	0.905827	1.1224	1.12313	0.969123	1.17272	0.706796	0.994087	1.07381	1.12181	0.901008	1.01313	0.896157	0.911216	1.04525	1.00118	1.0756	1.15752	0.788697	1.0217	0.941124
Q61656	40	K	Probable ATP-dependent RNA helicase DDX5 OS=Mus musculus OX=10090 GN=Ddx5 PE=1 SV=2	Ddx5	_FGNPGEK[Acetyl (K)]LVK_	1	2597.77	3451.24	4707.06	3102.69	2894.4	3426.58	0.772389	1.02615	1.39954	0.922517	0.860587	1.01882	1.03027	1.04192	1.10499	0.917621	0.960333	0.944865	0.749697	0.984865	1.26656	1.00534	0.896133	1.07827	0.992874	0.940907
P48024	109	K	Eukaryotic translation initiation factor 1 OS=Mus musculus OX=10090 GN=Eif1 PE=1 SV=2	Eif1	_DDQLK[Acetyl (K)]VHGF_	1	330.893	168.506	226.847	259.742	162.395	280.514	1.38943	0.707564	0.952541	1.09067	0.681903	1.17789	1.16981	0.99703	0.83935	1.05389	1.08065	0.859268	1.18774	0.709672	1.13486	1.03489	0.631013	1.37081	1.00147	0.940892
P62889	32	K	Large ribosomal subunit protein eL30 OS=Mus musculus OX=10090 GN=Rpl30 PE=1 SV=2	Rpl30	_YVLGYK[Acetyl (K)]QTLK_	1	414.931	413.038	256.315	433.731	289.867	295.303	1.18372	1.17832	0.73122	1.23735	0.826936	0.842445	1.07523	1.00115	0.983842	1.01664	0.896962	1.02617	1.1009	1.17697	0.74323	1.2171	0.92193	0.820957	0.979772	0.940043
Q99KV1	28	K	DnaJ homolog subfamily B member 11 OS=Mus musculus OX=10090 GN=Dnajb11 PE=1 SV=1	Dnajb11	_DFYK[Acetyl (K)]ILGVPR_	1	1448.4	1218.48	786.572	1259.01	1003.18	1201.58	1.25634	1.05691	0.682272	1.09207	0.870161	1.04225	0.929193	0.98987	1.00339	1.03269	1.13008	0.914772	1.35208	1.06773	0.679964	1.0575	0.769996	1.13935	0.95712	0.939944
B2RRE7	1033	K	OTU domain-containing protein 4 OS=Mus musculus OX=10090 GN=Otud4 PE=1 SV=1	Otud4	_SK[Acetyl (K)]QFYNQTYGSR_	1	46.7069	170.163	110.204	110.28	102.82	67.5143	0.46116	1.6801	1.08809	1.08885	1.0152	0.666602	1.1106	1.09216	0.920919	0.94153	0.909683	1.0251	0.415233	1.53832	1.18153	1.15647	1.11599	0.650278	0.932266	0.939912
Q8K0G5	86	K	EARP and GARP complex-interacting protein 1 OS=Mus musculus OX=10090 GN=Eipr1 PE=1 SV=2	Eipr1	_GVLATC[Carbamidomethyl (C)]YNK[Acetyl (K)]TTDSR_	1	271.802	302.841	224.55	385.768	304.624	213.075	0.957802	1.06718	0.791292	1.35941	1.07346	0.750854	1.03499	0.925674	0.869695	1.11719	1.01957	1.03288	0.92542	1.15287	0.90985	1.21681	1.05286	0.726953	1.00284	0.93963
Q8CI08	553	K	SLAIN motif-containing protein 2 OS=Mus musculus OX=10090 GN=Slain2 PE=1 SV=2	Slain2	_SK[Acetyl (K)]LVQPVR_	1	719.459	1109.03	823.332	425.212	722.569	724.369	0.954195	1.47087	1.09196	0.563945	0.95832	0.960707	1.27056	1.14491	1.09541	0.786983	0.820501	0.881637	0.751006	1.28471	0.996847	0.716591	1.16797	1.08969	0.980771	0.939035
Q6P5D8	1150	K	Structural maintenance of chromosomes flexible hinge domain-containing protein 1 OS=Mus musculus OX=10090 GN=Smchd1 PE=1 SV=2	Smchd1	_PLPDDPK[Acetyl (K)]HLK_	1	132.33	205.037	314.07	347.01	206.771	279.038	0.534935	0.828848	1.2696	1.40276	0.835858	1.12799	0.872814	0.856157	0.881122	1.09293	1.11492	1.18206	0.612886	0.968104	1.44089	1.28349	0.749705	0.954256	0.988605	0.938909
Q9QXG4	222	K	Acetyl-coenzyme A synthetase, cytoplasmic OS=Mus musculus OX=10090 GN=Acss2 PE=1 SV=2	Acss2	_GEK[Acetyl (K)]LVNLK_	1	3126.21	3569.57	4277.45	4713.18	3981.02	3898.76	0.795939	0.908821	1.08905	1.19999	1.01357	0.992631	0.903943	0.927814	0.941775	1.09991	1.00903	1.11753	0.880519	0.979529	1.15638	1.09099	1.00451	0.888235	0.98916	0.938879
Q80XI3	896	K	Eukaryotic translation initiation factor 4 gamma 3 OS=Mus musculus OX=10090 GN=Eif4g3 PE=1 SV=2	Eif4g3	_FIGELFK[Acetyl (K)]LK_	1	232.905	267.3	196.094	355.719	80.4183	255.104	1.00713	1.15586	0.847949	1.5382	0.347745	1.10312	1.10827	1.10183	1.10458	0.860147	0.944926	0.88025	0.908741	1.04904	0.767667	1.7883	0.368012	1.25319	1.25099	0.938753
O70133	739	K	ATP-dependent RNA helicase A OS=Mus musculus OX=10090 GN=Dhx9 PE=1 SV=2	Dhx9	_VK[Acetyl (K)]LFTAHNNMTNYATVWASK_	1	345.891	512.604	586.197	410.679	382.87	452.847	0.771193	1.14289	1.30697	0.915642	0.853639	1.00966	1.07006	0.995515	1.09999	0.864565	1.00374	0.966122	0.720698	1.14804	1.18817	1.05908	0.850456	1.04506	0.966532	0.938443
Q9CXV9	120	K	DCN1-like protein 5 OS=Mus musculus OX=10090 GN=Dcun1d5 PE=1 SV=1	Dcun1d5	_GMTSLQC[Carbamidomethyl (C)]DC[Carbamidomethyl (C)]TEK[Acetyl (K)]LQSR_	1	217.506	243.643	142.858	205.133	229.955	149.6	1.09787	1.2298	0.721083	1.03542	1.16071	0.755113	1.05353	0.998826	1.00917	0.982508	0.960682	0.995291	1.04209	1.23125	0.714534	1.05385	1.20822	0.758686	1.01101	0.938434
Q8R1V4	63	K	Transmembrane emp24 domain-containing protein 4 OS=Mus musculus OX=10090 GN=Tmed4 PE=1 SV=1	Tmed4	_TQMWDK[Acetyl (K)]QK_	1	616.496	631.483	640.43	635.902	521.845	831.252	0.953982	0.977173	0.991017	0.984011	0.807516	1.2863	0.965399	0.870345	1.14413	0.997867	1.05455	0.967707	0.988173	1.12274	0.866179	0.986114	0.765741	1.32923	1.03493	0.93835
P08113	410	K	Endoplasmin OS=Mus musculus OX=10090 GN=Hsp90b1 PE=1 SV=2	Hsp90b1	_KSDYIK[Acetyl (K)]LYVR_	1	12025.6	11173.3	14147.6	12396.2	10600.9	11750.5	1.00083	0.929897	1.17743	1.03167	0.882253	0.977927	0.940828	1.0236	1.13528	0.961463	0.973703	0.965128	1.06377	0.908458	1.03713	1.07302	0.90608	1.01326	0.994352	0.938237
P26516	279	K	26S proteasome non-ATPase regulatory subunit 7 OS=Mus musculus OX=10090 GN=Psmd7 PE=1 SV=2	Psmd7	_SVVALHNLINNK[Acetyl (K)]IANR_	1	459.294	1849.22	678.024	896.389	579.25	1006.24	0.503942	2.02898	0.743934	0.983527	0.635559	1.10406	1.0535	0.933865	1.00322	1.03584	0.955362	1.01822	0.478352	2.17267	0.741543	0.949499	0.665254	1.08431	0.795581	0.937678
P32067	191	K	Lupus La protein homolog OS=Mus musculus OX=10090 GN=Ssb PE=1 SV=1	Ssb	_EDYFAK[Acetyl (K)]K_	1	432.21	495.662	508.807	481.211	401.368	562.185	0.899986	1.03211	1.05948	1.00202	0.835765	1.17063	0.970019	0.969117	1.07891	0.939608	1.04687	0.995467	0.927803	1.065	0.98199	1.06642	0.798343	1.17596	1.02216	0.936436
Q3TIR1	395	K	Trafficking protein particle complex subunit 13 OS=Mus musculus OX=10090 GN=Trappc13 PE=2 SV=1	Trappc13	_LTDTFLK[Acetyl (K)]R_	1	108.921	174.454	158.627	113.144	146.625	187.29	0.735074	1.17734	1.07053	0.763573	0.989528	1.26396	1.10896	0.920348	0.992091	1.08165	0.984221	0.912728	0.662848	1.27923	1.07906	0.705935	1.00539	1.38482	1.02483	0.93548
Q9R0P4	49	K	Small acidic protein OS=Mus musculus OX=10090 GN=Smap PE=1 SV=1	Smap	_LMGAGK[Acetyl (K)]K_	1	34.278	24.2064		7.96531	40.7248		1.27933	0.903438		0.297284	1.51994		1.44534	1.02946	0.858294	0.975775	0.725565	0.965564	0.885145	0.877581		0.304664	2.09484		1.36125	0.935348
Q8C7R4	871	K	Ubiquitin-like modifier-activating enzyme 6 OS=Mus musculus OX=10090 GN=Uba6 PE=1 SV=1	Uba6	_AK[Acetyl (K)]MYSIEPADR_	1	273.174	70.2119	325.56	311.602	125.967	304.442	1.16165	0.298571	1.38442	1.32507	0.535667	1.29462	0.96388	0.900588	0.881082	1.11062	1.00168	1.14215	1.20518	0.331529	1.57128	1.19308	0.534771	1.13349	0.920643	0.935346
Q9D0R2	582	K	Threonine--tRNA ligase 1, cytoplasmic OS=Mus musculus OX=10090 GN=Tars1 PE=1 SV=2	Tars1	_FNLTYVSHDGDDK[Acetyl (K)]K_	1	204.689	224.43	200.362	435.014	363.464	228.234	0.741539	0.813059	0.725864	1.57595	1.31675	0.826838	0.801526	0.818266	0.673234	1.45764	1.01202	1.23732	0.925159	0.993636	1.07817	1.08117	1.30111	0.66825	1.01787	0.935063
P80317	388	K	T-complex protein 1 subunit zeta OS=Mus musculus OX=10090 GN=Cct6a PE=1 SV=3	Cct6a	_HTLTQIK[Acetyl (K)]DAIR_	1	442.791	453.635	805.363	719.455	662.209	385.588	0.765845	0.784601	1.39294	1.24436	1.14535	0.666907	0.989969	0.934761	0.97376	1.1617	0.982104	0.957703	0.773605	0.83936	1.43048	1.07115	1.16622	0.696361	0.96395	0.934581
Q8R3I3	41	K	Conserved oligomeric Golgi complex subunit 6 OS=Mus musculus OX=10090 GN=Cog6 PE=1 SV=2	Cog6	_KLHK[Acetyl (K)]ILETR_	0.998934	234.926	226.332	343.295	156.381	205.253	315.015	0.95163	0.916817	1.39061	0.633463	0.831431	1.27605	1.1292	1.11704	1.07803	0.84176	0.993039	0.840932	0.84275	0.820752	1.28996	0.752546	0.837259	1.51742	1.05206	0.934361
Q9D4D4	146	K	Transketolase-like protein 2 OS=Mus musculus OX=10090 GN=Tktl2 PE=1 SV=1	Tktl2	_YFDK[Acetyl (K)]ASYR_	1	2105.07	2038.84	2311.57	2202.11	1575.93	2236.61	1.01286	0.980989	1.11221	1.05954	0.758258	1.07614	1.07632	1.02731	1.00306	0.988476	0.957958	0.946871	0.941033	0.954908	1.10882	1.0719	0.791535	1.13653	0.998402	0.933946
Q9R226	59	K	KH domain-containing, RNA-binding, signal transduction-associated protein 3 OS=Mus musculus OX=10090 GN=Khdrbs3 PE=1 SV=1	Khdrbs3	_LGQK[Acetyl (K)]VLIPVK_	1	446.16	890.787	1269.44	903.075	533.647	785.151	0.554436	1.10697	1.57751	1.12224	0.663155	0.975695	0.941085	1.20943	1.0381	0.908188	0.873155	1.03004	0.589145	0.91528	1.51961	1.23569	0.759493	0.947241	0.973012	0.93393
Q8BU04	94	K	Putative E3 ubiquitin-protein ligase UBR7 OS=Mus musculus OX=10090 GN=Ubr7 PE=1 SV=1	Ubr7	_LFELYTK[Acetyl (K)]R_	1	444.834	667.19	367.027	481.833	414.983	554.04	0.910953	1.3663	0.751615	0.98672	0.849822	1.13459	0.989978	1.01588	0.949905	1.14236	1.02133	0.880546	0.920175	1.34495	0.791253	0.863753	0.832074	1.2885	0.976428	0.933918
P45878	99	K	Peptidyl-prolyl cis-trans isomerase FKBP2 OS=Mus musculus OX=10090 GN=Fkbp2 PE=1 SV=1	Fkbp2	_GWDQGLLGMC[Carbamidomethyl (C)]EGEK[Acetyl (K)]R_	1	214.455	178.416		242.345		151.809	1.08995	0.906788		1.2317		0.77156	0.912755	1.09559	0.892709	0.898756	1.04265	1.15754	1.19413	0.827669		1.37045		0.666552	1.00752	0.933883
Q3TLH4	49	K	Protein PRRC2C OS=Mus musculus OX=10090 GN=Prrc2c PE=1 SV=3	Prrc2c	_HGLQSLGK[Acetyl (K)]VGISR_	1	9594.41	10993.1	17685.6	14897.6	15150.4	11920.9	0.71741	0.821998	1.32242	1.11395	1.13285	0.891369	1.03931	0.93966	0.874367	1.06644	1.00172	1.0785	0.690274	0.874783	1.51243	1.04455	1.13091	0.826489	0.975456	0.933504
P70398	1156	K	Probable ubiquitin carboxyl-terminal hydrolase FAF-X OS=Mus musculus OX=10090 GN=Usp9x PE=1 SV=2	Usp9x	_IAK[Acetyl (K)]LLLTAIGYGHVR_	1	134.76	22.2173	189.979	110.882	73.0593	123.574	1.23544	0.203681	1.74167	1.01653	0.669786	1.13289	0.941733	1.01487	0.858663	1.08826	0.981929	1.11454	1.31188	0.200696	2.02835	0.934091	0.682112	1.01646	0.743497	0.933141
Q60668	114	K	Heterogeneous nuclear ribonucleoprotein D0 OS=Mus musculus OX=10090 GN=Hnrnpd PE=1 SV=2	Hnrnpd	_DLK[Acetyl (K)]DYFSK_	1	1274.77	985.845	861.733	1444.04	950.225	877.274	1.19624	0.925113	0.808647	1.35509	0.891688	0.823231	0.910622	1.00633	1.05634	1.0806	1.02344	0.922675	1.31365	0.919296	0.76552	1.25401	0.871266	0.892222	1.00635	0.932945
B2RR83	1144	K	3'-5' RNA helicase YTHDC2 OS=Mus musculus OX=10090 GN=Ythdc2 PE=1 SV=1	Ythdc2	_QK[Acetyl (K)]WHSLFLR_	1	57.9158	50.5626	7.18564	33.3297	45.8229	18.0598	1.63238	1.42513	0.20253	0.939409	1.29153	0.509023	0.983884	0.888179	0.894881	1.1692	0.996197	1.06765	1.65912	1.60455	0.22632	0.80346	1.29647	0.476767	0.73831	0.932932
P70288	90	K	Histone deacetylase 2 OS=Mus musculus OX=10090 GN=Hdac2 PE=1 SV=1	Hdac2	_SIRPDNMSEYSK[Acetyl (K)]QMQR_	1	115.826	164.55	122.461	84.7284	203.558	160.568	0.815968	1.15922	0.862713	0.596895	1.43403	1.13117	0.891876	1.02349	1.03551	0.989436	0.920063	1.13963	0.91489	1.13262	0.833131	0.603268	1.55862	0.99258	1.09506	0.93264
Q9CYG7	241	K	Mitochondrial import receptor subunit TOM34 OS=Mus musculus OX=10090 GN=Tomm34 PE=1 SV=1	Tomm34	_ALC[Carbamidomethyl (C)]HLVLK[Acetyl (K)]QYK_	1	1382.38	1643.08	977.816	1245.11	1038.9	998.124	1.13848	1.35318	0.805294	1.02543	0.855601	0.82202	1.08512	1.09305	1.11484	0.924357	0.893636	0.888995	1.04917	1.23799	0.72234	1.10934	0.957437	0.924662	0.994	0.932413
Q9Z1Q9	957	K	Valine--tRNA ligase OS=Mus musculus OX=10090 GN=Vars1 PE=1 SV=1	Vars1	_LWNATK[Acetyl (K)]FALR_	1	430.101	594.891	277.188	572.83	373.752	504.669	0.937233	1.29633	0.60402	1.24825	0.814442	1.09972	0.931994	0.998179	0.888898	1.13618	1.02545	1.01929	1.00562	1.29869	0.679516	1.09864	0.794226	1.07891	0.99596	0.931704
P08003	339	K	Protein disulfide-isomerase A4 OS=Mus musculus OX=10090 GN=Pdia4 PE=1 SV=3	Pdia4	_FHHTFSPEIAK[Acetyl (K)]FLK_	1	198.857	269.727	274.763	444.56	255.069	234.782	0.711154	0.964599	0.982608	1.58984	0.912176	0.839626	0.87312	0.964888	0.895054	1.13629	1.06221	1.06844	0.814498	0.999701	1.09782	1.39915	0.858754	0.785845	1.04524	0.931622
Q9WU78	614	K	Programmed cell death 6-interacting protein OS=Mus musculus OX=10090 GN=Pdcd6ip PE=1 SV=3	Pdcd6ip	_IYGGLTSK[Acetyl (K)]VQESLK_	1	293.258	184.287	261.198	455.375	126.371	246.17	1.12312	0.705783	1.00034	1.744	0.483977	0.942783	1.03111	0.97875	0.938028	1.10127	0.956228	0.994611	1.08924	0.721107	1.06642	1.58362	0.506132	0.947892	1.05592	0.931602
P62743	56	K	AP-2 complex subunit sigma OS=Mus musculus OX=10090 GN=Ap2s1 PE=1 SV=1	Ap2s1	_NFK[Acetyl (K)]IIYR_	1	1003.23	1015.33	1404.62	1071.38	1000.08	1302.99	0.885509	0.896194	1.23981	0.945664	0.882728	1.1501	0.921359	1.03084	1.05872	0.751823	1.09261	1.14465	0.96109	0.869386	1.17104	1.25783	0.807912	1.00476	1.02298	0.931367
Q9EPU0	313	K	Regulator of nonsense transcripts 1 OS=Mus musculus OX=10090 GN=Upf1 PE=1 SV=2	Upf1	_LEADYDK[Acetyl (K)]K_	1	685.701	341.771	448.567	273.232	406.931	450.108	1.57855	0.786794	1.03265	0.629008	0.936799	1.0362	1.16428	1.11012	1.12529	0.827123	0.911922	0.861266	1.35582	0.70875	0.917673	0.760477	1.02728	1.20311	1.00289	0.931281
P60229	120	K	Eukaryotic translation initiation factor 3 subunit E OS=Mus musculus OX=10090 GN=Eif3e PE=1 SV=1	Eif3e	_MLFDYLADK[Acetyl (K)]HGFR_	1	56.7721		16.7495	64.4886		16.5765	1.469		0.4334	1.66867		0.428925	1.03443	1.0167	1.00402	0.98321	0.967128	0.99452	1.42011		0.431667	1.69717		0.431289	1.14941	0.93123
P97313	2217	K	DNA-dependent protein kinase catalytic subunit OS=Mus musculus OX=10090 GN=Prkdc PE=1 SV=3	Prkdc	_FLMK[Acetyl (K)]HVFHPK_	1	119.405	157.514	262.43	170.783	241.442	142.125	0.655051	0.864117	1.43968	0.936912	1.32454	0.779693	1.03689	0.948516	0.970611	1.02261	0.998129	1.02324	0.631744	0.91102	1.48327	0.916193	1.32703	0.761986	0.993116	0.931081
Q8BP47	140	K	Asparagine--tRNA ligase, cytoplasmic OS=Mus musculus OX=10090 GN=NARS1 PE=1 SV=2	NARS1	_VK[Acetyl (K)]VFGWVHR_	1	939.273	906.209	946.831	1554.71	1299.12	1370.79	0.803148	0.774876	0.809611	1.3294	1.11084	1.17212	0.83441	0.826704	0.696132	1.53306	0.981721	1.12797	0.962535	0.937308	1.16301	0.867152	1.13153	1.03914	0.991826	0.931068
Q80W49	413	K	Beta/gamma crystallin domain-containing protein 3 OS=Mus musculus OX=10090 GN=Crybg3 PE=1 SV=2	Crybg3	_NFVLGSIK[Acetyl (K)]R_	1	1477.24	1967.73	1133.84	1433.47	1059.66	923.554	1.10856	1.47663	0.850862	1.07571	0.795193	0.693055	1.14065	1.14349	1.15584	0.919558	0.918687	0.721767	0.971861	1.29133	0.736142	1.16981	0.865575	0.96022	0.998757	0.930984
O54962	64	K	Barrier-to-autointegration factor OS=Mus musculus OX=10090 GN=Banf1 PE=1 SV=1	Banf1	_EWLK[Acetyl (K)]DTC[Carbamidomethyl (C)]GANAK_	1	5578.55	5966.1	5133.3	7052.78	5319.44	7087.09	0.926226	0.990574	0.852301	1.171	0.883206	1.17669	0.959269	0.945322	0.887721	1.14931	1.06822	0.990159	0.965554	1.04787	0.9601	1.01887	0.826805	1.18839	1.02036	0.930955
Q08943	90	K	FACT complex subunit SSRP1 OS=Mus musculus OX=10090 GN=Ssrp1 PE=1 SV=2	Ssrp1	_LSDFFK[Acetyl (K)]THYR_	1	1805.75	1551.29	1977.84	1943.48	1805.56	2177.84	0.96206	0.826491	1.05375	1.03544	0.96196	1.1603	0.935306	0.925982	0.967	1.04697	1.0657	1.05903	1.0286	0.892556	1.08971	0.988985	0.902653	1.09562	0.992159	0.930768
Q8CEE6	216	K	PAS domain-containing serine/threonine-protein kinase OS=Mus musculus OX=10090 GN=Pask PE=1 SV=3	Pask	_IPVSVWIK[Acetyl (K)]R_	1	1246.51	1506.04	1495	1256.5	972.906	949.13	1.00713	1.21682	1.2079	1.0152	0.786072	0.766861	1.22162	1.11838	1.07654	0.846727	0.948275	0.788461	0.824424	1.08803	1.12203	1.19897	0.828949	0.972605	0.988812	0.930572
Q8BP27	149	K	Swi5-dependent recombination DNA repair protein 1 homolog OS=Mus musculus OX=10090 GN=Sfr1 PE=1 SV=2	Sfr1	_SSSHSFC[Carbamidomethyl (C)]SVVK[Acetyl (K)]R_	1	20151.1	30381.2	36382.4	37997.3	46395.7	45425.3	0.55786	0.841069	1.0072	1.05191	1.28441	1.25755	0.609833	0.781378	0.96128	1.36516	0.94997	1.33238	0.914774	1.07639	1.04777	0.77054	1.35205	0.943835	1.00905	0.930265
Q99PV0	746	K	Pre-mRNA-processing-splicing factor 8 OS=Mus musculus OX=10090 GN=Prpf8 PE=1 SV=2	Prpf8	_AK[Acetyl (K)]ADWWTNTAHYNR_	1	335.645	301.215	482.274	643.38	227.378	329.631	0.868225	0.779164	1.24752	1.66426	0.588167	0.852669	0.98472	0.943543	1.0301	0.979602	1.01622	1.04581	0.881698	0.825785	1.21106	1.69891	0.578778	0.815318	1.05978	0.929906
P97930	176	K	Thymidylate kinase OS=Mus musculus OX=10090 GN=Dtymk PE=1 SV=2	Dtymk	_NLNWK[Acetyl (K)]VVDASK_	1	107.643	123.166	113.755	116.207	77.5086	71.8193	1.05861	1.21127	1.11871	1.14284	0.762255	0.706303	1.18472	1.09332	1.12046	0.883012	0.907864	0.810619	0.893558	1.10788	0.99844	1.29425	0.839614	0.871313	1.00177	0.929326
Q9QY15	241	K	ATP-dependent RNA helicase DDX25 OS=Mus musculus OX=10090 GN=Ddx25 PE=1 SV=2	Ddx25	_LIDLTK[Acetyl (K)]IR_	1	1385.57	1719.85	1647	996.927	916.385	709.14	1.12727	1.39922	1.33995	0.811074	0.745547	0.576937	1.26477	1.26754	1.29265	0.564164	0.890825	0.72005	0.891281	1.10389	1.0366	1.43765	0.836917	0.801246	1.01453	0.929222
Q9Z1F9	253	K	SUMO-activating enzyme subunit 2 OS=Mus musculus OX=10090 GN=Uba2 PE=1 SV=1	Uba2	_STGYDPVK[Acetyl (K)]LFTK_	1	945.95	1181.05	639.491	1417.56	552.531	936.419	1.00048	1.24913	0.676352	1.49927	0.58438	0.990396	1.03348	0.962901	1.03864	1.01269	0.99955	0.952733	0.968066	1.29725	0.651188	1.48048	0.584643	1.03953	1.06451	0.929135
Q0VG62	21	K	Ribosomal biogenesis factor OS=Mus musculus OX=10090 GN=Rbis PE=1 SV=2	Rbis	_NVFHIASHK[Acetyl (K)]TFK_	1	948.476	1390.46	5433.26	2805.28	3227.16	1721.85	0.366526	0.537326	2.09961	1.08406	1.24709	0.665385	1.13113	0.815812	0.610301	1.2375	1.14318	1.06208	0.324034	0.658639	3.44028	0.876009	1.0909	0.626495	0.586351	0.929104
Q9D051	354	K	Pyruvate dehydrogenase E1 component subunit beta, mitochondrial OS=Mus musculus OX=10090 GN=Pdhb PE=1 SV=1	Pdhb	_DIIFAVK[Acetyl (K)]K_	1	16000.9	20526.4	16874.8	1443.54	6049.64	4749.17	1.46251	1.87614	1.54238	0.131942	0.552946	0.434081	1.73912	1.67219	1.42968	0.115772	0.632756	0.410474	0.840946	1.12197	1.07883	1.13966	0.87387	1.05751	1.00963	0.929098
Q9CX34	192	K	Protein SGT1 homolog OS=Mus musculus OX=10090 GN=Sugt1 PE=1 SV=3	Sugt1	_IPAGEDYSLK[Acetyl (K)]LR_	1	1164.52	1263.41	1526.71	1211.94	770.039	802.434	1.03681	1.12485	1.35928	1.07903	0.685591	0.714434	1.17835	1.22121	1.11785	0.800762	0.828872	0.852958	0.879883	0.921099	1.21598	1.3475	0.827137	0.837595	0.99843	0.928793
Q7TMY8	1037	K	E3 ubiquitin-protein ligase HUWE1 OS=Mus musculus OX=10090 GN=Huwe1 PE=1 SV=5	Huwe1	_SK[Acetyl (K)]ITPAMAAR_	1	151.092	206.703	208.117	234.979	257.9	169.618	0.737988	1.00961	1.01652	1.14772	1.25968	0.828475	0.902323	1.01451	0.882437	1.03717	1.01182	1.15173	0.817876	0.995173	1.15195	1.10659	1.24496	0.71933	1.03571	0.928775
Q91ZW3	923	K	SWI/SNF-related matrix-associated actin-dependent regulator of chromatin subfamily A member 5 OS=Mus musculus OX=10090 GN=Smarca5 PE=1 SV=1	Smarca5	_ALDTK[Acetyl (K)]IGR_	1	632.469	849.012	716.158	733.949	649.247	620.353	0.903271	1.21253	1.02279	1.0482	0.927234	0.885968	1.02903	1.01483	1.10449	0.885823	1.01058	0.955249	0.877792	1.19481	0.926033	1.18331	0.917526	0.927473	1.00989	0.928567
P07901	447	K	Heat shock protein HSP 90-alpha OS=Mus musculus OX=10090 GN=Hsp90aa1 PE=1 SV=4	Hsp90aa1	_NIK[Acetyl (K)]LGIHEDSQNR_	1	26945.5	22372.9	28684.4	26645.8	20758.8	25642.3	1.07033	0.888697	1.1394	1.05842	0.824582	1.01856	1.08581	1.01397	1.01399	0.993222	0.948132	0.944885	0.985747	0.876455	1.12369	1.06565	0.869691	1.07798	1.00919	0.928525
P63325	59	K	Small ribosomal subunit protein eS10 OS=Mus musculus OX=10090 GN=Rps10 PE=1 SV=1	Rps10	_GYVK[Acetyl (K)]EQFAWR_	1	3579.02	3645.2	3876.42	4105.3	3013.93	3964.84	0.967969	0.985868	1.0484	1.11031	0.815136	1.07232	1.07309	1.00359	0.952538	1.09122	0.971338	0.908225	0.902037	0.982341	1.10064	1.0175	0.839189	1.18067	1.01753	0.92774
Q99J36	15	K	THUMP domain-containing protein 1 OS=Mus musculus OX=10090 GN=Thumpd1 PE=1 SV=1	Thumpd1	_[Acetyl (Protein N-term)]ATTAQQSPQPVAGK[Acetyl (K)]R_	1	309.437	377.329	578.112	494.332	602.391	300.358	0.697465	0.850492	1.30305	1.11421	1.35778	0.677001	0.946042	0.920331	0.952805	1.11004	1.0375	1.03328	0.737245	0.924115	1.3676	1.00376	1.3087	0.655195	0.979762	0.926834
Q9WVJ2	161	K	26S proteasome non-ATPase regulatory subunit 13 OS=Mus musculus OX=10090 GN=Psmd13 PE=1 SV=1	Psmd13	_FYDLSSK[Acetyl (K)]YYQTIGNHASYYK_	1	301.033	92.4483	217.116	237.465	204.64	131.351	1.52543	0.468467	1.1002	1.20332	1.03698	0.665601	0.998079	1.0205	1.01164	1.03347	0.949519	0.986794	1.52837	0.459057	1.08754	1.16435	1.09211	0.674509	0.95317	0.926542
Q8VDW0	333	K	ATP-dependent RNA helicase DDX39A OS=Mus musculus OX=10090 GN=Ddx39a PE=1 SV=1	Ddx39a	_YQQFK[Acetyl (K)]DFQR_	1	12944.1	11408.7	14493.3	18247.5	11335.9	13663.1	0.946061	0.833838	1.05929	1.33367	0.828523	0.998614	0.909628	0.954135	1.01715	1.09104	1.10598	0.922058	1.04005	0.87392	1.04142	1.22238	0.74913	1.08303	1.03355	0.926532
O09117	180	K	Synaptophysin-like protein 1 OS=Mus musculus OX=10090 GN=Sypl1 PE=1 SV=2	Sypl1	_ALTDIK[Acetyl (K)]VATGHR_	1	211.661	389.21	380.281	472.416	458.827	256.768	0.585463	1.07657	1.05187	1.30672	1.26914	0.71023	0.827097	0.969048	0.858229	1.4382	0.982882	0.924548	0.707854	1.11096	1.22563	0.908584	1.29124	0.768192	0.974896	0.926522
Q99MW1	606	K	Serine/threonine-protein kinase 31 OS=Mus musculus OX=10090 GN=Stk31 PE=1 SV=2	Stk31	_FIATLLSK[Acetyl (K)]YK_	1	663.853	473.23	554.655	1011.24	492.397	401.719	1.10732	0.789353	0.925172	1.68676	0.821325	0.670073	1.08616	0.936112	0.947001	1.08173	0.997329	0.951673	1.01948	0.843226	0.976949	1.55932	0.823525	0.7041	1.08709	0.926304
Q562E2	847	K	BTB/POZ domain-containing protein KCTD19 OS=Mus musculus OX=10090 GN=Kctd19 PE=1 SV=2	Kctd19	_AITAK[Acetyl (K)]VVSLAYR_	1	269.726	448.735	378.144	167.803	402.951	316.797	0.815641	1.35695	1.14349	0.507427	1.2185	0.957981	1.10871	1.09971	1.12696	0.859264	0.923761	0.8816	0.735666	1.23392	1.01467	0.590537	1.31907	1.08664	1.00402	0.926094
P07901	444	K	Heat shock protein HSP 90-alpha OS=Mus musculus OX=10090 GN=Hsp90aa1 PE=1 SV=4	Hsp90aa1	_FYEQFSK[Acetyl (K)]NIK_	1	7479.58	6036.13	4744.16	6397.01	5245.93	5276.45	1.27568	1.02949	0.80914	1.09104	0.89472	0.899926	1.08581	1.01397	1.01399	0.993222	0.948132	0.944885	1.17487	1.01531	0.797978	1.09849	0.943666	0.952418	1.00215	0.925942
Q60930	121	K	Voltage-dependent anion-selective channel protein 2 OS=Mus musculus OX=10090 GN=Vdac2 PE=1 SV=2	Vdac2	_LTFDTTFSPNTGK[Acetyl (K)]K_	1	386.908	459.985	360.173	378.542	332.474	280.787	1.05575	1.25515	0.982796	1.03292	0.907214	0.766177	1.06824	1.0754	1.13411	0.881889	0.964321	0.876046	0.988306	1.16715	0.866581	1.17126	0.94078	0.874585	0.988281	0.9258
Q9CYI4	186	K	Putative RNA-binding protein Luc7-like 1 OS=Mus musculus OX=10090 GN=Luc7l PE=1 SV=2	Luc7l	_NSMPASSFQQQK[Acetyl (K)]LR_	1	1671.87	1955.36	2025.53	1936.21	1878.88	2373.55	0.847133	0.990776	1.02633	0.981069	0.952023	1.20267	0.948829	0.953319	0.950427	1.01847	1.07965	1.04931	0.892819	1.03929	1.07986	0.963279	0.88179	1.14616	0.993112	0.92552
P35293	138	K	Ras-related protein Rab-18 OS=Mus musculus OX=10090 GN=Rab18 PE=1 SV=2	Rab18	_NEGLK[Acetyl (K)]FAR_	1	264.772	289.728	394.785	490.7	376.082	348.934	0.733779	0.802942	1.09409	1.35991	1.04226	0.967021	0.884713	0.814094	0.904792	1.268	1.0937	1.03471	0.829398	0.986302	1.20922	1.07248	0.952968	0.934585	0.978551	0.925507
P63276	72	K	Small ribosomal subunit protein eS17 OS=Mus musculus OX=10090 GN=Rps17 PE=1 SV=2	Rps17	_GISIK[Acetyl (K)]LQEEER_	1	1150.37	571.704	770.273	785.973	668.924	831.484	1.44437	0.717811	0.967126	0.986839	0.839877	1.04398	1.11149	1.06989	0.868479	1.01521	0.987291	0.947636	1.29948	0.67092	1.11359	0.972054	0.850688	1.10167	0.948256	0.925475
Q91Z49	137	K	UAP56-interacting factor OS=Mus musculus OX=10090 GN=Fyttd1 PE=1 SV=1	Fyttd1	_YFPALK[Acetyl (K)]R_	1	2284.44	2320.78	2956.78	2629.68	2704.94	1882.65	0.927422	0.942177	1.20037	1.06758	1.09814	0.764307	1.05554	0.9868	1.00598	0.870684	1.06592	1.01508	0.878626	0.954781	1.19324	1.22614	1.03022	0.752951	0.994275	0.924745
Q61466	498	K	SWI/SNF-related matrix-associated actin-dependent regulator of chromatin subfamily D member 1 OS=Mus musculus OX=10090 GN=Smarcd1 PE=1 SV=3	Smarcd1	_YFYSK[Acetyl (K)]VQQR_	1	656.476	587.752	402.417	267.584	521.971	480.675	1.35037	1.209	0.82777	0.550418	1.07369	0.988747	1.22356	1.05352	1.1045	0.732387	0.953651	0.932376	1.10364	1.14758	0.74945	0.75154	1.12588	1.06046	0.979073	0.924329
Q5SUR0	682	K	Phosphoribosylformylglycinamidine synthase OS=Mus musculus OX=10090 GN=Pfas PE=1 SV=1	Pfas	_YLTNK[Acetyl (K)]VDR_	1	561.001	521.118	487.945	777.764	457.14	530.237	1.00924	0.937486	0.877809	1.39919	0.82239	0.953892	0.944899	0.927672	1.0098	1.10305	1.02724	0.987344	1.06809	1.01058	0.86929	1.26848	0.800584	0.966119	1.02959	0.924323
P97351	109	K	Small ribosomal subunit protein eS1 OS=Mus musculus OX=10090 GN=Rps3a PE=1 SV=3	Rps3a	_DK[Acetyl (K)]MC[Carbamidomethyl (C)]SMVK_	1	226.099	234.829	240.949	253.256	126.872	330.77	0.960232	0.99731	1.0233	1.07557	0.53882	1.40477	1.04684	0.997553	1.00442	0.934166	0.982298	1.03472	0.917264	0.999755	1.0188	1.15137	0.54853	1.35763	1.04146	0.923676
Q9CZ30	209	K	Obg-like ATPase 1 OS=Mus musculus OX=10090 GN=Ola1 PE=1 SV=1	Ola1	_FYHDWNDK[Acetyl (K)]EIEVLNK_	1	17.8676	25.3766	25.332		54.4194	11.931	0.662121	0.940385	0.938734		2.01663	0.442128	0.972256	0.976859	1.0262	0.982308	1.01752	1.02487	0.681015	0.962661	0.914771		1.98192	0.431401	1.41491	0.923626
Q91ZW3	643	K	SWI/SNF-related matrix-associated actin-dependent regulator of chromatin subfamily A member 5 OS=Mus musculus OX=10090 GN=Smarca5 PE=1 SV=1	Smarca5	_LVDQNLNK[Acetyl (K)]IGK_	1	195.448	174.015		252.041	85.5808	200.977	1.07618	0.958167		1.3878	0.471227	1.10663	1.02903	1.01483	1.10449	0.885823	1.01058	0.955249	1.04582	0.944164		1.56667	0.466294	1.15847	1.06917	0.923362
Q61496	360	K	ATP-dependent RNA helicase DDX4 OS=Mus musculus OX=10090 GN=Ddx4 PE=1 SV=2	Ddx4	_K[Acetyl (K)]FSFGTC[Carbamidomethyl (C)]VR_	1	497.049	404.273	529.483	642.304	554.396	277.255	1.02669	0.835057	1.09369	1.32673	1.14515	0.572691	1.06863	1.00418	1.00002	1.04356	0.96651	0.917096	0.960755	0.831583	1.09366	1.27134	1.18483	0.624461	1.06744	0.923235
Q9D2C6	69	K	DNA-directed RNA polymerase III subunit RPC8 OS=Mus musculus OX=10090 GN=Polr3h PE=1 SV=2	Polr3h	_LEDAYVFPGDGASHTK[Acetyl (K)]VHFR_	1	115.067	189.366	130.351	110.042	108.237	249.622	0.764834	1.25869	0.866421	0.731429	0.719432	1.6592	1.2111	0.879522	0.958454	1.07475	1.01774	0.858438	0.631522	1.4311	0.903978	0.68056	0.706889	1.93281	1.11921	0.922378
Q8VEK3	519	K	Heterogeneous nuclear ribonucleoprotein U OS=Mus musculus OX=10090 GN=Hnrnpu PE=1 SV=1	Hnrnpu	_MMVAGFK[Acetyl (K)]K_	1	935.638	1225.73	1501.36	938.184	1661.78	1072.41	0.765338	1.00263	1.22809	0.76742	1.35931	0.877217	0.978907	0.963983	1.04019	1.00956	1.01773	0.98963	0.781829	1.04009	1.18064	0.760154	1.33562	0.886408	0.993215	0.922365
Q9WTM5	427	K	RuvB-like 2 OS=Mus musculus OX=10090 GN=Ruvbl2 PE=1 SV=3	Ruvbl2	_GTEVQVDDIK[Acetyl (K)]R_	1	1478.83	737.091	1164.94	1447.77	1094.51	962.599	1.2886	0.642276	1.01509	1.26154	0.95372	0.838775	0.973861	0.959961	1.00334	1.13246	0.970607	0.959769	1.32319	0.669064	1.01171	1.11398	0.982601	0.873935	0.988866	0.921942
Q9D902	87	K	General transcription factor IIE subunit 2 OS=Mus musculus OX=10090 GN=Gtf2e2 PE=1 SV=2	Gtf2e2	_IVNYMK[Acetyl (K)]TR_	1	256.879	205.942	189.312	191.539	168.081	343.455	1.1373	0.911782	0.838154	0.848013	0.744155	1.5206	1.00282	0.993225	0.99431	1.01314	1.03476	0.961753	1.1341	0.918001	0.842951	0.837015	0.71916	1.58107	1.08366	0.921285
P28658	288	K	Ataxin-10 OS=Mus musculus OX=10090 GN=Atxn10 PE=1 SV=2	Atxn10	_NVLK[Acetyl (K)]LTSEPHTEDK_	1	267.906	73.9189	51.9123	44.1012		194.454	2.11853	0.584531	0.410509	0.34874		1.53769	1.096	1.20669	0.982335	0.886744	0.881088	0.947143	1.93297	0.484407	0.417891	0.393282		1.6235	1.06698	0.921108
P43275	87	K	Histone H1.1 OS=Mus musculus OX=10090 GN=H1-1 PE=1 SV=2	H1-1	_LGLK[Acetyl (K)]SLVNK_	1	224.872	319.654	148.709	378.597	353.785	281.144	0.790521	1.12372	0.522775	1.33093	1.24371	0.988342	0.794403	0.885156	0.734154	1.13118	1.191	1.26411	0.995113	1.26952	0.712078	1.17659	1.04426	0.781849	1.00873	0.920852
P18760	92	K	Cofilin-1 OS=Mus musculus OX=10090 GN=Cfl1 PE=1 SV=3	Cfl1	_YALYDATYETK[Acetyl (K)]ESK_	1	5450.43	4861.1	4376.35	5074.54	3709.85	5342.71	1.13492	1.0122	0.911266	1.05665	0.772483	1.11249	1.0623	0.983951	1.00648	1.02263	0.957748	0.966891	1.06835	1.02871	0.905403	1.03326	0.806562	1.15058	0.995982	0.920695
Q8BJQ2	343	K	Ubiquitin carboxyl-terminal hydrolase 1 OS=Mus musculus OX=10090 GN=Usp1 PE=1 SV=1	Usp1	_INWLK[Acetyl (K)]PSTK_	1	118.023	147.692	170.738	169.828	79.5215	54.517	0.95653	1.19699	1.38376	1.37639	0.644491	0.441839	1.21613	1.28451	1.23666	0.594445	0.831985	0.836282	0.786539	0.931867	1.11896	2.31541	0.774643	0.528337	1.27527	0.920671
Q9JK48	53	K	Endophilin-B1 OS=Mus musculus OX=10090 GN=Sh3glb1 PE=1 SV=1	Sh3glb1	_AEC[Carbamidomethyl (C)]TK[Acetyl (K)]IWTEK_	1	822.26	630.444	521.504	538.79	400.126	516.76	1.4384	1.10285	0.912283	0.942522	0.699953	0.903984	1.22761	1.17942	1.05643	0.776253	0.863084	0.8972	1.17171	0.93508	0.863549	1.21419	0.810991	1.00756	1.02101	0.920082
O54692	528	K	Centromere/kinetochore protein zw10 homolog OS=Mus musculus OX=10090 GN=Zw10 PE=1 SV=3	Zw10	_NIFHLFHDVVPTYHK[Acetyl (K)]ENLR_	1	115.578	96.0033		20.9194	215.803	112.057	1.03128	0.85662		0.18666	1.92557	0.999867	1.12571	1.08618	1.0084	0.975129	0.907637	0.896954	0.916116	0.788655		0.191421	2.12152	1.11474	1.34043	0.919847
Q9JJV2	116	K	Profilin-2 OS=Mus musculus OX=10090 GN=Pfn2 PE=1 SV=3	Pfn2	_VLVFVMGK[Acetyl (K)]EGVHGGGLNK_	1	589.359	461.657	375.114	352.954	234.532	524.116	1.39343	1.0915	0.886889	0.834494	0.554507	1.23918	1.17149	1.07488	1.13782	0.847233	0.880855	0.887726	1.18945	1.01547	0.779466	0.984964	0.62951	1.3959	1.00871	0.919735
P24369	131	K	Peptidyl-prolyl cis-trans isomerase B OS=Mus musculus OX=10090 GN=Ppib PE=1 SV=2	Ppib	_LK[Acetyl (K)]HYGPGWVSMANAGK_	1	472.578	564.886	721.045	836.447	665.329	594.562	0.735559	0.879235	1.12229	1.30191	1.03557	0.925425	0.912603	0.923973	0.866407	1.09417	1.11864	1.08421	0.806001	0.95158	1.29534	1.18987	0.92574	0.853551	0.972563	0.919681
P47911	200	K	Large ribosomal subunit protein eL6 OS=Mus musculus OX=10090 GN=Rpl6 PE=1 SV=3	Rpl6	_THQK[Acetyl (K)]FVIATSTK_	1	4759.76	5922.56	6472.12	6312.87	5235.63	6500.33	0.811248	1.00943	1.1031	1.07596	0.892354	1.10791	1.00632	1.00778	0.883427	1.01764	0.975571	1.10926	0.806153	1.00164	1.24866	1.0573	0.914699	0.998781	0.971972	0.919679
Q8BKZ9	314	K	Pyruvate dehydrogenase protein X component, mitochondrial OS=Mus musculus OX=10090 GN=Pdhx PE=1 SV=1	Pdhx	_STVPHAYATADC[Carbamidomethyl (C)]DLGAVLK[Acetyl (K)]VR_	1	2062.92	308.118	758.347	415.854	1082.66	888.611	2.24373	0.335123	0.824812	0.452301	1.17755	0.966493	0.910795	1.06289	1.01085	1.06302	1.03181	0.920632	2.46348	0.315293	0.815959	0.425488	1.14124	1.04981	0.727882	0.919292
Q8VEE4	520	K	Replication protein A 70 kDa DNA-binding subunit OS=Mus musculus OX=10090 GN=Rpa1 PE=1 SV=1	Rpa1	_EFPNFK[Acetyl (K)]YR_	1	741.847	1022.45	870.237	1165.36	723.447	877.025	0.824218	1.13598	0.966863	1.29476	0.803775	0.974406	0.981803	1.0107	0.925156	1.02273	1.00385	1.05576	0.839495	1.12395	1.04508	1.26599	0.80069	0.922944	0.993716	0.918672
Q01320	100	K	DNA topoisomerase 2-alpha OS=Mus musculus OX=10090 GN=Top2a PE=1 SV=2	Top2a	_DPK[Acetyl (K)]MSC[Carbamidomethyl (C)]IR_	1	418.139	386.576	315.455	480.647	475.653	331.69	1.04181	0.963165	0.785965	1.19755	1.1851	0.826415	0.93128	0.899959	0.943933	1.03188	1.09629	1.09666	1.11868	1.07023	0.832649	1.16054	1.08102	0.753576	0.991254	0.918513
Q9EQ61	81	K	Pescadillo homolog OS=Mus musculus OX=10090 GN=Pes1 PE=1 SV=1	Pes1	_FLLHEPIVNK[Acetyl (K)]FR_	1	84.8877	108.273	183.182	118.878	205.498	144.441	0.60264	0.768654	1.30046	0.843945	1.45888	1.02542	0.868444	0.923814	0.883648	1.06849	1.10947	1.14613	0.693931	0.832044	1.47169	0.789845	1.31493	0.894685	1.0006	0.918474
P35564	383	K	Calnexin OS=Mus musculus OX=10090 GN=Canx PE=1 SV=1	Canx	_GK[Acetyl (K)]WKPPMIDNPNYQGIWK_	0.781951	76.2888	47.6941	103.681	81.7249	63.7002	69.8676	1.03336	0.646033	1.4044	1.10699	0.86284	0.94638	0.981537	0.973261	1.02513	0.996306	1.05734	0.966423	1.05279	0.663782	1.36997	1.1111	0.816047	0.979261	0.941637	0.918299
P48024	56	K	Eukaryotic translation initiation factor 1 OS=Mus musculus OX=10090 GN=Eif1 PE=1 SV=2	Eif1	_TLTTVQGIADDYDK[Acetyl (K)]K_	1	997.223	1018.99	783.035	1178.27	754.56	851.339	1.07163	1.09502	0.841458	1.26618	0.810859	0.914858	1.16981	0.99703	0.83935	1.05389	1.08065	0.859268	0.91607	1.09828	1.00251	1.20143	0.750345	1.06469	0.999871	0.917825
Q8C569	197	K	Protein FAM118B OS=Mus musculus OX=10090 GN=Fam118b PE=1 SV=1	Fam118b	_VLEWAQEK[Acetyl (K)]R_	1	498.924	571.919	832.432	414.482	421.056	452.675	0.937978	1.07521	1.56497	0.779227	0.791586	0.851029	1.11764	1.18625	1.21327	0.834638	0.896173	0.75203	0.839248	0.906391	1.28988	0.933611	0.883296	1.13164	0.971348	0.917814
Q9EQ61	68	K	Pescadillo homolog OS=Mus musculus OX=10090 GN=Pes1 PE=1 SV=1	Pes1	_TFYLIK[Acetyl (K)]DIK_	1	112.081	82.5451	205.153	160.127	88.8706	225.099	0.769544	0.566752	1.40857	1.09942	0.610182	1.54552	0.868444	0.923814	0.883648	1.06849	1.10947	1.14613	0.886119	0.613491	1.59404	1.02895	0.549975	1.34847	0.946259	0.917543
Q8C407	93	K	Protein YIPF4 OS=Mus musculus OX=10090 GN=Yipf4 PE=1 SV=1	Yipf4	_DIYYK[Acetyl (K)]IR_	1	693.889	710.743	673.929	1067.31	687.097	694.574	0.919558	0.941893	0.893106	1.41442	0.910556	0.920465	0.997516	0.802827	0.968932	1.16973	1.04594	1.01505	0.921847	1.17322	0.921742	1.20918	0.870559	0.906821	0.989974	0.917419
Q9CYG7	156	K	Mitochondrial import receptor subunit TOM34 OS=Mus musculus OX=10090 GN=Tomm34 PE=1 SV=1	Tomm34	_LPPIPVVPVSAQK[Acetyl (K)]R_	1	169.198	222.458	108.889	93.1814	149.25	180.861	1.09888	1.44478	0.707197	0.605181	0.969326	1.17463	1.08512	1.09305	1.11484	0.924357	0.893636	0.888995	1.01268	1.32179	0.634348	0.654705	1.0847	1.3213	1.03095	0.916834
Q9JJL0	36	K	Testis-specific gene A8 protein OS=Mus musculus OX=10090 GN=Tsga8 PE=1 SV=1	Tsga8	_AAC[Carbamidomethyl (C)]K[Acetyl (K)]FYPPHILC[Carbamidomethyl (C)]GK[Acetyl (K)]GAK_	1	542.718	1610.6	1671.83		641.214	278.329	0.571922	1.69727	1.76179		0.675718	0.293306	1.05337	2.14251	1.48889	0.145341	0.589156	0.580733	0.542944	0.792185	1.18329		1.14692	0.505062	0.983941	0.91679
Q6P5D8	591	K	Structural maintenance of chromosomes flexible hinge domain-containing protein 1 OS=Mus musculus OX=10090 GN=Smchd1 PE=1 SV=2	Smchd1	_GIITRPDLPTK[Acetyl (K)]K_	1	287.304	301.242	213.474	581.388	241.065	259.122	0.915177	0.959575	0.68	1.85195	0.767889	0.825406	0.872814	0.856157	0.881122	1.09293	1.11492	1.18206	1.04854	1.12079	0.771743	1.69449	0.688742	0.698276	1.04775	0.916435
P07901	479	K	Heat shock protein HSP 90-alpha OS=Mus musculus OX=10090 GN=Hsp90aa1 PE=1 SV=4	Hsp90aa1	_YYTSASGDEMVSLK[Acetyl (K)]DYC[Carbamidomethyl (C)]TR_	1	500.508	17.9525	209.721	33.6981	227.182	133.611	2.67491	0.0959453	1.12083	0.180096	1.21415	0.714067	1.08581	1.01397	1.01399	0.993222	0.948132	0.944885	2.46352	0.0946237	1.10537	0.181325	1.28057	0.755718	0.605324	0.916066
Q99KV1	298	K	DnaJ homolog subfamily B member 11 OS=Mus musculus OX=10090 GN=Dnajb11 PE=1 SV=1	Dnajb11	_ITRPGAK[Acetyl (K)]LWK_	1	1692.68	1645.59	1478.52	1569.64	1674.85	1888.74	1.02071	0.992315	0.891566	0.946515	1.00996	1.13894	0.929193	0.98987	1.00339	1.03269	1.13008	0.914772	1.09849	1.00247	0.88855	0.916556	0.893701	1.24505	1.02201	0.916026
Q99ME9	352	K	GTP-binding protein 4 OS=Mus musculus OX=10090 GN=Gtpbp4 PE=1 SV=3	Gtpbp4	_GNK[Acetyl (K)]VNEVLNR_	1	208.001	59.2459	222.383	85.3359	238.618	174.066	1.26361	0.359921	1.35098	0.518419	1.44961	1.05746	1.02518	0.859597	0.90794	0.993627	1.09113	1.12253	1.23257	0.418708	1.48796	0.521743	1.32855	0.942033	0.889488	0.915801
Q99PV0	449	K	Pre-mRNA-processing-splicing factor 8 OS=Mus musculus OX=10090 GN=Prpf8 PE=1 SV=2	Prpf8	_VSYQK[Acetyl (K)]LLK_	1	2699.43	2323.81	3352.01	2987.52	2542.1	3118.38	0.951438	0.819049	1.18145	1.05298	0.895986	1.0991	0.98472	0.943543	1.0301	0.979602	1.01622	1.04581	0.966201	0.868056	1.14692	1.0749	0.881682	1.05096	1.00884	0.915332
O88569	120	K	Heterogeneous nuclear ribonucleoproteins A2/B1 OS=Mus musculus OX=10090 GN=Hnrnpa2b1 PE=1 SV=2	Hnrnpa2b1	_LFVGGIK[Acetyl (K)]EDTEEHHLR_	1	2466.9	1898.63	2301.78	2178.33	1908.56	2201.79	1.14244	0.879268	1.06597	1.0088	0.883864	1.01966	1.0121	1.00536	1.08095	0.96243	0.992985	0.946174	1.12878	0.874577	0.986144	1.04818	0.890109	1.07767	1.00885	0.915121
Q9JII5	114	K	DAZ-associated protein 1 OS=Mus musculus OX=10090 GN=Dazap1 PE=1 SV=2	Dazap1	_SNK[Acetyl (K)]IFVGGIPHNC[Carbamidomethyl (C)]GETELR_	1	1870.75	975.912	1134.73	1019.67	1120.25	1165.45	1.5404	0.803576	0.934351	0.839608	0.922424	0.959645	1.03625	1.05508	1.09139	0.898109	1.01596	0.903211	1.4865	0.761627	0.85611	0.934863	0.907936	1.06248	0.935907	0.915112
Q80X82	302	K	Symplekin OS=Mus musculus OX=10090 GN=Sympk PE=1 SV=2	Sympk	_NLK[Acetyl (K)]LHLLSVLK_	1	108.196	155.422	166.324	136.572	146.056	158.193	0.745525	1.07094	1.14606	0.941049	1.0064	1.09003	0.999285	0.964237	1.00063	0.993562	1.02465	1.01763	0.746058	1.11066	1.14534	0.947147	0.982183	1.07114	0.999473	0.914883
O54833	260	K	Casein kinase II subunit alpha' OS=Mus musculus OX=10090 GN=Csnk2a2 PE=1 SV=1	Csnk2a2	_VLGTDELYGYLK[Acetyl (K)]K_	1	570.434	2150.09	305.974	717.311	834.379	702.88	0.648089	2.44279	0.347628	0.814961	0.947965	0.798565	1.00659	1.02844	1.00388	1.06111	0.942981	0.957004	0.643847	2.37524	0.346286	0.768026	1.00529	0.834443	0.774879	0.914705
Q64511	996	K	DNA topoisomerase 2-beta OS=Mus musculus OX=10090 GN=Top2b PE=1 SV=2	Top2b	_LAQAEAAGLHK[Acetyl (K)]VFK_	1	96.0764	181.699	453.098	248.764	195.506	222.877	0.412339	0.779811	1.9446	1.06764	0.839069	0.956541	0.871481	0.932203	0.93813	0.887954	1.02011	1.35013	0.473148	0.836525	2.07285	1.20236	0.822531	0.708483	0.808089	0.914118
P80315	395	K	T-complex protein 1 subunit delta OS=Mus musculus OX=10090 GN=Cct4 PE=1 SV=3	Cct4	_GSNK[Acetyl (K)]LVIEEAER_	1	301.441	98.6436	142.563		205.975	123.503	1.7282	0.565535	0.817332		1.18088	0.708057	1.04613	1.01332	0.970967	1.08245	0.93547	0.951663	1.65198	0.558102	0.841772		1.26234	0.744021	0.986133	0.914118
O35857	217	K	Mitochondrial import inner membrane translocase subunit TIM44 OS=Mus musculus OX=10090 GN=Timm44 PE=1 SV=2	Timm44	_TEFAGAK[Acetyl (K)]FK_	1	807.434	745.969	342.414	765.015	604.606	569.218	1.26337	1.1672	0.535767	1.197	0.946013	0.890643	0.873923	0.889327	1.05989	1.06483	1.10543	1.0066	1.44563	1.31245	0.505494	1.12412	0.855786	0.884807	0.877783	0.914039
P13439	242	K	Uridine 5'-monophosphate synthase OS=Mus musculus OX=10090 GN=Umps PE=1 SV=3	Umps	_AELPGTHPLASK[Acetyl (K)]LLR_	1	1059.49	998.082	1497.2	1372.63	1093.62	1146.37	0.886927	0.835519	1.25334	1.14906	0.915498	0.959656	0.995813	1.02154	0.913085	1.04734	0.99669	1.02553	0.890656	0.817901	1.37264	1.09712	0.918538	0.935768	0.957882	0.914013
Q3UPL0	619	K	Protein transport protein Sec31A OS=Mus musculus OX=10090 GN=Sec31a PE=1 SV=2	Sec31a	_YFAK[Acetyl (K)]SQSK_	1	187.358	184.106	292.619		202.68	249.749	0.839032	0.824468	1.31042		0.907649	1.11844	1.04575	0.987702	0.943544	1.01194	0.956598	1.05447	0.802324	0.834733	1.38882		0.948829	1.06066	0.996153	0.913614
P20029	97	K	Endoplasmic reticulum chaperone BiP OS=Mus musculus OX=10090 GN=Hspa5 PE=1 SV=3	Hspa5	_NQLTSNPENTVFDAK[Acetyl (K)]R_	1	684.797	301.397	424.757	311.641	629.263	461.864	1.46027	0.642701	0.905757	0.664546	1.34185	0.984883	0.924992	0.993231	1.00917	1.03258	1.04441	0.995618	1.57868	0.647081	0.897525	0.64358	1.28479	0.989218	0.93414	0.913593
Q9D0R8	86	K	Protein LSM12 OS=Mus musculus OX=10090 GN=Lsm12 PE=1 SV=1	Lsm12	_TETPPPLASLNVSK[Acetyl (K)]LASK_	1	174.774	64.1296	126.383	132.272	79.9178	174.269	1.39495	0.511846	1.00872	1.05572	0.637857	1.39091	0.9824	0.92397	0.897338	1.14364	1.04748	1.00517	1.41994	0.553964	1.12412	0.923119	0.608944	1.38377	0.94119	0.913421
Q6GQT9	455	K	BOS complex subunit NOMO1 OS=Mus musculus OX=10090 GN=Nomo1 PE=1 SV=1	Nomo1	_AKPGAYK[Acetyl (K)]VQVVVPEAETR_	0.94923	86.9153	137.691	91.007	130.438	153.239	53.2179	0.799212	1.26611	0.836836	1.19941	1.40907	0.489354	0.976477	1.0176	0.959545	1.03077	1.04465	0.970961	0.818464	1.24421	0.872117	1.16361	1.34885	0.50399	1.02783	0.913357
Q922S8	96	K	Kinesin-like protein KIF2C OS=Mus musculus OX=10090 GN=Kif2c PE=1 SV=1	Kif2c	_SVNSK[Acetyl (K)]IPALK_	1	247.056	145.524	187.917		111.695	179.804	1.41661	0.834432	1.07751		0.640458	1.03099	1.13574	1.11327	1.15828	0.834277	0.893638	0.864802	1.24731	0.749533	0.930267		0.716686	1.19217	0.978194	0.912395
Q60718	648	K	Disintegrin and metalloproteinase domain-containing protein 2 OS=Mus musculus OX=10090 GN=Adam2 PE=1 SV=2	Adam2	_NC[Carbamidomethyl (C)]HC[Carbamidomethyl (C)]DPTYLPPDC[Carbamidomethyl (C)]K[Acetyl (K)]R_	1	552.695	389.39	687.644	288.741	255.074	588.703	1.20053	0.845811	1.49366	0.627188	0.554058	1.27875	1.13708	1.24085	1.27221	0.659482	0.896908	0.793476	1.0558	0.68164	1.17407	0.951031	0.617742	1.61158	1.09234	0.912275
Q8VEK3	315	K	Heterogeneous nuclear ribonucleoprotein U OS=Mus musculus OX=10090 GN=Hnrnpu PE=1 SV=1	Hnrnpu	_VC[Carbamidomethyl (C)]FEMK[Acetyl (K)]VTEK_	1	2121.78	1113.75	2000.94	1626.01	1675.6	1931.05	1.21602	0.638305	1.14677	0.93189	0.960307	1.10671	0.978907	0.963983	1.04019	1.00956	1.01773	0.98963	1.24222	0.662153	1.10246	0.923067	0.943573	1.11831	0.99272	0.911874
P62082	90	K	Small ribosomal subunit protein eS7 OS=Mus musculus OX=10090 GN=Rps7 PE=1 SV=1	Rps7	_FSGK[Acetyl (K)]HVVFIAQR_	1	748.651	669.016	746.398	607.717	958.976	521.998	1.05623	0.943881	1.05306	0.857397	1.35297	0.736461	1.15566	0.940036	0.970016	1.07639	0.902015	0.955883	0.913969	1.00409	1.08561	0.796546	1.49994	0.770451	1.02107	0.911346
A2RSY6	423	K	TRMT1-like protein OS=Mus musculus OX=10090 GN=Trmt1l PE=1 SV=1	Trmt1l	_TEYYK[Acetyl (K)]ELAAR_	1	155.077	76.7834	266.132	142.263	116.284	223.526	0.949389	0.470071	1.62927	0.870941	0.711893	1.36844	1.05635	0.898887	1.03492	1.13125	0.957211	0.921384	0.898747	0.522948	1.5743	0.76989	0.743716	1.4852	1.00094	0.910984
B2RY56	832	K	RNA-binding protein 25 OS=Mus musculus OX=10090 GN=Rbm25 PE=1 SV=2	Rbm25	_LLIYETEAK[Acetyl (K)]K_	1	479.543	468.471	355.141	457.173	432.451	434.927	1.09497	1.06969	0.810915	1.04389	0.987442	0.993095	0.97609	0.964404	1.04465	0.958711	1.07036	0.985791	1.12179	1.10917	0.776259	1.08885	0.922533	1.00741	1.00385	0.910668
Q99K01	148	K	Pyridoxal-dependent decarboxylase domain-containing protein 1 OS=Mus musculus OX=10090 GN=Pdxdc1 PE=1 SV=2	Pdxdc1	_EGLAK[Acetyl (K)]IC[Carbamidomethyl (C)]R_	1	773.193	962.482	1018.32	1531.49	625.742	1119.9	0.769203	0.957515	1.01306	1.52359	0.622513	1.11412	1.00424	0.919064	0.958143	0.992777	1.09739	1.02838	0.765951	1.04184	1.05732	1.53467	0.567268	1.08337	1.11176	0.910423
O70133	859	K	ATP-dependent RNA helicase A OS=Mus musculus OX=10090 GN=Dhx9 PE=1 SV=2	Dhx9	_ILAK[Acetyl (K)]LPIEPR_	1	426.93	406.17	218.777	386.169	481.005	168.83	1.22688	1.16722	0.628707	1.10974	1.38228	0.48517	1.07006	0.995515	1.09999	0.864565	1.00374	0.966122	1.14655	1.17248	0.571556	1.28359	1.37712	0.502183	1.0942	0.910417
Q61656	236	K	Probable ATP-dependent RNA helicase DDX5 OS=Mus musculus OX=10090 GN=Ddx5 PE=1 SV=2	Ddx5	_LIDFLEC[Carbamidomethyl (C)]GK[Acetyl (K)]TNLR_	1	206.832	69.4278	181.109	152.619	116.666	116.556	1.47175	0.494025	1.28871	1.08598	0.830158	0.829377	1.03027	1.04192	1.10499	0.917621	0.960333	0.944865	1.42851	0.47415	1.16626	1.18348	0.864447	0.877773	0.953332	0.909721
Q9Z1M8	83	K	Protein Red OS=Mus musculus OX=10090 GN=Ik PE=1 SV=2	Ik	_SYYAK[Acetyl (K)]LR_	1	2215.3	3165.17	3901.93	3532.97	3344.13	3421.19	0.678823	0.969884	1.19565	1.08259	1.02472	1.04834	0.964512	0.925047	0.946848	1.06397	1.03108	1.06854	0.7038	1.04847	1.26276	1.0175	0.99383	0.981095	0.9925	0.90955
Q9EP89	473	K	Serine beta-lactamase-like protein LACTB, mitochondrial OS=Mus musculus OX=10090 GN=Lactb PE=1 SV=1	Lactb	_YAMAWGVVEK[Acetyl (K)]K_	1	81.7701	355.905	289.928	141.5	290.475	243.002	0.349799	1.5225	1.24026	0.605314	1.2426	1.03952	0.927158	0.901229	0.993763	1.11412	1.05238	1.01135	0.377281	1.68936	1.24805	0.543309	1.18076	1.02786	0.830221	0.909436
Q61881	231	K	DNA replication licensing factor MCM7 OS=Mus musculus OX=10090 GN=Mcm7 PE=1 SV=1	Mcm7	_FVK[Acetyl (K)]FQEMK_	1	272.679	173.833	163.655	319.42	222.467	319.654	1.11168	0.708699	0.667206	1.30224	0.906976	1.30319	0.780743	0.866982	0.851484	1.09223	1.05627	1.35229	1.42388	0.817432	0.783581	1.19228	0.858661	0.963692	0.996608	0.908948
Q61598	418	K	Rab GDP dissociation inhibitor beta OS=Mus musculus OX=10090 GN=Gdi2 PE=1 SV=1	Gdi2	_AYDATTHFETTC[Carbamidomethyl (C)]DDIK[Acetyl (K)]DIYK_	1	514.841	75.4044	734.935	275.684	333.047	490.568	1.27411	0.186608	1.81879	0.68225	0.82421	1.21404	0.953469	1.00887	0.944526	1.06095	0.957116	1.07507	1.33629	0.184967	1.92561	0.643055	0.861139	1.12927	0.764018	0.908758
Q9R0P6	110	K	Signal peptidase complex catalytic subunit SEC11A OS=Mus musculus OX=10090 GN=Sec11a PE=1 SV=1	Sec11a	_QDGHIK[Acetyl (K)]FLTK_	1	212.142	176.661	254.982	230.703	294.998	206.559	0.925009	0.770299	1.1118	1.00594	1.28629	0.900663	0.971161	0.807934	1.06025	1.09883	1.00466	1.05716	0.952477	0.953418	1.04862	0.915465	1.28031	0.851967	1.03155	0.908613
P47911	218	K	Large ribosomal subunit protein eL6 OS=Mus musculus OX=10090 GN=Rpl6 PE=1 SV=3	Rpl6	_IPK[Acetyl (K)]HLTDAYFK_	1	384.741	241.017	440.366	514.26	414.157	264.3	1.02196	0.640196	1.16971	1.36599	1.1001	0.702042	1.00632	1.00778	0.883427	1.01764	0.975571	1.10926	1.01554	0.635253	1.32406	1.34231	1.12764	0.632893	1.04302	0.908578
Q91VC3	19	K	Eukaryotic initiation factor 4A-III OS=Mus musculus OX=10090 GN=Eif4a3 PE=1 SV=3	Eif4a3	_LLK[Acetyl (K)]EEDMTK_	1	201.385	79.2851	138.346	108.767	181.896	123.148	1.45085	0.5712	0.996695	0.783597	1.31045	0.887206	0.983961	0.978305	1.04585	1.00612	1.00565	0.980118	1.4745	0.583867	0.953004	0.77883	1.30309	0.905203	0.991945	0.908543
O35643	335	K	AP-1 complex subunit beta-1 OS=Mus musculus OX=10090 GN=Ap1b1 PE=1 SV=2	Ap1b1	_YNDPIYVK[Acetyl (K)]LEK_	1	1961.37	2302.14	3162.03	3299.06	2039.5	2234.46	0.784625	0.920943	1.26493	1.31975	0.815879	0.89387	0.997652	1.03629	0.980654	0.968776	1.02901	0.98762	0.786471	0.888696	1.28989	1.36229	0.792877	0.905074	1.0321	0.90852
P16381	64	K	Putative ATP-dependent RNA helicase Pl10 OS=Mus musculus OX=10090 GN=D1Pas1 PE=1 SV=1	D1Pas1	_DK[Acetyl (K)]DAYSSFGSR_	1	453.994	214.961	405.614	478.459	383.416	364.14	1.18403	0.560625	1.05786	1.24784	0.999961	0.949689	1.10395	0.841467	0.836777	1.19699	1.03608	0.98474	1.07254	0.666247	1.2642	1.04248	0.965143	0.964406	0.989691	0.908044
Q8VBV3	65	K	Exosome complex component RRP4 OS=Mus musculus OX=10090 GN=Exosc2 PE=1 SV=1	Exosc2	_VNK[Acetyl (K)]LIC[Carbamidomethyl (C)]VK_	1	182.257	334.488	343.703	470.086	368.172	245.261	0.562531	1.03239	1.06083	1.45091	1.13635	0.75699	0.894313	0.77374	0.912536	1.16351	0.961781	1.29411	0.629009	1.33428	1.16251	1.247	1.18151	0.584948	0.964061	0.907978
B2RWS6	1698	K	Histone acetyltransferase p300 OS=Mus musculus OX=10090 GN=Ep300 PE=1 SV=2	Ep300	_WHC[Carbamidomethyl (C)]TVC[Carbamidomethyl (C)]EDYDLC[Carbamidomethyl (C)]ITC[Carbamidomethyl (C)]YNTK[Acetyl (K)]NHDHK_	1	115.417	7.94074	389.008	12.1754	263.58	135.202	0.750011	0.051601	2.52788	0.0791189	1.71281	0.878581	0.866353	0.767891	1.4862	0.824014	1.42422	0.631321	0.86571	0.0671983	1.70091	0.0960165	1.20263	1.39165	1.02145	0.907898
Q921M3	936	K	Splicing factor 3B subunit 3 OS=Mus musculus OX=10090 GN=Sf3b3 PE=1 SV=1	Sf3b3	_LVNNGEK[Acetyl (K)]LEFLHK_	1	65.0604	188.111	207.954	173.033	122.791	131.018	0.439613	1.27106	1.40514	1.16919	0.829702	0.88529	0.928918	0.93683	1.02263	1.0483	1.04437	1.01895	0.473253	1.35677	1.37405	1.11532	0.794449	0.868828	0.867207	0.907559
Q3UJB9	1373	K	Enhancer of mRNA-decapping protein 4 OS=Mus musculus OX=10090 GN=Edc4 PE=1 SV=2	Edc4	_QK[Acetyl (K)]LFQFLQADPHNSLSK_	1	206.94	199.826	372.681	342.69	195.314	264.872	0.784693	0.757719	1.41317	1.29944	0.74061	1.00437	1.01869	0.904525	0.957623	1.11052	1.05817	0.950478	0.770298	0.837698	1.4757	1.17012	0.699899	1.0567	0.949093	0.907496
P70372	120	K	ELAV-like protein 1 OS=Mus musculus OX=10090 GN=Elavl1 PE=1 SV=2	Elavl1	_TMTQK[Acetyl (K)]DVEDMFSR_	1	304.8	413.206	341.547	405.582	227.739	464.74	0.847603	1.14906	0.949792	1.12786	0.633309	1.29237	1.03302	0.96584	1.05242	0.988814	1.04377	0.916137	0.820511	1.1897	0.90248	1.14062	0.606753	1.41068	1.08424	0.907493
Q8VEK3	640	K	Heterogeneous nuclear ribonucleoprotein U OS=Mus musculus OX=10090 GN=Hnrnpu PE=1 SV=1	Hnrnpu	_EEAQK[Acetyl (K)]LLEQYK_	1	980.809	694.662	739.096	540.416	748.318	1171.95	1.20709	0.854925	0.90961	0.665094	0.92096	1.44232	0.978907	0.963983	1.04019	1.00956	1.01773	0.98963	1.2331	0.886868	0.874468	0.658797	0.904912	1.45744	1.00892	0.906864
Q91WJ8	40	K	Far upstream element-binding protein 1 OS=Mus musculus OX=10090 GN=Fubp1 PE=1 SV=1	Fubp1	_QIAAK[Acetyl (K)]IGGDAGTSLNSNDYGYGGQK_	1	183.318	74.9503	305.857	119.194	321.072	157.993	0.946252	0.386879	1.57877	0.615258	1.65731	0.815527	0.948326	1.05171	0.919501	0.975089	1.0175	1.08787	0.997813	0.367855	1.71699	0.630976	1.6288	0.749656	0.976247	0.906812
O35143	90	K	ATPase inhibitor, mitochondrial OS=Mus musculus OX=10090 GN=Atp5if1 PE=1 SV=2	Atp5if1	_LQK[Acetyl (K)]QIER_	1	1953.75	4367.8	4147.02	794.71	2053.94	2237.43	0.753633	1.68482	1.59966	0.306549	0.79228	0.86306	1.387	1.3503	1.25816	0.462067	0.739823	0.802653	0.543355	1.24774	1.27143	0.66343	1.0709	1.07526	0.917412	0.906812
Q91VD9	467	K	NADH-ubiquinone oxidoreductase 75 kDa subunit, mitochondrial OS=Mus musculus OX=10090 GN=Ndufs1 PE=1 SV=2	Ndufs1	_HSFC[Carbamidomethyl (C)]EVLK[Acetyl (K)]DAK_	1	171.708	74.6862	52.7528	92.9825	36.8902	150.59	1.77748	0.773136	0.546086	0.962535	0.38188	1.55888	1.00517	0.956441	1.06787	0.935215	1.03997	0.995324	1.76834	0.808347	0.511378	1.02921	0.367201	1.5662	0.959377	0.906587
P61514	13	K	Large ribosomal subunit protein eL43 OS=Mus musculus OX=10090 GN=Rpl37a PE=1 SV=2	Rpl37a	_VGIVGK[Acetyl (K)]YGTR_	1	255.722	419.994	322.522	535.828	276.544	309.478	0.723711	1.18861	0.912761	1.51643	0.78264	0.875844	1.12297	0.971799	0.832854	0.921558	1.10992	1.0409	0.644462	1.22311	1.09594	1.64551	0.705131	0.841431	1.07712	0.906247
Q4VA53	547	K	Sister chromatid cohesion protein PDS5 homolog B OS=Mus musculus OX=10090 GN=Pds5b PE=1 SV=1	Pds5b	_AQDFMK[Acetyl (K)]K_	1	84.5943	91.5841	111.248	34.6426	247.992	127.433	0.7277	0.787827	0.956979	0.298003	2.13328	1.09621	0.905774	0.940438	0.93012	0.944563	1.13675	1.14235	0.803401	0.837724	1.02888	0.315493	1.87665	0.959605	1.18043	0.906187
Q91VR5	693	K	ATP-dependent RNA helicase DDX1 OS=Mus musculus OX=10090 GN=Ddx1 PE=1 SV=1	Ddx1	_VTYGQK[Acetyl (K)]R_	1	656.943	6.15228	693.39	14.3127	844.38		1.48282	0.0138866	1.56509	0.0323061	1.9059		0.964956	0.974924	0.975832	1.09329	1.00957	0.98143	1.53667	0.0142438	1.60385	0.0295495	1.88782		0.911655	0.906122
Q99PV0	452	K	Pre-mRNA-processing-splicing factor 8 OS=Mus musculus OX=10090 GN=Prpf8 PE=1 SV=2	Prpf8	_LLK[Acetyl (K)]YYVLNALK_	1	418.314	105.284	173.267	178.053	413.876	137.072	1.76025	0.443033	0.729101	0.749242	1.74158	0.576793	0.98472	0.943543	1.0301	0.979602	1.01622	1.04581	1.78757	0.469541	0.707796	0.764843	1.71378	0.551527	1.022	0.905842
O54774	1081	K	AP-3 complex subunit delta-1 OS=Mus musculus OX=10090 GN=Ap3d1 PE=1 SV=1	Ap3d1	_DDEGATHEK[Acetyl (K)]LDFR_	1	11.951	86.5214	33.1221	20.4392		50.1308	0.295576	2.13988	0.819188	0.505509		1.23985	1.05492	1.18236	0.928767	0.922547	0.95896	0.952449	0.280188	1.80984	0.882016	0.547949		1.30175	0.933548	0.90581
P35550	127	K	rRNA 2'-O-methyltransferase fibrillarin OS=Mus musculus OX=10090 GN=Fbl PE=1 SV=2	Fbl	_NLVPGESVYGEK[Acetyl (K)]R_	1	572.094	404.399	548.19	628.747	730.041	713.691	0.954242	0.67453	0.914371	1.04874	1.2177	1.19042	0.825318	0.793093	0.931167	1.10763	1.11471	1.22809	1.15621	0.850505	0.981962	0.946832	1.09239	0.969333	1.00665	0.90558
Q99KB8	90	K	Hydroxyacylglutathione hydrolase, mitochondrial OS=Mus musculus OX=10090 GN=Hagh PE=1 SV=2	Hagh	_VIEAAK[Acetyl (K)]K_	1	352.523	2.85221	636.064	52.637	46.2604		1.61658	0.0130795	2.91683	0.24138	0.212138		1.20502	1.47656	1.47659	0.420137	0.828233	0.593467	1.34154	0.00885811	1.97538	0.574526	0.256134		0.374646	0.905563
P46978	3	K	Dolichyl-diphosphooligosaccharide--protein glycosyltransferase subunit STT3A OS=Mus musculus OX=10090 GN=Stt3a PE=1 SV=1	Stt3a	_TK[Acetyl (K)]LGFLR_	1	3333.61	3875.49	5012.26	5246.93	3930.34	3485	0.803809	0.934466	1.20857	1.26515	0.947694	0.840312	0.895124	0.980232	1.04797	1.03721	0.989854	1.04961	0.897985	0.953312	1.15325	1.21976	0.957408	0.800594	0.991086	0.905431
P62245	60	K	Small ribosomal subunit protein uS8 OS=Mus musculus OX=10090 GN=Rps15a PE=1 SV=2	Rps15a	_AGK[Acetyl (K)]IVVNLTGR_	1	2771.22	2793.14	5691.44	4873.23	3108.94	3176.83	0.741801	0.747669	1.52349	1.30447	0.832201	0.850374	1.05665	0.921543	1.03069	1.00543	0.961667	1.02402	0.702031	0.811323	1.47813	1.29742	0.865374	0.830425	1.00058	0.905372
O08740	62	K	DNA-directed RNA polymerase II subunit RPB11 OS=Mus musculus OX=10090 GN=Polr2j PE=1 SV=1	Polr2j	_DPQVLFAGYK[Acetyl (K)]VPHPLEHK_	1	230.523	199.443	215.366	102.131	273.708	246.674	1.09093	0.943852	1.01921	0.483329	1.29531	1.16737	1.07993	1.09912	1.06299	0.931731	0.88812	0.938108	1.01019	0.858736	0.958812	0.518743	1.45848	1.24439	1.13929	0.904987
P45481	1217	K	Histone lysine acetyltransferase CREBBP OS=Mus musculus OX=10090 GN=Crebbp PE=1 SV=3	Crebbp	_KYEFSPQTLC[Carbamidomethyl (C)]C[Carbamidomethyl (C)]YGK[Acetyl (K)]QLC[Carbamidomethyl (C)]TIPR_	1	2094.62	925.523	2572.02	1513.22	2681.17	2234.67	1.04546	0.461944	1.28374	0.755274	1.33822	1.11536	0.817473	0.868252	0.952359	0.999898	1.14361	1.21841	1.27889	0.532039	1.34795	0.755352	1.17017	0.915427	0.899352	0.904512
O70194	275	K	Eukaryotic translation initiation factor 3 subunit D OS=Mus musculus OX=10090 GN=Eif3d PE=1 SV=2	Eif3d	_VGSK[Acetyl (K)]LFFDK_	1	243.141	268.933	413.149	379.533	154.156	365.447	0.79965	0.884473	1.35878	1.24822	0.506991	1.20189	1.01813	1.00596	1.0282	0.987627	0.987635	0.972441	0.785408	0.879232	1.32151	1.26385	0.513339	1.23595	1.00904	0.904144
Q80U87	74	K	Ubiquitin carboxyl-terminal hydrolase 8 OS=Mus musculus OX=10090 GN=Usp8 PE=1 SV=2	Usp8	_YVAVYNLIK[Acetyl (K)]K_	1	57.7719	101.393	136.789		91.5167	110.45	0.580132	1.01816	1.37361		0.91899	1.10911	0.995452	1.04172	0.934315	0.972845	0.935857	1.11981	0.582782	0.977379	1.47017		0.981976	0.990451	0.976341	0.90412
Q9JKK8	2204	K	Serine/threonine-protein kinase ATR OS=Mus musculus OX=10090 GN=Atr PE=1 SV=2	Atr	_SLEK[Acetyl (K)]FVGDATR_	1	384.271	235.687	284.6	501.929	263.524	178.408	1.24735	0.765044	0.923816	1.62927	0.855403	0.579115	1.10061	0.973468	1.03516	0.938488	0.98387	0.968398	1.13332	0.785895	0.892436	1.73606	0.869427	0.598013	1.13936	0.904047
P09103	310	K	Protein disulfide-isomerase OS=Mus musculus OX=10090 GN=P4hb PE=1 SV=2	P4hb	_ILEFFGLK[Acetyl (K)]K_	1	3174	5515.79	3243.33	6902.3	2698.56	6413.91	0.681411	1.18416	0.696296	1.48182	0.57934	1.37697	0.883056	0.924945	0.891549	1.08867	1.1771	1.03468	0.771651	1.28025	0.780995	1.36113	0.492178	1.33082	1.12398	0.903855
Q9CRC3	82	K	UPF0235 protein C15orf40 homolog OS=Mus musculus OX=10090 PE=1 SV=1	--	_YLSK[Acetyl (K)]VLDLR_	1	417.362	578.49	341.424	457.89	402.813	343.829	0.985194	1.36554	0.805939	1.08086	0.950849	0.811616	1.12144	1.02577	0.93665	1.12434	1.04016	0.75165	0.87851	1.33124	0.860448	0.961329	0.914138	1.07978	0.962559	0.902738
P11103	414	K	Poly [ADP-ribose] polymerase 1 OS=Mus musculus OX=10090 GN=Parp1 PE=1 SV=3	Parp1	_AVIEK[Acetyl (K)]LGGK_	1	1225.12	1136.05	1484.01	1436.61	1173.59	1330.31	0.944129	0.87549	1.14365	1.10712	0.904423	1.02519	0.975293	0.983467	1.01613	0.986931	0.965156	1.07303	0.968047	0.890208	1.1255	1.12178	0.937075	0.955422	1.01023	0.902621
Q61771	473	K	Kinesin-like protein KIF3B OS=Mus musculus OX=10090 GN=Kif3b PE=1 SV=1	Kif3b	_AMESK[Acetyl (K)]LLVGGK_	1		355.043	265.457	374.547	171.469	153.78		1.34456	1.00529	1.41842	0.649358	0.582369	1.1763	1.17132	1.11502	0.787623	0.922852	0.826883		1.1479	0.901592	1.80089	0.703643	0.704295	1.04378	0.902588
Q06138	301	K	Calcium-binding protein 39 OS=Mus musculus OX=10090 GN=Cab39 PE=1 SV=2	Cab39	_NQTK[Acetyl (K)]LIEFLSK_	1	154.607	132.864	119.971	166.545	144.182	67.5388	1.18065	1.01461	0.916149	1.27181	1.10104	0.515756	1.07074	1.08688	1.1106	0.899854	0.89425	0.937673	1.10264	0.933501	0.824913	1.41335	1.23124	0.550038	1.11659	0.902493
Q80UY1	102	K	Carnosine N-methyltransferase OS=Mus musculus OX=10090 GN=Carnmt1 PE=1 SV=1	Carnmt1	_LLPQFPLHLDK[Acetyl (K)]IR_	1	74.7225		156.485	133.991	108.87	134.751	0.613667		1.28515	1.10042	0.894106	1.10666	1.12824	0.995363	0.805432	1.02996	0.869182	1.17182	0.543915		1.59561	1.0684	1.02868	0.944395	0.947711	0.902314
D6MZJ6	366	K	Sphingomyelin phosphodiesterase 5 OS=Mus musculus OX=10090 GN=Smpd5 PE=1 SV=1	Smpd5	_EQGHK[Acetyl (K)]LFSC[Carbamidomethyl (C)]FQDPC[Carbamidomethyl (C)]R_	1	446.131	385.388	373.757	546.328	498.606	461.101	0.987266	0.852845	0.827107	1.209	1.10339	1.0204	0.836196	0.922894	0.918493	1.26714	1.05596	0.999314	1.18066	0.924098	0.900504	0.954115	1.04491	1.0211	1.00494	0.902297
Q5H8C4	1951	K	Intermembrane lipid transfer protein VPS13A OS=Mus musculus OX=10090 GN=Vps13a PE=1 SV=1	Vps13a	_IPLTK[Acetyl (K)]VGR_	1	823.232	1049.75	949.69	418.288	601.488	514.724	1.13362	1.44555	1.30776	0.575999	0.828273	0.708796	1.27187	1.31888	1.2948	0.536641	0.824917	0.752895	0.891308	1.09604	1.01001	1.07334	1.00407	0.941427	1.00717	0.90224
P80314	441	K	T-complex protein 1 subunit beta OS=Mus musculus OX=10090 GN=Cct2 PE=1 SV=4	Cct2	_EAVAM[Oxidation (M)]ESFAK[Acetyl (K)]ALR_	1	82.4385	34.9801	63.3933	82.6554	31.7505	61.761	1.3856	0.587936	1.0655	1.38925	0.533653	1.03806	0.963856	0.97767	1.04729	1.05834	0.964701	0.988143	1.43756	0.601365	1.01738	1.31267	0.553179	1.05052	0.954211	0.902128
P00493	156	K	Hypoxanthine-guanine phosphoribosyltransferase OS=Mus musculus OX=10090 GN=Hprt1 PE=1 SV=3	Hprt1	_QYSPK[Acetyl (K)]MVK_	1	334.28	604.667	659.385	393.224	541.62	659.79	0.628156	1.13625	1.23907	0.738919	1.01777	1.23983	1.01161	1.01456	0.895135	1.00566	1.00252	1.07052	0.620944	1.11995	1.38423	0.734763	1.01522	1.15816	0.930569	0.902113
O35345	134	K	Importin subunit alpha-7 OS=Mus musculus OX=10090 GN=Kpna6 PE=1 SV=2	Kpna6	_FVEFLK[Acetyl (K)]R_	1	1397.12	1764.2	1465.75	1648.6	908.352	1421.99	0.974052	1.22998	1.0219	1.14938	0.633291	0.991394	1.00111	1.13435	1.16919	0.870369	0.90073	0.92424	0.972969	1.0843	0.874022	1.32057	0.703087	1.07266	1.0563	0.901875
Q8BTY1	403	K	Kynurenine--oxoglutarate transaminase 1 OS=Mus musculus OX=10090 GN=Kyat1 PE=1 SV=1	Kyat1	_FC[Carbamidomethyl (C)]FVK[Acetyl (K)]DK_	1	1530.65	919.602	1297.44	1480.06	1141.63	1316.67	1.19488	0.717873	1.01283	1.15539	0.891196	1.02784	0.945806	0.987806	0.999122	1.10257	1.06276	0.901937	1.26334	0.726735	1.01372	1.0479	0.838567	1.13959	1.00741	0.901409
Q6A4J8	927	K	Ubiquitin carboxyl-terminal hydrolase 7 OS=Mus musculus OX=10090 GN=Usp7 PE=1 SV=1	Usp7	_DLLEEC[Carbamidomethyl (C)]K[Acetyl (K)]K_	1	205.517	115.968	90.8997	139.693	137.672	76.5585	1.60914	0.908004	0.711722	1.09376	1.07794	0.599434	1.02842	1.0357	1.06416	0.928931	0.970164	0.972626	1.56468	0.876703	0.668812	1.17744	1.11109	0.616305	0.933971	0.900989
Q920B9	7	K	FACT complex subunit SPT16 OS=Mus musculus OX=10090 GN=Supt16h PE=1 SV=2	Supt16h	_[Acetyl (Protein N-term)]AVTLDK[Acetyl (K)]DAYYR_	1	566.807	272.344	282.186	589.142	258.6	516.633	1.36816	0.657383	0.68114	1.42207	0.624207	1.24705	0.885281	0.899332	0.99639	1.04794	1.09469	1.07637	1.54545	0.730968	0.683608	1.35701	0.570215	1.15857	1.04249	0.900495
Q6P4T2	1595	K	U5 small nuclear ribonucleoprotein 200 kDa helicase OS=Mus musculus OX=10090 GN=Snrnp200 PE=1 SV=1	Snrnp200	_FLHC[Carbamidomethyl (C)]TEK[Acetyl (K)]DLIPYLEK_	1	353.383	95.2645	270.508	257.361	235.997	132.498	1.57642	0.424968	1.20672	1.14807	1.05277	0.591063	0.964673	0.989322	1.01715	0.983066	1.04829	0.997501	1.63415	0.429555	1.18637	1.16784	1.00427	0.592543	0.850645	0.900352
Q9Z1D1	153	K	Eukaryotic translation initiation factor 3 subunit G OS=Mus musculus OX=10090 GN=Eif3g PE=1 SV=2	Eif3g	_GQK[Acetyl (K)]IVSC[Carbamidomethyl (C)]R_	1	2182.08	2220.81	1834.61	1973.73	1698.63	2198.2	1.0813	1.10049	0.909117	0.978059	0.841736	1.08929	1.10455	0.98781	0.973414	0.893056	1.07725	0.963927	0.978957	1.11408	0.933946	1.09518	0.781377	1.13006	0.993273	0.9
Q8R0X7	353	K	Sphingosine-1-phosphate lyase 1 OS=Mus musculus OX=10090 GN=Sgpl1 PE=1 SV=1	Sgpl1	_GVTSISADTHK[Acetyl (K)]YGYAPK_	1	231.242	524.708	589.583	693.208	701.192	479.4	0.430975	0.97792	1.09883	1.29196	1.30684	0.893477	0.751496	0.875892	0.8427	0.985008	1.15046	1.39445	0.573489	1.11649	1.30394	1.31162	1.13593	0.64074	1.03152	0.899964
Q9D7N3	134	K	Small ribosomal subunit protein uS9m OS=Mus musculus OX=10090 GN=Mrps9 PE=1 SV=3	Mrps9	_HPEHIFPK[Acetyl (K)]QR_	1	376.413	520.935	318.493	290.511	372.103	648.859	0.893628	1.23673	0.756122	0.689692	0.883396	1.54043	1.02178	0.961749	0.904528	1.06664	0.942961	1.10235	0.874581	1.28592	0.83593	0.646605	0.936832	1.39741	0.994799	0.89994
P63276	19	K	Small ribosomal subunit protein eS17 OS=Mus musculus OX=10090 GN=Rps17 PE=1 SV=2	Rps17	_VIIEK[Acetyl (K)]YYTR_	1	7737.4	6512.24	9266.65	9544.12	6309.39	7739.2	0.985468	0.829426	1.18024	1.21558	0.80359	0.985697	1.11149	1.06989	0.868479	1.01521	0.987291	0.947636	0.886616	0.775245	1.35897	1.19737	0.813934	1.04016	1.01014	0.899794
Q61771	613	K	Kinesin-like protein KIF3B OS=Mus musculus OX=10090 GN=Kif3b PE=1 SV=1	Kif3b	_SFFDDEEDHWK[Acetyl (K)]LHPITR_	1	350.642	406.264	566.814	201.395	377.537	464.859	0.888634	1.0296	1.43648	0.510398	0.956794	1.1781	1.1763	1.17132	1.11502	0.787623	0.922852	0.826883	0.755447	0.879005	1.2883	0.648024	1.03678	1.42474	1.06391	0.899524
Q9Z2Y8	132	K	Pyridoxal phosphate homeostasis protein OS=Mus musculus OX=10090 GN=Plpbp PE=1 SV=1	Plpbp	_VNSSWQK[Acetyl (K)]K_	1	131.665	75.9584	202.402	77.4371	126.777	154.894	1.02711	0.59255	1.57894	0.604086	0.988988	1.20833	1.08259	1.01912	1.10771	1.07687	0.805364	0.908344	0.948757	0.581435	1.4254	0.560963	1.228	1.33025	1.05536	0.899218
P47962	241	K	Large ribosomal subunit protein uL18 OS=Mus musculus OX=10090 GN=Rpl5 PE=1 SV=3	Rpl5	_NNVTPDMMEEMYK[Acetyl (K)]K_	1	238.903	388.812	366.654	257.559	306.081	415.265	0.726415	1.18223	1.11486	0.783143	0.930681	1.26267	1.02685	1.03288	0.999806	0.99298	0.922122	1.02536	0.707423	1.14459	1.11508	0.78868	1.00928	1.23144	1.021	0.898933
Q0HA38	1300	K	Tetratricopeptide repeat protein 21B OS=Mus musculus OX=10090 GN=Ttc21b PE=1 SV=1	Ttc21b	_YVDAIDVC[Carbamidomethyl (C)]HQVLEAHPTYPK[Acetyl (K)]IR_	1	414.132	382.62	376.803	443.131	276.953	403.17	1.08184	0.999525	0.984329	1.1576	0.723491	1.05321	1.11498	0.989149	1.01982	1.00555	0.964532	0.905961	0.970278	1.01049	0.965199	1.15121	0.750096	1.16253	1.04001	0.898757
P24369	215	K	Peptidyl-prolyl cis-trans isomerase B OS=Mus musculus OX=10090 GN=Ppib PE=1 SV=2	Ppib	_IEVEKPFAIAK[Acetyl (K)]E_	1	928.974	827.933	1014.32	1291.99	926.218	1123.35	0.911834	0.812657	0.995601	1.26816	0.909129	1.10262	0.912603	0.923973	0.866407	1.09417	1.11864	1.08421	0.999157	0.879525	1.14911	1.15902	0.812707	1.01699	0.98709	0.898364
Q66JV4	371	K	RNA-binding protein 12B-B OS=Mus musculus OX=10090 GN=Rbm12b2 PE=2 SV=2	Rbm12b2	_IIEC[Carbamidomethyl (C)]YEK[Acetyl (K)]K_	1	247.167	341.423	247.623	281.005	173.428	225.607	0.978069	1.35105	0.979874	1.11197	0.686277	0.892756	1.12137	1.05691	1.0872	0.789756	0.977877	0.966885	0.872207	1.27831	0.901279	1.408	0.701803	0.923332	0.993884	0.898341
Q9DAI2	142	K	Intraflagellar transport protein 22 homolog OS=Mus musculus OX=10090 GN=Ift22 PE=1 SV=1	Ift22	_GSLALSPPLNK[Acetyl (K)]LK_	1	468.756	699.763	646.337	690.387	268.314	299.775	0.915142	1.36613	1.26183	1.34783	0.523823	0.585244	1.25367	1.18408	1.15001	0.77387	0.875887	0.762486	0.729971	1.15376	1.09723	1.74167	0.598049	0.767547	1.04237	0.898069
Q9Z0N1	183	K	Eukaryotic translation initiation factor 2 subunit 3, X-linked OS=Mus musculus OX=10090 GN=Eif2s3x PE=1 SV=2	Eif2s3x	_LK[Acetyl (K)]HILILQNK_	1	532.76	501.297	546.339	746.238	669.673	393.129	0.943095	0.8874	0.967132	1.321	1.18546	0.695919	0.955164	1.00756	0.930513	1.09531	0.849909	1.16155	0.987365	0.880745	1.03935	1.20605	1.39481	0.599131	1.10061	0.897783
O70133	148	K	ATP-dependent RNA helicase A OS=Mus musculus OX=10090 GN=Dhx9 PE=1 SV=2	Dhx9	_GANLK[Acetyl (K)]DYYSR_	1	1412.43	1601.31	1650.76	1621.69	1261.09	1231.46	0.965354	1.09444	1.12825	1.10837	0.861919	0.841664	1.07006	0.995515	1.09999	0.864565	1.00374	0.966122	0.902147	1.09938	1.02569	1.282	0.858704	0.871177	0.994937	0.897679
Q9Z1F9	65	K	SUMO-activating enzyme subunit 2 OS=Mus musculus OX=10090 GN=Uba2 PE=1 SV=1	Uba2	_QFLFQK[Acetyl (K)]K_	1	4094.36	4203.08	3882.08	4757.32	3309.12	3782.78	1.02237	1.04951	0.969358	1.18791	0.82629	0.944565	1.03348	0.962901	1.03864	1.01269	0.99955	0.952733	0.989247	1.08995	0.933292	1.17302	0.826663	0.991427	0.992903	0.897281
Q920B9	120	K	FACT complex subunit SPT16 OS=Mus musculus OX=10090 GN=Supt16h PE=1 SV=2	Supt16h	_SSFDK[Acetyl (K)]MIDAIK_	1	257.012	261.982	291.711	465.86	260.954	272.953	0.851752	0.868223	0.966746	1.54389	0.864815	0.90458	0.885281	0.899332	0.99639	1.04794	1.09469	1.07637	0.962125	0.965409	0.970248	1.47326	0.79001	0.840398	1.07105	0.897117
Q6P4T2	177	K	U5 small nuclear ribonucleoprotein 200 kDa helicase OS=Mus musculus OX=10090 GN=Snrnp200 PE=1 SV=1	Snrnp200	_YHVLVNLGK[Acetyl (K)]K_	1	222.447	219.909	214.389	166.958	347.364	174.893	0.991623	0.980306	0.955702	0.744262	1.54847	0.779634	0.964673	0.989322	1.01715	0.983066	1.04829	0.997501	1.02794	0.990887	0.939589	0.757083	1.47714	0.781587	1.0194	0.896994
Q8C7E9	189	K	Cleavage stimulation factor subunit 2 tau variant OS=Mus musculus OX=10090 GN=Cstf2t PE=1 SV=2	Cstf2t	_IMDPEIALK[Acetyl (K)]ILHR_	1	214.539	567.819	161.442	217.304	329.065	283.758	0.72564	1.92055	0.546049	0.734993	1.11301	0.959761	1.04293	0.957135	0.89896	1.12407	1.02469	0.95222	0.695773	2.00656	0.607423	0.653867	1.08619	1.00792	0.830265	0.896962
B2RR83	745	K	3'-5' RNA helicase YTHDC2 OS=Mus musculus OX=10090 GN=Ythdc2 PE=1 SV=1	Ythdc2	_MVWISK[Acetyl (K)]ASAIQR_	1	136.918	262.537	182.829	238.437	193.42	248.674	0.650536	1.24739	0.868675	1.13288	0.918993	1.18152	0.983884	0.888179	0.894881	1.1692	0.996197	1.06765	0.661191	1.40443	0.970716	0.968935	0.922501	1.10665	0.987402	0.896792
P17751	149	K	Triosephosphate isomerase OS=Mus musculus OX=10090 GN=Tpi1 PE=1 SV=5	Tpi1	_VVFEQTK[Acetyl (K)]VIADNVK_	1	117.543	102.484	105.437	182.792	19.9219	162.601	1.02096	0.890165	0.915809	1.5877	0.173039	1.41233	1.09467	1.06686	1.06559	0.94698	0.955406	0.870504	0.932663	0.834382	0.859441	1.6766	0.181116	1.62242	1.32502	0.896738
Q9JMH6	538	K	Thioredoxin reductase 1, cytoplasmic OS=Mus musculus OX=10090 GN=Txnrd1 PE=1 SV=3	Txnrd1	_C[Carbamidomethyl (C)]YAK[Acetyl (K)]IIC[Carbamidomethyl (C)]NLK_	1	198.268	243.172	301.684	192.726	192.825	194.768	0.898875	1.10245	1.36772	0.873749	0.874199	0.883005	1.08883	1.09208	1.13649	0.852074	0.997654	0.832875	0.825545	1.0095	1.20346	1.02544	0.876254	1.06019	0.974783	0.896407
P10853	16	K	Histone H2B type 1-F/J/L OS=Mus musculus OX=10090 GN=H2bc7 PE=1 SV=2	H2bc7	_GSK[Acetyl (K)]K[Acetyl (K)]AVTK_	1	175760	384485	411285	480779	410275	372691	0.47178	1.03205	1.10399	1.29052	1.10127	1.00039	0.858967	0.886771	0.830874	1.09957	1.10805	1.21576	0.549241	1.16383	1.3287	1.17366	0.993884	0.822849	0.983109	0.89626
P61222	36	K	ATP-binding cassette sub-family E member 1 OS=Mus musculus OX=10090 GN=Abce1 PE=1 SV=1	Abce1	_MGK[Acetyl (K)]LC[Carbamidomethyl (C)]IEVTPQSK_	1	138.283	105.156	174.979	195.584	90.4273	269.166	0.852198	0.648049	1.07835	1.20533	0.557279	1.6588	0.920178	0.954192	0.876574	1.19268	0.963392	1.09298	0.926123	0.679159	1.23019	1.0106	0.578455	1.51768	1.09567	0.896145
Q9D7P6	85	K	Iron-sulfur cluster assembly enzyme ISCU OS=Mus musculus OX=10090 GN=Iscu PE=1 SV=1	Iscu	_GK[Acetyl (K)]IVDAR_	1	1207.94	1170.05	994.133	809.472	1122.46	1163	1.1207	1.08555	0.922336	0.751011	1.04139	1.07901	1.13299	1.03396	0.956497	0.890999	1.04396	0.941593	0.989151	1.0499	0.964285	0.842887	0.997542	1.14594	0.994352	0.89596
Q9Z1G3	21	K	V-type proton ATPase subunit C 1 OS=Mus musculus OX=10090 GN=Atp6v1c1 PE=1 SV=4	Atp6v1c1	_TC[Carbamidomethyl (C)]QQTWEK[Acetyl (K)]LHAATTK_	1	860.138	955.096	499.997	821.076	612.471	813.291	1.13125	1.25614	0.657593	1.07987	0.805517	1.06963	0.993064	1.07661	0.977629	0.964026	1.01048	0.978193	1.13915	1.16675	0.672641	1.12017	0.797165	1.09348	1.01084	0.895685
P70349	91	K	Adenosine 5'-monophosphoramidase HINT1 OS=Mus musculus OX=10090 GN=Hint1 PE=1 SV=3	Hint1	_C[Carbamidomethyl (C)]AADLGLK[Acetyl (K)]R_	1	450.282	257.793	359.939	394.317	284.238	382.31	1.26907	0.726559	1.01445	1.11134	0.801093	1.0775	0.981273	0.993559	0.966912	1.07337	1.04593	0.938961	1.29329	0.731269	1.04916	1.03537	0.765916	1.14754	0.95937	0.895462
Q05CL8	399	K	La-related protein 7 OS=Mus musculus OX=10090 GN=Larp7 PE=1 SV=2	Larp7	_ASMASLK[Acetyl (K)]K_	1	202.554	130.139	167.359	138.976	134.017	183.754	1.2702	0.816091	1.04949	0.871505	0.840407	1.1523	1.02001	0.995849	1.07761	0.965606	0.984951	0.955973	1.24528	0.819492	0.973908	0.902546	0.853248	1.20537	0.974491	0.894929
Q9QYJ3	209	K	DnaJ homolog subfamily B member 1 OS=Mus musculus OX=10090 GN=Dnajb1 PE=1 SV=3	Dnajb1	_ILTIEVK[Acetyl (K)]R_	1	897.398	872.291	456.631	483.65	332.725	663.039	1.45299	1.41234	0.739337	0.783084	0.538719	1.07353	1.19464	1.18678	1.14543	0.689293	0.855619	0.928229	1.21625	1.19005	0.645466	1.13607	0.629625	1.15654	0.957553	0.894919
Q8QZY9	82	K	Splicing factor 3B subunit 4 OS=Mus musculus OX=10090 GN=Sf3b4 PE=1 SV=1	Sf3b4	_LYGK[Acetyl (K)]PIR_	1	521.396	707.714	330.526	715.087	653.785	555.254	0.897988	1.21888	0.569257	1.23158	1.126	0.956301	0.882782	0.785178	1.02948	1.1016	1.03351	1.16745	1.01722	1.55236	0.552958	1.11799	1.08948	0.819135	0.969278	0.89485
P49135	165	K	General transcription and DNA repair factor IIH helicase subunit XPB OS=Mus musculus OX=10090 GN=Ercc3 PE=2 SV=1	Ercc3	_LC[Carbamidomethyl (C)]TVSYGK[Acetyl (K)]VK_	1	428.174	390.962	394.894	328.623	352.559	575.608	1.03975	0.949391	0.958938	0.79801	0.856134	1.39777	0.989746	0.964999	1.08816	1.02244	1.04593	0.888727	1.05053	0.983825	0.881251	0.780496	0.818536	1.57278	1.08788	0.894508
P10853	121	K	Histone H2B type 1-F/J/L OS=Mus musculus OX=10090 GN=H2bc7 PE=1 SV=2	H2bc7	_AVTK[Acetyl (K)]YTSSK_	1	40777.1	69259.6	42899.3	56509.3	63240.1	85687.4	0.682704	1.15957	0.718235	0.946098	1.05879	1.43461	0.858967	0.886771	0.830874	1.09957	1.10805	1.21576	0.794797	1.30763	0.864433	0.860423	0.95554	1.18	1.00981	0.89357
Q9CZW4	679	K	Fatty acid CoA ligase Acsl3 OS=Mus musculus OX=10090 GN=Acsl3 PE=1 SV=2	Acsl3	_FEIPLK[Acetyl (K)]IR_	1	155.563	115.794		86.4665	122.338	116.153	1.30437	0.970916		0.725007	1.02579	0.973921	1.06775	1.10378	1.15565	0.7993	1.02791	0.845604	1.2216	0.879631		0.907053	0.99793	1.15175	0.969821	0.893538
Q61879	1417	K	Myosin-10 OS=Mus musculus OX=10090 GN=Myh10 PE=1 SV=2	Myh10	_VLAYDK[Acetyl (K)]LEK_	1	579.743	822.822	957.209	1062.12	803.418	612.303	0.719044	1.02053	1.18721	1.31732	0.996465	0.759428	0.963763	1.00063	1.00247	1.1106	0.980596	0.941939	0.74608	1.01989	1.18428	1.18614	1.01618	0.806239	1.01977	0.893481
P97386	675	K	DNA ligase 3 OS=Mus musculus OX=10090 GN=Lig3 PE=1 SV=2	Lig3	_GTYEPGK[Acetyl (K)]R_	1	341.651	895.04	312.178	400.881	463.587		0.70784	1.85436	0.646776	0.830553	0.96047		1.06442	1.08439	1.04045	0.959522	0.924924	0.926292	0.665	1.71005	0.621631	0.86559	1.03843		0.953064	0.89328
Q5SW19	600	K	Clustered mitochondria protein homolog OS=Mus musculus OX=10090 GN=Cluh PE=1 SV=2	Cluh	_HK[Acetyl (K)]LC[Carbamidomethyl (C)]C[Carbamidomethyl (C)]LR_	1	80.5257	45.6144	94.0252	19.2912	84.6566	124.649	1.07664	0.609869	1.25713	0.257925	1.13187	1.66657	1.05614	1.15119	0.918813	0.948594	0.821906	1.10335	1.01941	0.529771	1.36821	0.271903	1.37713	1.51046	1.08299	0.89326
Q9D8W5	405	K	26S proteasome non-ATPase regulatory subunit 12 OS=Mus musculus OX=10090 GN=Psmd12 PE=1 SV=4	Psmd12	_TIFAK[Acetyl (K)]VDR_	1	2513.88	2966.67	4727.73	3662.36	3244.49	2736.98	0.759784	0.896631	1.42888	1.10689	0.980597	0.827212	0.944567	0.990241	1.06839	1.08133	0.931847	0.983629	0.804372	0.905467	1.33742	1.02364	1.05232	0.840979	0.957231	0.893114
B1AZI6	1103	K	THO complex subunit 2 OS=Mus musculus OX=10090 GN=Thoc2 PE=1 SV=1	Thoc2	_WHYK[Acetyl (K)]LTK_	1	254.978	156.475	354.577	360.542	264.061	175.68	0.976734	0.5994	1.35826	1.38111	1.01153	0.672967	0.910884	0.966658	0.962812	0.979107	1.0622	1.11834	1.07229	0.620075	1.41072	1.41058	0.952294	0.601756	0.955382	0.892642
Q9CVB6	275	K	Actin-related protein 2/3 complex subunit 2 OS=Mus musculus OX=10090 GN=Arpc2 PE=1 SV=3	Arpc2	_TSDFLK[Acetyl (K)]VLNR_	1	205.525	271.847	495.713	515.679	190.738	309.921	0.619853	0.819877	1.49505	1.55526	0.575256	0.934706	1.00724	0.980824	0.879898	1.15188	0.961437	1.01872	0.615395	0.835907	1.69911	1.3502	0.598329	0.91753	0.909739	0.892524
P10649	50	K	Glutathione S-transferase Mu 1 OS=Mus musculus OX=10090 GN=Gstm1 PE=1 SV=2	Gstm1	_SQWLNEK[Acetyl (K)]FK_	1	672.965	1256.71	1607.97	1376.69	982.412	833.612	0.599937	1.12033	1.43348	1.2273	0.875804	0.743151	0.700848	1.34787	1.05278	1.06556	0.955549	0.877391	0.856016	0.831188	1.36162	1.15178	0.916546	0.847001	0.956215	0.891814
Q8C570	302	K	mRNA export factor OS=Mus musculus OX=10090 GN=Rae1 PE=1 SV=1	Rae1	_FSFWDK[Acetyl (K)]DAR_	1	606.582	754.861	677.223	885.558	517.539	1126.79	0.79664	0.991379	0.889415	1.16303	0.679697	1.47984	0.896564	1.05084	0.8571	1.04375	1.09695	1.0548	0.888548	0.943417	1.0377	1.11428	0.619625	1.40296	1.09311	0.891805
Q8VDM4	754	K	26S proteasome non-ATPase regulatory subunit 2 OS=Mus musculus OX=10090 GN=Psmd2 PE=1 SV=1	Psmd2	_QLAQYHAK[Acetyl (K)]DPNNLFMVR_	1	94.1507	151.988	208.812	218.109	170.051	106.379	0.594956	0.960443	1.31952	1.37827	1.07458	0.672225	0.990814	0.966422	0.968338	1.10048	0.970266	1.00368	0.600472	0.993813	1.36267	1.25243	1.10751	0.669758	1.0246	0.891659
Q9CQC6	231	K	eIF5-mimic protein 2 OS=Mus musculus OX=10090 GN=Bzw1 PE=1 SV=1	Bzw1	_QSVEHFTK[Acetyl (K)]YFTEAGLK_	1	123.448	110.638	206.487	209.878	254.704	101.532	0.735766	0.659421	1.23069	1.2509	1.51807	0.605145	0.897782	0.934853	0.917504	1.13938	0.978602	1.13188	0.819538	0.705374	1.34135	1.09788	1.55127	0.534634	1.11078	0.891621
P62717	11	K	Large ribosomal subunit protein eL20 OS=Mus musculus OX=10090 GN=Rpl18a PE=1 SV=1	Rpl18a	_EYK[Acetyl (K)]VVGR_	1	518.633	318.037	250.674	597.537	239.602	380.863	1.34982	0.827738	0.652416	1.55518	0.6236	0.991252	0.97348	0.984642	0.974028	1.04408	0.980256	1.04351	1.38659	0.840649	0.669812	1.48952	0.63616	0.94992	1.06163	0.891531
F6ZDS4	386	K	Nucleoprotein TPR OS=Mus musculus OX=10090 GN=Tpr PE=1 SV=1	Tpr	_AVDELHK[Acetyl (K)]LLK_	1	681.958	287.236	911.917	1003.49	621.221	726.458	0.966795	0.407208	1.2928	1.42262	0.88069	1.02988	0.874944	0.887918	0.856423	1.08698	1.07835	1.21538	1.10498	0.45861	1.50954	1.30878	0.816698	0.847377	0.967371	0.891492
Q9QXK3	213	K	Coatomer subunit gamma-2 OS=Mus musculus OX=10090 GN=Copg2 PE=1 SV=1	Copg2	_LAVSK[Acetyl (K)]MLNK_	1	571.365	636.211	736.267	451.016	631.237	606.444	0.943745	1.05085	1.21612	0.74496	1.04264	1.00169	1.08198	1.09888	1.00847	0.9291	0.954518	0.927048	0.872236	0.956295	1.2059	0.801808	1.09232	1.08051	0.980294	0.891417
P62317	18	K	Small nuclear ribonucleoprotein Sm D2 OS=Mus musculus OX=10090 GN=Snrpd2 PE=1 SV=1	Snrpd2	_SEMTPEELQK[Acetyl (K)]R_	1	661.646	255.946	549.819	400.758	388.996	599.695	1.38959	0.53754	1.15473	0.841675	0.816973	1.25948	0.929321	0.983115	1.01105	1.04954	1.0428	0.984165	1.49528	0.546772	1.14211	0.801944	0.78344	1.27975	0.899807	0.890668
Q8R050	288	K	Eukaryotic peptide chain release factor GTP-binding subunit ERF3A OS=Mus musculus OX=10090 GN=Gspt1 PE=1 SV=2	Gspt1	_AYFETEK[Acetyl (K)]K_	1	493.628	508.198	693.547	579.539	387.011	543.942	0.923859	0.951128	1.29802	1.08465	0.724319	1.01803	1.10481	1.05976	0.965804	1.03865	0.973634	0.857336	0.836211	0.897492	1.34398	1.04429	0.743933	1.18743	0.966847	0.890644
Q99MV7	1163	K	RING finger protein 17 OS=Mus musculus OX=10090 GN=Rnf17 PE=1 SV=2	Rnf17	_INFDTNK[Acetyl (K)]K_	1	220.965	141.432	235.818	269.96	336.276	84.1068	1.02889	0.658558	1.09806	1.25703	1.56583	0.391633	1.02379	0.911754	0.95531	1.09738	1.07034	0.941423	1.00498	0.722298	1.14942	1.14548	1.46292	0.416	1.05134	0.890618
Q60949	405	K	TBC1 domain family member 1 OS=Mus musculus OX=10090 GN=Tbc1d1 PE=1 SV=3	Tbc1d1	_TK[Acetyl (K)]LELQK_	1	227.227	218.217	317.323	353.593	176.05	327.215	0.841777	0.8084	1.17554	1.30991	0.652188	1.21219	1.01656	0.914771	0.886636	1.16564	0.986519	1.02988	0.828067	0.883718	1.32585	1.12377	0.661101	1.17702	0.975065	0.890603
Q9WTP7	29	K	GTP:AMP phosphotransferase AK3, mitochondrial OS=Mus musculus OX=10090 GN=Ak3 PE=1 SV=3	Ak3	_ITK[Acetyl (K)]HFELK_	1	80.2179	228.426	517.32	175.748	351.221	70.2653	0.338187	0.963012	2.18095	0.740929	1.4807	0.296228	0.89162	1.33495	1.01929	0.817154	0.898716	1.03827	0.379295	0.721384	2.13967	0.906719	1.64757	0.28531	0.876325	0.890425
Q8BXG3	164	K	Intraflagellar transport protein 57 homolog OS=Mus musculus OX=10090 GN=Ift57 PE=1 SV=1	Ift57	_YIGFTWK[Acetyl (K)]R_	1	125.969	138.369	94.7368	74.3249	48.8031	146.041	1.20306	1.32148	0.904779	0.709835	0.466091	1.39475	1.27345	1.05474	1.13383	0.790254	1.00429	0.743427	0.94472	1.2529	0.797982	0.898237	0.464099	1.87611	1.08107	0.889334
Q6GQV7	1061	K	Erythroid differentiation-related factor 1 OS=Mus musculus OX=10090 GN=Edrf1 PE=1 SV=1	Edrf1	_VLADLHYSK[Acetyl (K)]AAK_	1	78.9644	14.3844	56.6601	29.6857	61.424	99.0601	1.39276	0.253709	0.999359	0.52359	1.08338	1.7472	0.762362	0.897608	0.980718	1.18924	1.19303	0.977046	1.8269	0.28265	1.01901	0.440275	0.908094	1.78825	1.00258	0.888429
Q569Z6	922	K	Thyroid hormone receptor-associated protein 3 OS=Mus musculus OX=10090 GN=Thrap3 PE=1 SV=1	Thrap3	_WAHDK[Acetyl (K)]FSGEEGEIEDDESGTENR_	1	57.8381	17.7495	120.749	37.5072	39.7808	58.8555	1.04376	0.320312	2.17905	0.676864	0.717893	1.06212	0.980885	0.979162	1.08652	0.940622	1.06956	0.943247	1.0641	0.327129	2.00554	0.719591	0.671201	1.12602	0.740945	0.888141
O70318	507	K	Band 4.1-like protein 2 OS=Mus musculus OX=10090 GN=Epb41l2 PE=1 SV=2	Epb41l2	_FLTLGSK[Acetyl (K)]FR_	1	329.399	714.472	1338.68	492.133	1425.55	1494.88	0.341045	0.739732	1.38601	0.509532	1.47595	1.54773	0.653604	0.955692	0.698392	1.21711	1.13203	1.34317	0.521792	0.774027	1.98457	0.418639	1.30381	1.1523	0.876343	0.887295
Q8BVY0	253	K	Ribosomal L1 domain-containing protein 1 OS=Mus musculus OX=10090 GN=Rsl1d1 PE=1 SV=1	Rsl1d1	_LLFLK[Acetyl (K)]TEK_	1	843.037	1234.77	1100.97	1810.21	1334.02	1550.12	0.642466	0.941001	0.839035	1.37954	1.01664	1.18132	0.83944	0.774862	0.833163	1.18308	1.09322	1.27623	0.765351	1.21441	1.00705	1.16605	0.929946	0.925638	1.01166	0.887279
Q9Z1M8	541	K	Protein Red OS=Mus musculus OX=10090 GN=Ik PE=1 SV=2	Ik	_ISAIIEK[Acetyl (K)]R_	1	171.344	198.659	463.355	270.476	424.235	225.532	0.58626	0.679719	1.58538	0.925441	1.45153	0.771664	0.964512	0.925047	0.946848	1.06397	1.03108	1.06854	0.607831	0.734794	1.67438	0.869796	1.40777	0.722169	0.994277	0.887041
Q9R0L6	731	K	Pericentriolar material 1 protein OS=Mus musculus OX=10090 GN=Pcm1 PE=1 SV=2	Pcm1	_EK[Acetyl (K)]FYEAK_	1	648.719	540.56	571.508	520.134	633.452	568.438	1.11758	0.931248	0.984563	0.896059	1.09128	0.979275	1.04101	0.97896	0.994308	1.0427	0.975888	0.967131	1.07355	0.951262	0.990199	0.859361	1.11824	1.01256	0.991757	0.886828
Q8CIE6	487	K	Coatomer subunit alpha OS=Mus musculus OX=10090 GN=Copa PE=1 SV=2	Copa	_TLASVK[Acetyl (K)]ISK_	1	983.514	946.298	566.559	570.315	856.511	796.984	1.25018	1.20288	0.720174	0.724949	1.08874	1.01308	1.02146	1.04944	1.03332	0.924891	0.995059	0.975827	1.22391	1.1462	0.696954	0.783821	1.09415	1.03817	0.950791	0.886795
Q8VEK3	319	K	Heterogeneous nuclear ribonucleoprotein U OS=Mus musculus OX=10090 GN=Hnrnpu PE=1 SV=1	Hnrnpu	_VTEK[Acetyl (K)]IPVR_	1	1599.17	1710.38	1472.59	2215.36	1359.83	1492.19	0.97416	1.04191	0.897052	1.34953	0.828361	0.908992	0.978907	0.963983	1.04019	1.00956	1.01773	0.98963	0.99515	1.08084	0.862395	1.33675	0.813927	0.918517	1.04452	0.886431
Q99KB8	250	K	Hydroxyacylglutathione hydrolase, mitochondrial OS=Mus musculus OX=10090 GN=Hagh PE=1 SV=2	Hagh	_LAWAK[Acetyl (K)]EK_	1	4014.18	4748.22	3775.21	1355.04	2334.04	1865.88	1.33121	1.57464	1.25197	0.449368	0.774033	0.618778	1.20502	1.47656	1.47659	0.420137	0.828233	0.593467	1.10473	1.06643	0.847875	1.06957	0.934559	1.04265	1.00919	0.886072
Q9JJV2	133	K	Profilin-2 OS=Mus musculus OX=10090 GN=Pfn2 PE=1 SV=3	Pfn2	_AYSMAK[Acetyl (K)]YLR_	1	1629.32	1400.8	1235.38	1155.94	1041.33	1039.8	1.30301	1.12025	0.987966	0.924438	0.832779	0.831552	1.17149	1.07488	1.13782	0.847233	0.880855	0.887726	1.11227	1.04221	0.8683	1.09113	0.945421	0.936721	0.983619	0.885986
Q9CZU3	76	K	Exosome RNA helicase MTR4 OS=Mus musculus OX=10090 GN=Mtrex PE=1 SV=1	Mtrex	_DLDVEGTDEPIFGK[Acetyl (K)]K_	1	233.814	41.0198	171.873	87.6368	127.456	216.169	1.59787	0.280328	1.17457	0.598906	0.871029	1.47729	0.958369	1.00847	0.978935	0.977677	1.00915	1.06739	1.66728	0.277972	1.19985	0.61258	0.86313	1.38402	0.909264	0.885981
Q8CIM8	27	K	Integrator complex subunit 4 OS=Mus musculus OX=10090 GN=Ints4 PE=1 SV=1	Ints4	_VVQQQQEEIATK[Acetyl (K)]K_	1	387.047	239.239	387.01	459.701	340.321	359.334	1.06887	0.660684	1.06877	1.26951	0.93983	0.992337	0.91984	0.903227	0.909108	1.06183	1.10646	1.09954	1.16202	0.73147	1.17562	1.19559	0.849406	0.902503	0.960375	0.885901
O88531	279	K	Palmitoyl-protein thioesterase 1 OS=Mus musculus OX=10090 GN=Ppt1 PE=1 SV=2	Ppt1	_AGK[Acetyl (K)]LVFLAK_	1	116.251	152.081	80.4349	144.169	121.353	92.8332	0.9864	1.29042	0.682498	1.22329	1.02969	0.787698	0.917598	1.35713	0.687008	0.999936	1.1082	0.930128	1.07498	0.950847	0.993434	1.22337	0.92916	0.84687	0.99342	0.885623
O55222	426	K	Integrin-linked protein kinase OS=Mus musculus OX=10090 GN=Ilk PE=1 SV=2	Ilk	_LMK[Acetyl (K)]IC[Carbamidomethyl (C)]MNEDPAK_	1	39.1808	96.0345	172.048	61.5465	108.962	62.4685	0.435149	1.06658	1.9108	0.683545	1.21015	0.693786	0.791143	1.01982	1.34279	1.09723	1.00868	0.740337	0.550026	1.04585	1.423	0.622974	1.19973	0.937123	0.914191	0.885588
P62281	144	K	Small ribosomal subunit protein uS17 OS=Mus musculus OX=10090 GN=Rps11 PE=1 SV=3	Rps11	_FNVLK[Acetyl (K)]VTK_	1	8374.77	8688.91	10354.1	10105.7	6599.66	10703	0.916508	0.950887	1.13312	1.10594	0.722246	1.1713	1.08591	0.954179	0.948978	1.01556	0.989187	1.00618	0.843999	0.99655	1.19405	1.08899	0.730141	1.1641	0.983075	0.885164
Q8BFZ9	192	K	Erlin-2 OS=Mus musculus OX=10090 GN=Erlin2 PE=1 SV=1	Erlin2	_TK[Acetyl (K)]LLIAAQK_	1	2601.71	2956.43	2867	2170.48	2657.75	2127.57	1.01491	1.15328	1.1184	0.846689	1.03677	0.82995	1.04086	1.1235	1.11679	0.840432	0.99045	0.887977	0.975067	1.02651	1.00144	1.00745	1.04677	0.934653	0.995285	0.88516
P02088	96	K	Hemoglobin subunit beta-1 OS=Mus musculus OX=10090 GN=Hbb-b1 PE=1 SV=2	Hbb-b1	_GTFASLSELHC[Carbamidomethyl (C)]DK[Acetyl (K)]LHVDPENFR_	1	323.798	63.7359	1077.9	188.117	345.947		0.809699	0.15938	2.69542	0.470412	0.865087		0.64541	0.851602	2.07078	1.07758	1.08952	0.265114	1.25455	0.187153	1.30165	0.436546	0.794007		0.672837	0.885064
Q9EST5	110	K	Acidic leucine-rich nuclear phosphoprotein 32 family member B OS=Mus musculus OX=10090 GN=Anp32b PE=1 SV=1	Anp32b	_DISTLEPLK[Acetyl (K)]R_	1	219.059	161.387	84.3947	227.881	88.0911	274.773	1.24514	0.917332	0.479703	1.29529	0.500714	1.56182	0.895811	0.977448	0.915181	1.11448	0.98054	1.11654	1.38996	0.938497	0.524163	1.16223	0.510651	1.39881	1.0768	0.88498
E9PVA8	430	K	Stalled ribosome sensor GCN1 OS=Mus musculus OX=10090 GN=Gcn1 PE=1 SV=1	Gcn1	_LTDWFK[Acetyl (K)]K_	1	191.131	291.039	233.534	389.048	337.931	133.454	0.727592	1.10792	0.889012	1.48102	1.28643	0.508029	1.02075	0.996701	0.916665	1.06464	0.970076	1.03116	0.712798	1.11159	0.969833	1.3911	1.32611	0.492677	1.14876	0.884957
Q61543	1036	K	Golgi apparatus protein 1 OS=Mus musculus OX=10090 GN=Glg1 PE=1 SV=1	Glg1	_VNLLK[Acetyl (K)]IK_	1	490.48	472.251	183.556	457.071	415.975	399.3	1.21675	1.17153	0.455355	1.13387	1.03193	0.99056	0.868025	0.869531	0.893997	1.08428	1.20843	1.07574	1.40175	1.34731	0.509347	1.04574	0.853936	0.920821	0.865606	0.883963
Q99L47	152	K	Hsc70-interacting protein OS=Mus musculus OX=10090 GN=St13 PE=1 SV=1	St13	_LAILYAK[Acetyl (K)]R_	1	26111.8	26273.5	29366.9	31619.7	25123.7	26073.2	0.952009	0.957904	1.07068	1.15282	0.915982	0.950601	1.02398	0.966281	1.00123	1.12132	0.935652	0.951534	0.929713	0.991331	1.06936	1.02809	0.978977	0.99902	1.00524	0.883934
Q9CZ30	197	K	Obg-like ATPase 1 OS=Mus musculus OX=10090 GN=Ola1 PE=1 SV=1	Ola1	_SWVIDQK[Acetyl (K)]K_	1	75.1357	62.8834	135.076	184.214	54.0894	82.2318	0.759419	0.635581	1.36525	1.86191	0.546697	0.831142	0.972256	0.976859	1.0262	0.982308	1.01752	1.02487	0.781089	0.650637	1.3304	1.89544	0.537287	0.810977	1.17435	0.883895
P84089	41	K	Enhancer of rudimentary homolog OS=Mus musculus OX=10090 GN=Erh PE=1 SV=1	Erh	_MYEEHLK[Acetyl (K)]R_	1	7906.73	7993.34	6004.86	7372.81	6568.95	9009.27	1.05762	1.0692	0.803219	0.986198	0.878673	1.20509	1.09003	0.984423	0.893204	1.01299	1.11755	0.901811	0.970264	1.08612	0.899256	0.973554	0.786252	1.3363	1.04753	0.883809
Q8VEH8	129	K	Endoplasmic reticulum lectin 1 OS=Mus musculus OX=10090 GN=Erlec1 PE=1 SV=1	Erlec1	_IESYWTYEVC[Carbamidomethyl (C)]HGK[Acetyl (K)]HIR_	1	100.845	64.88	5.70171	51.2834	26.853	28.0858	2.17927	1.40206	0.123214	1.10823	0.580293	0.606934	1.07881	1.04278	1.07383	0.942742	0.977727	0.884114	2.02006	1.34454	0.114743	1.17554	0.593513	0.686489	0.70575	0.883774
Q61166	220	K	Microtubule-associated protein RP/EB family member 1 OS=Mus musculus OX=10090 GN=Mapre1 PE=1 SV=3	Mapre1	_DFYFGK[Acetyl (K)]LR_	1	2467.7	2559.07	1647.97	2097.7	2087.13	2310.09	1.12427	1.16589	0.750801	0.955696	0.950881	1.05246	1.1167	1.03018	0.893157	1.01846	0.913567	1.02794	1.00678	1.13174	0.840615	0.938378	1.04084	1.02385	1.00804	0.88377
Q99PV0	1993	K	Pre-mRNA-processing-splicing factor 8 OS=Mus musculus OX=10090 GN=Prpf8 PE=1 SV=2	Prpf8	_DLILADYGK[Acetyl (K)]K_	1	641.317	475.769	338.468	532.082	412.763	567.485	1.29651	0.961834	0.68426	1.07568	0.834459	1.14725	0.98472	0.943543	1.0301	0.979602	1.01622	1.04581	1.31663	1.01939	0.664266	1.09808	0.821137	1.097	1.00531	0.883501
Q8R3N6	300	K	THO complex subunit 1 OS=Mus musculus OX=10090 GN=Thoc1 PE=1 SV=1	Thoc1	_TGGEHVYFAK[Acetyl (K)]FLTSEK_	1	225.894	265.137	456.763	443.438	312.688	305.865	0.674382	0.791537	1.36362	1.32384	0.933496	0.913129	0.931322	0.891738	0.899906	1.09029	1.09715	1.08959	0.724113	0.887634	1.51529	1.21421	0.850834	0.838049	0.928383	0.883479
Q9DCD0	147	K	6-phosphogluconate dehydrogenase, decarboxylating OS=Mus musculus OX=10090 GN=Pgd PE=1 SV=3	Pgd	_YGPSLMPGGNK[Acetyl (K)]EAWPHIK_	1	168.02	115.354	141.92	272.496	169.344	110.737	1.03093	0.707788	0.870791	1.67198	1.03906	0.679457	0.850418	0.967912	0.93467	1.19179	0.973846	1.08136	1.21226	0.731253	0.931657	1.40291	1.06696	0.628333	1.07757	0.883405
Q9QZE7	247	K	Translin-associated protein X OS=Mus musculus OX=10090 GN=Tsnax PE=1 SV=1	Tsnax	_LYTLK[Acetyl (K)]QSLAK_	1	1252.72	1352.19	1510.59	2024.82	1443.98	1130.23	0.862505	0.930988	1.04005	1.3941	0.994189	0.778171	0.993549	0.89996	0.943104	1.13826	1.03857	0.986551	0.868105	1.03448	1.10279	1.22476	0.957262	0.78878	0.988496	0.88333
Q9D5T7	32	K	HORMA domain-containing protein 1 OS=Mus musculus OX=10090 GN=Hormad1 PE=1 SV=1	Hormad1	_ISTEHQSLMFVK[Acetyl (K)]R_	1	228.359	271.21	231.44	354.176	234.042	523.348	0.743608	0.883145	0.753641	1.15331	0.762113	1.70418	0.838859	0.83629	0.819098	1.24261	1.051	1.21215	0.886453	1.05603	0.920086	0.928135	0.725133	1.40592	1.06869	0.883296
Q61206	161	K	Platelet-activating factor acetylhydrolase IB subunit alpha2 OS=Mus musculus OX=10090 GN=Pafah1b2 PE=1 SV=2	Pafah1b2	_VNQLLK[Acetyl (K)]VSLPK_	1	3532.01	2778.65	2349.62	4076.63	2048.71	2346.19	1.237	0.973156	0.822897	1.42774	0.71751	0.821697	1.10864	1.00528	1.01466	0.998819	1.05914	0.813466	1.11578	0.968046	0.81101	1.42943	0.677447	1.01012	1.07674	0.88306
Q8CG47	677	K	Structural maintenance of chromosomes protein 4 OS=Mus musculus OX=10090 GN=Smc4 PE=1 SV=1	Smc4	_MTVWAK[Acetyl (K)]K_	1	122.505	134.609	77.0567	113.099	112.795	105.816	1.10384	1.21291	0.694329	1.01909	1.01635	0.953469	0.982998	1.05014	0.900862	0.972004	0.96849	1.12551	1.12294	1.15501	0.770738	1.04845	1.04942	0.847144	0.965995	0.882844
O88544	150	K	COP9 signalosome complex subunit 4 OS=Mus musculus OX=10090 GN=Cops4 PE=1 SV=1	Cops4	_LETYLK[Acetyl (K)]IAR_	1	2830.58	2646.42	3106.48	3354.95	2357.51	3120.28	0.975154	0.91171	1.0702	1.1558	0.812178	1.07496	1.04344	1.00364	0.94559	1.08779	0.936654	0.982891	0.934557	0.908404	1.13178	1.06252	0.867106	1.09367	1.01632	0.882344
P43275	121	K	Histone H1.1 OS=Mus musculus OX=10090 GN=H1-1 PE=1 SV=2	H1-1	_AITTK[Acetyl (K)]VSVK_	1	72345.6	88972.6	139401	143434	135545	136149	0.606377	0.74574	1.16842	1.20222	1.13609	1.14116	0.794403	0.885156	0.734154	1.13118	1.191	1.26411	0.763312	0.842495	1.59151	1.0628	0.953899	0.902736	0.913088	0.881747
P47802	38	K	Metaxin-1 OS=Mus musculus OX=10090 GN=Mtx1 PE=1 SV=1	Mtx1	_FTGAPLK[Acetyl (K)]IHK_	1	811.509	903.36	758.7	692.012	830.746	931.749	0.988024	1.09985	0.923727	0.842534	1.01144	1.13442	0.94935	0.964056	1.07325	1.0573	0.988184	0.967858	1.04074	1.14086	0.860683	0.796871	1.02354	1.17209	0.983637	0.881707
Q99MV5	262	K	RNA helicase Mov10l1 OS=Mus musculus OX=10090 GN=Mov10l1 PE=1 SV=1	Mov10l1	_LANWDK[Acetyl (K)]AHQFR_	1	417.849	366.763	199.089	302.759	336.792	555.56	1.15067	1.00999	0.548249	0.833735	0.927456	1.5299	0.867783	0.862869	0.892795	1.07903	1.0777	1.21983	1.32599	1.1705	0.614082	0.772673	0.86059	1.25419	0.92827	0.881463
Q05D44	780	K	Eukaryotic translation initiation factor 5B OS=Mus musculus OX=10090 GN=Eif5b PE=1 SV=2	Eif5b	_NTK[Acetyl (K)]DEFEER_	1	108.526	108.188	231.654	191.223	95.995	177.89	0.712835	0.71061	1.52158	1.25602	0.630525	1.16844	1.00902	1.03542	0.94658	0.98334	0.966199	1.05944	0.706463	0.686303	1.60745	1.27729	0.652583	1.10288	1.01085	0.881154
P61957	45	K	Small ubiquitin-related modifier 2 OS=Mus musculus OX=10090 GN=Sumo2 PE=1 SV=1	Sumo2	_LMK[Acetyl (K)]AYC[Carbamidomethyl (C)]ER_	1	5423.03	5889.17	3274.27	5044.63	3745.15	5190.55	1.13902	1.23693	0.687708	1.05954	0.786609	1.09019	0.932209	0.995312	1.05014	1.0253	0.998305	0.998734	1.22185	1.24275	0.654874	1.0334	0.787944	1.09157	0.933783	0.880532
Q8C1A5	667	K	Thimet oligopeptidase OS=Mus musculus OX=10090 GN=Thop1 PE=1 SV=1	Thop1	_DPK[Acetyl (K)]QDAFLLSK_	1	394.906	470.979	272.26	468.496	353.143	199.78	1.09718	1.30854	0.756431	1.30164	0.981151	0.555057	0.993019	1.06681	1.08125	0.97453	0.926123	0.958269	1.10489	1.22659	0.699591	1.33566	1.05942	0.579229	0.981272	0.880429
Q91YT7	416	K	YTH domain-containing family protein 2 OS=Mus musculus OX=10090 GN=Ythdf2 PE=1 SV=1	Ythdf2	_VFIIK[Acetyl (K)]SYSEDDIHR_	1	375.608	267.336	259.976	335.888	259.262	378.179	1.20114	0.854905	0.83137	1.07413	0.829087	1.20937	1.12798	0.93403	0.863677	1.09147	1.04219	0.940649	1.06486	0.915286	0.962593	0.984107	0.795526	1.28567	1.04165	0.880107
Q99JI4	371	K	26S proteasome non-ATPase regulatory subunit 6 OS=Mus musculus OX=10090 GN=Psmd6 PE=1 SV=1	Psmd6	_NWQYQETIK[Acetyl (K)]K_	1	368.318	412.098	506.429	613.747	197.715	461.122	0.863438	0.96607	1.18721	1.43879	0.463497	1.081	1.02862	1.02295	1.02572	1.02179	0.942653	0.958261	0.83941	0.944392	1.15744	1.4081	0.491694	1.12808	1.02945	0.879964
Q7TMY8	4137	K	E3 ubiquitin-protein ligase HUWE1 OS=Mus musculus OX=10090 GN=Huwe1 PE=1 SV=5	Huwe1	_SFYK[Acetyl (K)]HILGK_	1	139.473	140.761		255.659	100.68	174.489	0.859815	0.867756		1.57608	0.620669	1.07568	0.902323	1.01451	0.882437	1.03717	1.01182	1.15173	0.952891	0.855343		1.51959	0.613417	0.93397	1.13074	0.879788
Q9D819	288	K	Inorganic pyrophosphatase OS=Mus musculus OX=10090 GN=Ppa1 PE=1 SV=1	Ppa1	_WFHQQK[Acetyl (K)]N_	1	595.132	689.408	467.455	762.222	579.027	731.848	0.933518	1.0814	0.733246	1.19561	0.908256	1.14797	0.96336	0.89279	0.914754	1.13336	1.01471	1.08103	0.969024	1.21126	0.801577	1.05493	0.895091	1.06192	1.01009	0.879765
Q61990	31	K	Poly(rC)-binding protein 2 OS=Mus musculus OX=10090 GN=Pcbp2 PE=1 SV=1	Pcbp2	_EVGSIIGK[Acetyl (K)]K_	1	839.411	974.725	1079.98	1027.9	571.958	641.368	0.980747	1.13884	1.26182	1.20097	0.668262	0.749359	1.16192	1.11243	1.08622	0.804205	0.966846	0.868367	0.844071	1.02374	1.16166	1.49336	0.691177	0.862951	1.00595	0.879712
P83917	35	K	Chromobox protein homolog 1 OS=Mus musculus OX=10090 GN=Cbx1 PE=1 SV=1	Cbx1	_GK[Acetyl (K)]VEYLLK_	1	3645.34	3915.39	4073.3	5594.11	5056.67	4170.07	0.826767	0.888016	0.92383	1.26875	1.14686	0.945778	0.871371	0.870983	0.91421	1.09191	1.29346	0.958071	0.948811	1.01956	1.01052	1.16196	0.886663	0.987169	1.0191	0.879589
Q8CBE3	150	K	WD repeat-containing protein 37 OS=Mus musculus OX=10090 GN=Wdr37 PE=1 SV=1	Wdr37	_AIC[Carbamidomethyl (C)]QLVK[Acetyl (K)]EYIGHR_	1	53.2977	195.956		80.7208		140.71	0.452937	1.66528		0.685987		1.19579	0.939336	0.966305	0.847953	1.26937	0.965786	1.01125	0.482189	1.72335		0.540416		1.18248	0.781168	0.879571
Q6PB44	1499	K	Tyrosine-protein phosphatase non-receptor type 23 OS=Mus musculus OX=10090 GN=Ptpn23 PE=1 SV=2	Ptpn23	_LHLK[Acetyl (K)]FC[Carbamidomethyl (C)]HEALVR_	1	331.945	301.068	211.978	357.082	186.523	287.63	1.18819	1.07766	0.75877	1.27816	0.667654	1.02956	0.984383	1.10465	0.916257	1.01316	0.929738	1.05181	1.20704	0.975574	0.828119	1.26156	0.718109	0.978843	0.982656	0.879509
O09106	361	K	Histone deacetylase 1 OS=Mus musculus OX=10090 GN=Hdac1 PE=1 SV=1	Hdac1	_LHISPSNMTNQNTNEYLEK[Acetyl (K)]IK_	1	44.7897		17.8801	98.7949	11.7991	23.3019	1.13931		0.454812	2.51303	0.300131	0.592725	1.0157	1.01644	1.08431	0.941632	0.967362	0.974559	1.1217		0.419448	2.6688	0.310257	0.608198	1.55177	0.879403
Q91YP2	157	K	Neurolysin, mitochondrial OS=Mus musculus OX=10090 GN=Nln PE=1 SV=1	Nln	_IVHLQETC[Carbamidomethyl (C)]DLEK[Acetyl (K)]IKPEAR_	0.766655	153.504	6.75128			45.9444	19.6114	2.71916	0.119592			0.813855	0.347394	0.867212	0.863881	1.01378	1.06927	1.06711	1.11875	3.13552	0.138435			0.762673	0.31052	0.327797	0.879132
Q9JJK2	177	K	LanC-like protein 2 OS=Mus musculus OX=10090 GN=Lancl2 PE=1 SV=1	Lancl2	_SEC[Carbamidomethyl (C)]ESQEC[Carbamidomethyl (C)]ITK[Acetyl (K)]LLQMHR_	1	315.536	212.641	155.803	90.658	264.447	215.055	1.50957	1.01731	0.745386	0.433722	1.26516	1.02886	1.09638	1.18658	1.15785	0.815664	0.90523	0.838296	1.37687	0.857343	0.643767	0.531741	1.39761	1.22732	1.09683	0.879067
Q6PB66	1355	K	Leucine-rich PPR motif-containing protein, mitochondrial OS=Mus musculus OX=10090 GN=Lrpprc PE=1 SV=2	Lrpprc	_LDDLFLK[Acetyl (K)]R_	1	577.156	732.244	899.526	1000.2	613.735	877.35	0.736762	0.934738	1.14828	1.27679	0.783457	1.11997	0.912966	0.928956	0.932737	1.02979	1.11943	1.07612	0.806999	1.00622	1.23109	1.23985	0.69987	1.04075	0.979032	0.878877
Q64127	240	K	Transcription intermediary factor 1-alpha OS=Mus musculus OX=10090 GN=Trim24 PE=1 SV=1	Trim24	_LYC[Carbamidomethyl (C)]ETC[Carbamidomethyl (C)]DK[Acetyl (K)]LTC[Carbamidomethyl (C)]R_	1	102.196	185.686	67.9449	91.4503	60.2702	141.867	0.9442	1.71557	0.627749	0.844918	0.556842	1.31072	1.04355	1.11955	1.18354	0.808846	0.949578	0.894926	0.904793	1.53237	0.530398	1.0446	0.58641	1.46462	1.04315	0.878369
Q9JIK5	404	K	Nucleolar RNA helicase 2 OS=Mus musculus OX=10090 GN=Ddx21 PE=1 SV=3	Ddx21	_LDLTK[Acetyl (K)]LK_	1	174.312	302.016	344.933	435.55	345.921	305.302	0.548141	0.949718	1.08468	1.36963	1.08778	0.960052	0.772193	0.892884	0.925204	1.07842	1.06982	1.26148	0.709849	1.06365	1.17237	1.27004	1.01679	0.761053	1.03463	0.878172
Q9CR16	154	K	Peptidyl-prolyl cis-trans isomerase D OS=Mus musculus OX=10090 GN=Ppid PE=1 SV=3	Ppid	_HVVFGQVIK[Acetyl (K)]GLGVAR_	1	155.236	278.5	192.034	219.664	178.947	152.094	0.7917	1.42035	0.979369	1.12028	0.912627	0.775675	1.0696	1.07939	0.961089	0.912201	0.942185	1.03554	0.740184	1.31588	1.01902	1.22811	0.968628	0.749056	0.957956	0.877746
Q2NL51	213	K	Glycogen synthase kinase-3 alpha OS=Mus musculus OX=10090 GN=Gsk3a PE=1 SV=2	Gsk3a	_AK[Acetyl (K)]LITPIIYIK_	1	328.376	399.696	145.669	101.158	306.266	192.846	1.33666	1.62697	0.59295	0.411765	1.24666	0.784985	1.15748	1.1802	1.13519	0.816227	0.88138	0.829522	1.1548	1.37856	0.522334	0.504474	1.41445	0.94631	0.937668	0.87767
Q8BMJ2	272	K	Leucine--tRNA ligase, cytoplasmic OS=Mus musculus OX=10090 GN=Lars1 PE=1 SV=2	Lars1	_LK[Acetyl (K)]VLEPYPSK_	1	423.258	262.68	417.671	737.417	379.394	409.265	0.965723	0.599343	0.952976	1.68252	0.865642	0.933796	0.899085	0.900706	0.801879	1.28731	1.00124	1.10978	1.07412	0.665414	1.18843	1.30701	0.864567	0.841426	1.02904	0.877409
P62827	37	K	GTP-binding nuclear protein Ran OS=Mus musculus OX=10090 GN=Ran PE=1 SV=3	Ran	_HLTGEFEK[Acetyl (K)]K_	1	402.094	209.915	610.406	479.577	343.559	290.468	1.03277	0.539161	1.56781	1.23178	0.882421	0.746058	0.96471	0.960581	1.03342	1.05847	1.01394	0.968879	1.07055	0.561286	1.51712	1.16374	0.870285	0.770022	0.890471	0.877196
P63166	39	K	Small ubiquitin-related modifier 1 OS=Mus musculus OX=10090 GN=Sumo1 PE=1 SV=1	Sumo1	_VK[Acetyl (K)]MTTHLK_	1	137.097	68.9344	132.305	89.6093	146.783	166.775	1.10934	0.557795	1.07057	0.725089	1.18772	1.34949	0.929667	0.914658	0.951076	1.19682	0.98897	1.01881	1.19327	0.609839	1.12564	0.605847	1.20096	1.32457	1.06919	0.876227
P62897	74	K	Cytochrome c, somatic OS=Mus musculus OX=10090 GN=Cycs PE=1 SV=2	Cycs	_K[Acetyl (K)]YIPGTK_	1	441.567	444.984	243.579	397.57	457.461	391.284	1.11486	1.12349	0.614984	1.00378	1.15499	0.987905	0.88991	1.04412	0.920387	1.01315	1.01704	1.11539	1.25278	1.07601	0.66818	0.990752	1.13563	0.885705	1.00505	0.875902
P11983	532	K	T-complex protein 1 subunit alpha OS=Mus musculus OX=10090 GN=Tcp1 PE=1 SV=3	Tcp1	_IDDLIK[Acetyl (K)]LHPESK_	1	239.17	114.496	261.892	63.782	314.089	257.492	1.14717	0.549176	1.25616	0.305928	1.50652	1.23505	1.02181	0.988363	1.0036	1.07217	0.956809	0.957242	1.12268	0.555642	1.25165	0.285335	1.57452	1.29022	1.07512	0.875825
Q6GQV7	1064	K	Erythroid differentiation-related factor 1 OS=Mus musculus OX=10090 GN=Edrf1 PE=1 SV=1	Edrf1	_AAK[Acetyl (K)]LFQLLK_	1	74.5412	183.558	35.2185	144.865		80.6804	0.718311	1.76885	0.339381	1.39599		0.777472	0.762362	0.897608	0.980718	1.18924	1.19303	0.977046	0.942219	1.97062	0.346054	1.17385		0.795737	0.906559	0.87582
Q8VHK9	61	K	ATP-dependent DNA/RNA helicase DHX36 OS=Mus musculus OX=10090 GN=Dhx36 PE=1 SV=2	Dhx36	_EIGLWYAK[Acetyl (K)]K_	1	288.92	353.605	191.188	344.772	302.936	277.35	0.985644	1.20631	0.652232	1.17618	1.03346	0.946171	0.88938	0.940459	0.925657	1.16977	1.03237	1.04236	1.10824	1.28269	0.704615	1.00548	1.00105	0.907719	0.941437	0.875412
Q8BGY2	39	K	Eukaryotic translation initiation factor 5A-2 OS=Mus musculus OX=10090 GN=Eif5a2 PE=1 SV=3	Eif5a2	_GRPC[Carbamidomethyl (C)]K[Acetyl (K)]IVEMSTSK_	1	1888.25	1876.28	1478.22	2295.4	1584.3	1702.12	1.04665	1.04001	0.819369	1.27233	0.87817	0.943476	0.964497	0.993987	0.991583	1.03663	1.00164	1.01167	1.08517	1.0463	0.826324	1.22737	0.876735	0.932594	1.02668	0.875259
Q9D8W5	368	K	26S proteasome non-ATPase regulatory subunit 12 OS=Mus musculus OX=10090 GN=Psmd12 PE=1 SV=4	Psmd12	_IMAK[Acetyl (K)]YYTR_	1	1976.02	1989.11	2581.16	2549.02	1924.35	1975.87	0.912323	0.918366	1.19171	1.17687	0.888467	0.912254	0.944567	0.990241	1.06839	1.08133	0.931847	0.983629	0.965863	0.927417	1.11544	1.08836	0.953448	0.927438	0.98688	0.875189
Q8R3Q6	100	K	Protein MIX23 OS=Mus musculus OX=10090 GN=Mix23 PE=1 SV=1	Mix23	_NLDDLTLLK[Acetyl (K)]R_	1	303.597	57.8445	340.064	445.825	219.375	147.013	1.20338	0.229281	1.34793	1.76714	0.869548	0.582721	0.818584	1.02841	0.889809	1.19998	1.06862	0.994599	1.47008	0.222948	1.51485	1.47264	0.81371	0.585885	0.895369	0.874979
Q99MW1	498	K	Serine/threonine-protein kinase 31 OS=Mus musculus OX=10090 GN=Stk31 PE=1 SV=2	Stk31	_K[Acetyl (K)]FYDWQC[Carbamidomethyl (C)]TK_	1	367.784	397.871	342.328	637.779	283.78	330.956	0.934847	1.01132	0.870141	1.62113	0.721322	0.841235	1.08616	0.936112	0.947001	1.08173	0.997329	0.951673	0.86069	1.08035	0.918839	1.49865	0.723254	0.883954	1.08601	0.874815
Q8CG47	681	K	Structural maintenance of chromosomes protein 4 OS=Mus musculus OX=10090 GN=Smc4 PE=1 SV=1	Smc4	_MSK[Acetyl (K)]IQTPENTPR_	1	91.028	97.1096	48.957	16.6392	97.4468	209.556	0.97402	1.03909	0.523851	0.178043	1.0427	2.24229	0.982998	1.05014	0.900862	0.972004	0.96849	1.12551	0.990867	0.989485	0.581499	0.183171	1.07663	1.99224	1.26941	0.874443
Q9DBJ1	113	K	Phosphoglycerate mutase 1 OS=Mus musculus OX=10090 GN=Pgam1 PE=1 SV=3	Pgam1	_HGEAQVK[Acetyl (K)]IWR_	1	511.991	666.962	604.13	793.614	433.203	903.289	0.785024	1.02264	0.926299	1.21683	0.664219	1.38499	0.920222	1.14139	0.81216	1.01994	1.0605	1.04579	0.853082	0.895957	1.14054	1.19304	0.626328	1.32435	1.08795	0.874317
Q9QZD9	213	K	Eukaryotic translation initiation factor 3 subunit I OS=Mus musculus OX=10090 GN=Eif3i PE=1 SV=1	Eif3i	_DNTAK[Acetyl (K)]LFDSTTLEHQK_	1	358.794	274.535	198.261	248.995	238.332	231.477	1.38853	1.06245	0.767267	0.963607	0.922341	0.895813	1.06904	1.05886	1.00878	0.970125	0.966227	0.926964	1.29886	1.00338	0.760585	0.993281	0.95458	0.966394	0.951492	0.873936
P80316	232	K	T-complex protein 1 subunit epsilon OS=Mus musculus OX=10090 GN=Cct5 PE=1 SV=1	Cct5	_GVIVDK[Acetyl (K)]DFSHPQMPK_	1	1559.46	1345.07	1908.98	2098.53	1396.12	1566.61	0.947543	0.817274	1.15991	1.27509	0.848295	0.951887	0.999058	1.009	0.960508	1.07036	0.97601	0.985065	0.948436	0.809984	1.20761	1.19127	0.869146	0.966319	1.02047	0.873596
Q8CGC7	1503	K	Bifunctional glutamate/proline--tRNA ligase OS=Mus musculus OX=10090 GN=Eprs1 PE=1 SV=4	Eprs1	_NPAK[Acetyl (K)]FYTLFGR_	1	795.786	671.424	342.703	955.423	608.27	727.811	1.16416	0.982232	0.501343	1.3977	0.889844	1.06472	0.892	0.896163	0.853203	1.23829	0.987217	1.13313	1.30512	1.09604	0.587601	1.12873	0.901366	0.939628	0.993633	0.873029
P27773	129	K	Protein disulfide-isomerase A3 OS=Mus musculus OX=10090 GN=Pdia3 PE=1 SV=2	Pdia3	_TADGIVSHLK[Acetyl (K)]K_	1	1260.65	1431.77	1535.79	1199.31	1231.96	1307.13	0.949451	1.07833	1.15667	0.903249	0.927844	0.984457	1.03653	1.09106	1.06835	0.886486	1.01213	0.905447	0.91599	0.98833	1.08267	1.01891	0.916725	1.08726	1.01202	0.872761
Q68FL4	353	K	Putative adenosylhomocysteinase 3 OS=Mus musculus OX=10090 GN=Ahcyl2 PE=1 SV=1	Ahcyl2	_AGK[Acetyl (K)]LC[Carbamidomethyl (C)]VPAMNVNDSVTK_	1	244.95	403.376	296.747	391.055	264.7	258.509	0.790444	1.30168	0.957592	1.26192	0.854175	0.834197	1.05149	1.03324	1.01286	0.947659	0.903997	1.05075	0.751738	1.2598	0.945429	1.33161	0.944887	0.793905	1.03836	0.872361
Q8R2E9	56	K	ERO1-like protein beta OS=Mus musculus OX=10090 GN=Ero1b PE=1 SV=1	Ero1b	_FNTYK[Acetyl (K)]IFPK_	1	550.794	562.016	480.303	394.973	347.347	515.532	1.15917	1.18279	1.01082	0.831241	0.731009	1.08496	1.08297	1.06972	1.17503	0.810743	0.95958	0.901957	1.07036	1.1057	0.860255	1.02528	0.761801	1.2029	0.984739	0.871516
P60122	445	K	RuvB-like 1 OS=Mus musculus OX=10090 GN=Ruvbl1 PE=1 SV=1	Ruvbl1	_SSAK[Acetyl (K)]ILADQQDK_	1	419.444	299.078	228.227	388.952	233.849	404.628	1.27479	0.908971	0.693637	1.18212	0.710722	1.22976	1.04498	0.922392	0.962066	1.13407	0.966727	0.969769	1.21992	0.98545	0.720987	1.04237	0.735183	1.2681	1.04077	0.871263
Q9DBC7	367	K	cAMP-dependent protein kinase type I-alpha regulatory subunit OS=Mus musculus OX=10090 GN=Prkar1a PE=1 SV=3	Prkar1a	_VLGPC[Carbamidomethyl (C)]SDILK[Acetyl (K)]R_	1	1604	2326.55	1878.41	1517.14	1257.63	983.422	1.00594	1.45909	1.17804	0.95147	0.788714	0.616749	1.0757	1.29173	1.23645	0.716411	0.910786	0.76892	0.935155	1.12956	0.952755	1.32811	0.865971	0.802097	0.992943	0.871247
A2AGT5	1769	K	Cytoskeleton-associated protein 5 OS=Mus musculus OX=10090 GN=Ckap5 PE=1 SV=1	Ckap5	_TLLHTLC[Carbamidomethyl (C)]K[Acetyl (K)]LK_	1	1245.29	516.714	1147.82	1313.59	1061.09	1024.54	1.18429	0.491403	1.09159	1.24925	1.00911	0.974357	0.921125	0.925256	0.901464	1.07771	1.08651	1.08794	1.2857	0.531099	1.21091	1.15917	0.928769	0.895601	0.985411	0.871186
Q9DAJ2	3	K	Tektin-1 OS=Mus musculus OX=10090 GN=Tekt1 PE=1 SV=1	Tekt1	_[Acetyl (Protein N-term)]AK[Acetyl (K)]LLQSPPR_	1	27938.8	44129	31899.9	12716	24973.7	15643.5	1.06568	1.68323	1.21677	0.485033	0.952583	0.596698	1.35516	1.47075	1.19983	0.523674	0.727047	0.723541	0.786386	1.14447	1.01412	0.926211	1.31021	0.824691	1.03943	0.871174
P97496	353	K	SWI/SNF complex subunit SMARCC1 OS=Mus musculus OX=10090 GN=Smarcc1 PE=1 SV=2	Smarcc1	_GQASLYGK[Acetyl (K)]R_	1	1259.44	1311.15	1013.17	450.439	1703.43	872.414	1.1432	1.19014	0.919663	0.408868	1.54622	0.7919	1.17242	1.10286	1.08003	0.676249	0.951109	1.01733	0.975077	1.07914	0.85152	0.604612	1.62571	0.778408	1.03544	0.871155
G5E8B9	542	K	Zinc finger and BTB domain-containing protein 11 OS=Mus musculus OX=10090 GN=Zbtb11 PE=2 SV=1	Zbtb11	_SAVQQVAQK[Acetyl (K)]LVQR_	1	130.811	171.587	200.479	328.632	286.487	291.503	0.556838	0.730417	0.853405	1.39893	1.21953	1.24088	0.529698	0.722607	0.916356	1.27649	1.05768	1.49716	1.05124	1.01081	0.931303	1.09592	1.15302	0.828821	1.0282	0.870415
Q7TMK9	100	K	Heterogeneous nuclear ribonucleoprotein Q OS=Mus musculus OX=10090 GN=Syncrip PE=1 SV=2	Syncrip	_SAFLC[Carbamidomethyl (C)]GVMK[Acetyl (K)]TYR_	1	1790.52	2166.88	1918.04	2861.29	1855.85	1809.34	0.866247	1.04833	0.927942	1.38428	0.89785	0.875353	0.952967	0.948549	0.931847	1.07845	1.03677	1.05141	0.909	1.10519	0.995809	1.28358	0.866006	0.832551	0.990743	0.870401
Q8CH09	332	K	SURP and G-patch domain-containing protein 2 OS=Mus musculus OX=10090 GN=Sugp2 PE=1 SV=2	Sugp2	_WAGFHTIK[Acetyl (K)]DDLK_	1	41.1828	80.3043	32.0992	58.2962	126.553	7.35194	0.714592	1.39342	0.556975	1.01154	2.19591	0.127569	1.01764	0.99847	1.09038	0.939796	1.02887	0.924847	0.702207	1.39555	0.51081	1.07634	2.13429	0.137935	1.28368	0.870141
Q6PAR5	40	K	GTPase-activating protein and VPS9 domain-containing protein 1 OS=Mus musculus OX=10090 GN=Gapvd1 PE=1 SV=2	Gapvd1	_TAEK[Acetyl (K)]LYR_	1	373.267	299.42	548.042	572.976	344.331	590.631	0.820767	0.658387	1.20508	1.2599	0.757141	1.29872	1.01002	0.914473	0.826385	1.17921	1.02346	1.04646	0.812626	0.719963	1.45825	1.06843	0.739788	1.24107	1.01954	0.86997
Q99LD4	317	K	COP9 signalosome complex subunit 1 OS=Mus musculus OX=10090 GN=Gps1 PE=1 SV=1	Gps1	_FYESK[Acetyl (K)]YASC[Carbamidomethyl (C)]LK_	1	418.415	475.204	589.904	714.817	413.68	414.699	0.829443	0.942017	1.16939	1.41701	0.820057	0.822076	0.982767	0.995292	0.948472	1.0762	1.00878	0.988494	0.843988	0.946474	1.23292	1.31668	0.812922	0.831645	0.979449	0.86989
Q9QXA5	67	K	U6 snRNA-associated Sm-like protein LSm4 OS=Mus musculus OX=10090 GN=Lsm4 PE=1 SV=1	Lsm4	_GSTIK[Acetyl (K)]YLR_	1	2492.79	2396.54	2057.65	3317.74	1910.21	2925.98	0.990454	0.952211	0.81756	1.31823	0.758977	1.16257	0.889201	0.959732	0.901023	1.12378	1.07857	1.0477	1.11387	0.992164	0.907368	1.17303	0.703689	1.10964	0.991028	0.86953
Q3UHX0	427	K	Nucleolar protein 8 OS=Mus musculus OX=10090 GN=Nol8 PE=1 SV=2	Nol8	_ESALC[Carbamidomethyl (C)]HGVK[Acetyl (K)]FVNPK_	1	604.129	580.762	504.788	535.306	492.336	635.602	1.08108	1.03926	0.90331	0.957922	0.881028	1.1374	1.03155	0.97208	1.05366	0.969228	1.00226	0.971228	1.04802	1.06911	0.85731	0.988335	0.87904	1.17109	1.02153	0.869084
Q6ZWV3	198	K	Large ribosomal subunit protein uL16 OS=Mus musculus OX=10090 GN=Rpl10 PE=1 SV=3	Rpl10	_LIPDGC[Carbamidomethyl (C)]GVK[Acetyl (K)]YIPNR_	1	734.687	1309.36	898.39	720.485	884.993	1329.52	0.750008	1.33666	0.917125	0.73551	0.903448	1.35725	1.2447	0.891896	0.886173	0.57238	1.12966	1.27519	0.60256	1.49868	1.03493	1.285	0.799753	1.06435	1.00413	0.868998
Q6DID5	19	K	PWWP domain-containing DNA repair factor 3A OS=Mus musculus OX=10090 GN=Pwwp3a PE=1 SV=1	Pwwp3a	_LWPAK[Acetyl (K)]VLAR_	1	844.77	1504.05	967.661	841.007	1002.21	713.957	0.862941	1.5364	0.988476	0.859098	1.02377	0.729315	1.08883	1.05029	1.15748	0.827104	0.93809	0.938212	0.792543	1.46283	0.853991	1.03868	1.09133	0.777346	0.935033	0.868502
Q61845	57	K	Meiosis-expressed gene 1 protein OS=Mus musculus OX=10090 GN=Meig1 PE=1 SV=1	Meig1	_WPETGYVK[Acetyl (K)]K_	1	3482.56	3413.66	4734.58	3516.16	2853.33	3312.24	0.980425	0.96103	1.3329	0.989884	0.803283	0.932478	1.14139	1.08951	1.06638	0.926503	0.879576	0.896644	0.858977	0.882073	1.24993	1.06841	0.913261	1.03996	1.01025	0.868313
P70696	26	K	Histone H2B type 1-A OS=Mus musculus OX=10090 GN=H2bc1 PE=1 SV=3	H2bc1	_AVTK[Acetyl (K)]TQK[Acetyl (K)]K[Acetyl (K)]EGR_	1	2938.49	3418.96	4926	4071.17	4055.91	5455.85	0.709027	0.82496	1.18859	0.982332	0.97865	1.31644	0.870544	0.951365	0.929033	1.11427	1.10462	1.03017	0.814464	0.867133	1.27939	0.881596	0.885957	1.27789	1.02852	0.868009
Q8C0I1	441	K	Alkyldihydroxyacetonephosphate synthase, peroxisomal OS=Mus musculus OX=10090 GN=Agps PE=1 SV=1	Agps	_FYITK[Acetyl (K)]FK_	1	910.827	666.769	489.04	1232.84	659.748	1186.65	1.06201	0.777441	0.570212	1.43747	0.769254	1.38362	0.823643	0.809289	0.851689	1.08814	1.13241	1.29482	1.28941	0.960647	0.669507	1.32103	0.679306	1.06858	1.05115	0.867749
P27773	82	K	Protein disulfide-isomerase A3 OS=Mus musculus OX=10090 GN=Pdia3 PE=1 SV=2	Pdia3	_GIVPLAK[Acetyl (K)]VDC[Carbamidomethyl (C)]TANTNTC[Carbamidomethyl (C)]NK_	1	768.259	661.766	152.775	413.63	554.838	303.139	1.61489	1.39104	0.321135	0.869456	1.16628	0.637202	1.03653	1.09106	1.06835	0.886486	1.01213	0.905447	1.55798	1.27494	0.300591	0.98079	1.1523	0.703743	0.905321	0.867684
E5FYH1	1590	K	Protein TOPAZ1 OS=Mus musculus OX=10090 GN=Topaz1 PE=2 SV=1	Topaz1	_SK[Acetyl (K)]DEYQAAVER_	1	416.187	49.5749	271.025	63.313	311.854	302.881	1.76496	0.210236	1.14936	0.268496	1.3225	1.28445	0.98166	0.879444	0.884105	1.12764	1.0308	1.09635	1.79793	0.239056	1.30002	0.238106	1.28298	1.17157	0.806908	0.866856
P17156	515	K	Heat shock-related 70 kDa protein 2 OS=Mus musculus OX=10090 GN=Hspa2 PE=1 SV=2	Hspa2	_LSK[Acetyl (K)]DDIDR_	1	13269.6	12192.5	13774.2	12206.2	10728.7	8420.15	1.12787	1.03632	1.17075	1.03748	0.911897	0.715682	1.09775	1.1089	1.11475	0.894737	0.906297	0.877564	1.02743	0.934547	1.05024	1.15954	1.00618	0.815532	0.989717	0.866737
Q9QZD9	224	K	Eukaryotic translation initiation factor 3 subunit I OS=Mus musculus OX=10090 GN=Eif3i PE=1 SV=1	Eif3i	_LFDSTTLEHQK[Acetyl (K)]TFR_	1	756.22	700.008	848.914	736.549	639.681	693.737	1.03708	0.959987	1.1642	1.0101	0.877255	0.951387	1.06904	1.05886	1.00878	0.970125	0.966227	0.926964	0.970104	0.90662	1.15406	1.04121	0.907918	1.02635	0.98175	0.866592
P61358	133	K	Large ribosomal subunit protein eL27 OS=Mus musculus OX=10090 GN=Rpl27 PE=1 SV=2	Rpl27	_WFFQK[Acetyl (K)]LR_	1	3292.73	4687.48	3632.9	3905.38	3250.32	4538.64	0.847643	1.20669	0.935211	1.00536	0.836725	1.16837	0.996822	0.992212	1.03928	0.929905	1.04652	0.995264	0.850345	1.21616	0.899866	1.08114	0.799532	1.17393	1.02974	0.866575
Q61496	435	K	ATP-dependent RNA helicase DDX4 OS=Mus musculus OX=10090 GN=Ddx4 PE=1 SV=2	Ddx4	_K[Acetyl (K)]LISC[Carbamidomethyl (C)]PGMPSK_	1	1569.56	1665.51	1160.18	1460.19	1367.65	1236.37	1.11324	1.18129	0.822876	1.03566	0.970024	0.876913	1.06863	1.00418	1.00002	1.04356	0.96651	0.917096	1.04174	1.17637	0.822858	0.992427	1.00364	0.956185	0.970823	0.866062
Q62189	94	K	U1 small nuclear ribonucleoprotein A OS=Mus musculus OX=10090 GN=Snrpa PE=1 SV=3	Snrpa	_IQYAK[Acetyl (K)]TDSDIIAK_	1	2172.65	1696.86	2022.52	2436.26	1717.64	2022.06	1.0802	0.843648	1.00556	1.21127	0.853982	1.00534	0.94299	0.914851	1.04222	1.03498	1.09657	0.968385	1.14551	0.92217	0.964828	1.17033	0.778773	1.03816	0.985079	0.865997
Q99MV1	1126	K	Tudor domain-containing protein 1 OS=Mus musculus OX=10090 GN=Tdrd1 PE=1 SV=2	Tdrd1	_SASTK[Acetyl (K)]EIPHSR_	1	361.876	74.3625	422.626	304.372	263.511		1.26819	0.260602	1.48108	1.06666	0.923468		1.01608	0.829262	1.00708	1.10508	1.01951	1.02298	1.24811	0.314257	1.47066	0.965236	0.905792		0.925325	0.865854
P48758	157	K	Carbonyl reductase [NADPH] 1 OS=Mus musculus OX=10090 GN=Cbr1 PE=1 SV=3	Cbr1	_LELQQK[Acetyl (K)]FR_	1	939.006	844.459	1173.82	1323.61	747.102	925.255	0.94638	0.851091	1.18303	1.33401	0.752968	0.932521	1.09036	1.01758	0.951822	1.05529	0.979247	0.905709	0.867951	0.836391	1.24291	1.26412	0.768926	1.0296	1.03915	0.865809
P17918	248	K	Proliferating cell nuclear antigen OS=Mus musculus OX=10090 GN=Pcna PE=1 SV=2	Pcna	_IADMGHLK[Acetyl (K)]YYLAPK_	1	1367.86	1643.26	1143.93	2281.23	1781.08	2400.84	0.772932	0.928554	0.646396	1.28905	1.00643	1.35664	0.777303	0.830294	0.755377	1.24701	1.08468	1.30533	0.994377	1.11834	0.855727	1.03371	0.92786	1.0393	1.01092	0.865659
P48428	51	K	Tubulin-specific chaperone A OS=Mus musculus OX=10090 GN=Tbca PE=1 SV=3	Tbca	_AEDGENYAIK[Acetyl (K)]K_	1	441.234	203.927	246.363	375.054	192.199	195.995	1.59986	0.739416	0.893282	1.3599	0.69689	0.710653	1.13325	1.04665	0.971575	1.01045	0.892489	0.945588	1.41175	0.706461	0.919417	1.34583	0.780838	0.751547	0.947521	0.86559
Q9QXD6	151	K	Fructose-1,6-bisphosphatase 1 OS=Mus musculus OX=10090 GN=Fbp1 PE=1 SV=3	Fbp1	_STDEPSEK[Acetyl (K)]DALQPGR_	1	200.516	95.4379	79.4631	55.6926	98.0342	137.141	1.80568	0.859433	0.715577	0.50152	0.882813	1.23498	1.09165	1.20286	1.16876	0.86494	0.920334	0.751456	1.65408	0.714492	0.612255	0.579832	0.959231	1.64344	1.06766	0.865381
Q61879	583	K	Myosin-10 OS=Mus musculus OX=10090 GN=Myh10 PE=1 SV=2	Myh10	_ADFC[Carbamidomethyl (C)]IIHYAGK[Acetyl (K)]VDYK_	1	333.973	195.935	437.604	296.698	471.634	178.48	1.04676	0.614113	1.37157	0.92993	1.47823	0.559404	0.963763	1.00063	1.00247	1.1106	0.980596	0.941939	1.08612	0.613726	1.36818	0.837323	1.50748	0.593885	0.957842	0.865353
Q3UPL0	71	K	Protein transport protein Sec31A OS=Mus musculus OX=10090 GN=Sec31a PE=1 SV=2	Sec31a	_YHK[Acetyl (K)]LIWGPHK_	1	805.335	762.753	1066.92	980.114	634.4	1002.34	0.920057	0.871408	1.2189	1.11973	0.724772	1.14513	1.04575	0.987702	0.943544	1.01194	0.956598	1.05447	0.879805	0.882258	1.29184	1.10652	0.757656	1.08598	0.96603	0.864836
Q3V132	46	K	ADP/ATP translocase 4 OS=Mus musculus OX=10090 GN=Slc25a31 PE=1 SV=1	Slc25a31	_VK[Acetyl (K)]LLLQVQASSK_	1	340.087	104.74	262.349	52.0348	866.776	518.281	0.951616	0.29308	0.734095	0.145601	2.42538	1.45023	0.891	0.907679	1.0054	1.12771	1.05946	1.00875	1.06803	0.322889	0.730153	0.129113	2.28925	1.43765	1.81795	0.864433
Q9D287	177	K	Pre-mRNA-splicing factor SPF27 OS=Mus musculus OX=10090 GN=Bcas2 PE=1 SV=1	Bcas2	_NMQLTAGSK[Acetyl (K)]LR_	1	656.745	1291.87	1430.42	1098.91	1200.8	1338.98	0.561502	1.10452	1.22298	0.939545	1.02666	1.1448	0.948308	0.911881	1.01847	0.990017	1.06971	1.06162	0.59211	1.21126	1.20081	0.949019	0.959752	1.07835	0.994324	0.864382
Q7TMK9	297	K	Heterogeneous nuclear ribonucleoprotein Q OS=Mus musculus OX=10090 GN=Syncrip PE=1 SV=2	Syncrip	_GFC[Carbamidomethyl (C)]FLEYEDHK[Acetyl (K)]TAAQAR_	1	301.186	212.35	97.1498	227.859	259.347	177.411	1.41701	0.999059	0.457067	1.07202	1.22017	0.834676	0.952967	0.948549	0.931847	1.07845	1.03677	1.05141	1.48695	1.05325	0.490495	0.994037	1.17689	0.793863	0.978255	0.864197
Q62446	200	K	Peptidyl-prolyl cis-trans isomerase FKBP3 OS=Mus musculus OX=10090 GN=Fkbp3 PE=1 SV=2	Fkbp3	_LEIEPEWAYGK[Acetyl (K)]K_	1	1858.7	2990.78	1933.96	2929.23	2296.45	2770.8	0.754551	1.21412	0.785104	1.18914	0.932258	1.12482	0.960633	0.977155	0.754454	1.09818	0.996416	1.21316	0.785473	1.24251	1.04062	1.08282	0.935611	0.927185	0.959921	0.86414
Q99PL5	1420	K	Ribosome-binding protein 1 OS=Mus musculus OX=10090 GN=Rrbp1 PE=1 SV=2	Rrbp1	_HMAAASAEC[Carbamidomethyl (C)]QNYAK[Acetyl (K)]EVAGLR_	1	195.478	207.843	98.4543	146.565	235.292	152.067	1.13244	1.20407	0.570364	0.849077	1.36309	0.880955	0.931345	0.988271	1.02458	0.921002	1.02415	1.11064	1.21592	1.21836	0.556679	0.921905	1.33094	0.793192	1.01842	0.864133
O08784	468	K	Treacle protein OS=Mus musculus OX=10090 GN=Tcof1 PE=1 SV=1	Tcof1	_GANLPC[Carbamidomethyl (C)]PGK[Acetyl (K)]VGSAALR_	1	242.385	654.696	403.715	623.875	577.198	475.916	0.488386	1.31916	0.813453	1.25706	1.16301	0.958934	0.775678	0.818541	0.837006	1.34244	1.06409	1.16224	0.629625	1.6116	0.971861	0.936397	1.09296	0.82507	0.888376	0.864104
Q9JHJ0	96	K	Tropomodulin-3 OS=Mus musculus OX=10090 GN=Tmod3 PE=1 SV=1	Tmod3	_GK[Acetyl (K)]IFIPK_	1	456.872	521.519	856.812	852.476	697.342	433.517	0.717874	0.819454	1.34629	1.33948	1.09572	0.681177	0.907677	0.856467	1.00483	1.02303	0.87057	1.33743	0.790891	0.956784	1.33983	1.30932	1.25862	0.50932	0.996686	0.863939
Q62318	750	K	Transcription intermediary factor 1-beta OS=Mus musculus OX=10090 GN=Trim28 PE=1 SV=3	Trim28	_LQEK[Acetyl (K)]LSPPYSSPQEFAQDVGR_	1	1951.63	593.116	1362.64	1481.26	620.693	1326.59	1.59622	0.485105	1.11449	1.21151	0.50766	1.08501	0.953081	0.972098	1.07689	1.14299	0.965236	0.889711	1.6748	0.499028	1.03492	1.05995	0.525944	1.2195	0.874295	0.863392
P61358	73	K	Large ribosomal subunit protein eL27 OS=Mus musculus OX=10090 GN=Rpl27 PE=1 SV=2	Rpl27	_SFVK[Acetyl (K)]VYNYNHLMPTR_	1	2555.32	3379.52	3217.95	2930.74	2776	3425.83	0.838481	1.10893	1.05591	0.961667	0.910893	1.12412	0.996822	0.992212	1.03928	0.929905	1.04652	0.995264	0.841154	1.11763	1.016	1.03416	0.870402	1.12947	1.01991	0.86316
P68433	15	K	Histone H3.1 OS=Mus musculus OX=10090 GN=H3c1 PE=1 SV=2	H3c1	_STGGK[Acetyl (K)]APR_	1	18845.7	17937.9	22138.2	99740.6	15387.6	21702.6	0.577637	0.549813	0.678558	3.05714	0.471644	0.665205	0.719238	0.736797	0.671927	1.62425	1.15596	1.09183	0.803123	0.746221	1.00987	1.88219	0.408011	0.609257	1.13295	0.863079
P97313	2746	K	DNA-dependent protein kinase catalytic subunit OS=Mus musculus OX=10090 GN=Prkdc PE=1 SV=3	Prkdc	_LSLLYAK[Acetyl (K)]R_	1	116.41	179.791	206.697	263.242	192.37	111.538	0.652735	1.00813	1.159	1.47606	1.07866	0.625417	1.03689	0.948516	0.970611	1.02261	0.998129	1.02324	0.629511	1.06285	1.19409	1.44342	1.08068	0.611213	1.08622	0.862922
Q6ZQ58	941	K	La-related protein 1 OS=Mus musculus OX=10090 GN=Larp1 PE=1 SV=3	Larp1	_YYSYGLEK[Acetyl (K)]K_	1	805.606	632.987	928.767	345.189	469.097	472.447	1.3228	1.03936	1.52503	0.566799	0.770255	0.775756	1.32666	1.24369	1.26917	0.578217	0.846336	0.735923	0.997093	0.835704	1.20159	0.980252	0.910105	1.05413	0.970371	0.862406
O88700	1371	K	RecQ-like DNA helicase BLM OS=Mus musculus OX=10090 GN=Blm PE=1 SV=1	Blm	_SK[Acetyl (K)]FYGVTGSR_	1	280.452	193.124	273.126	344.506	395.858	170.274	1.01531	0.699159	0.988787	1.2472	1.43311	0.616436	0.930683	0.801743	0.978502	1.10227	1.13419	1.05262	1.09093	0.872048	1.01051	1.13149	1.26356	0.585622	1.00241	0.862172
P52825	418	K	Carnitine O-palmitoyltransferase 2, mitochondrial OS=Mus musculus OX=10090 GN=Cpt2 PE=1 SV=2	Cpt2	_LSFK[Acetyl (K)]LSSALK_	1	5215.48	3862.65	5522.9	2329.34	7057.81	5167.4	1.07331	0.794905	1.13657	0.47936	1.45244	1.06341	0.94206	0.978948	1.12553	0.957115	1.06905	0.927301	1.13932	0.811999	1.00981	0.500839	1.35863	1.14678	1.01524	0.862049
Q8K2K6	313	K	Arf-GAP domain and FG repeat-containing protein 1 OS=Mus musculus OX=10090 GN=Agfg1 PE=1 SV=2	Agfg1	_SSSADFGTFSTSQSHQTASTVSK[Acetyl (K)]VSTNK_	1	577.284	452.431	549.134	569.061	600.119	401.404	1.09979	0.861929	1.04616	1.08412	1.14329	0.764717	1.03424	1.00988	0.938307	1.06601	0.974341	0.977227	1.06338	0.853499	1.11494	1.01699	1.1734	0.782539	0.980574	0.861935
Q6NZJ6	1099	K	Eukaryotic translation initiation factor 4 gamma 1 OS=Mus musculus OX=10090 GN=Eif4g1 PE=1 SV=1	Eif4g1	_LSWGK[Acetyl (K)]GSSGGSGAK_	1	557.721	1222.23	890.993	745.205	1390.18	1129.31	0.563768	1.23548	0.900653	0.753285	1.40525	1.14156	0.892909	1.00511	0.855739	1.09084	1.00674	1.14866	0.631384	1.2292	1.05249	0.690553	1.39585	0.99382	1.05738	0.86168
O08810	789	K	116 kDa U5 small nuclear ribonucleoprotein component OS=Mus musculus OX=10090 GN=Eftud2 PE=1 SV=1	Eftud2	_FK[Acetyl (K)]ILDAVVAQEPLHR_	1	630.686	280.429	1119.38	960.412	678.66	429.701	0.92312	0.410457	1.63841	1.40573	0.993338	0.628942	0.978661	0.952727	1.02159	1.01666	0.989326	1.04104	0.943248	0.430823	1.60379	1.3827	1.00405	0.604147	1.00438	0.861324
P59016	470	K	Vacuolar protein sorting-associated protein 33B OS=Mus musculus OX=10090 GN=Vps33b PE=1 SV=1	Vps33b	_AAGK[Acetyl (K)]ITDAFSSLAK_	1	304.61	330.354	216.393	263.59		290.344	1.0838	1.1754	0.769922	0.937847		1.03304	1.07758	1.07146	0.905514	1.05439	0.97928	0.911783	1.00577	1.09701	0.85026	0.889469		1.13299	1.02731	0.861157
A2AGT5	167	K	Cytoskeleton-associated protein 5 OS=Mus musculus OX=10090 GN=Ckap5 PE=1 SV=1	Ckap5	_IISLKPIIK[Acetyl (K)]VLPK_	0.998677	133.416	110.059	72.8264	228.743	97.3077	63.0325	1.13484	0.936159	0.619461	1.94569	0.827698	0.536154	0.921125	0.925256	0.901464	1.07771	1.08651	1.08794	1.23201	1.01178	0.687172	1.80539	0.761798	0.492817	1.04403	0.861085
P42669	265	K	Transcriptional activator protein Pur-alpha OS=Mus musculus OX=10090 GN=Pura PE=1 SV=1	Pura	_VWAK[Acetyl (K)]FGHTFC[Carbamidomethyl (C)]K_	1	306.838	316.392	324.086	416.046	229.159	460.95	0.896545	0.92446	0.946941	1.21564	0.669575	1.34684	0.973567	0.910661	1.01535	0.873418	1.12681	1.10019	0.920887	1.01515	0.932625	1.39182	0.59422	1.22419	1.11907	0.860849
Q9Z0W3	931	K	Nuclear pore complex protein Nup160 OS=Mus musculus OX=10090 GN=Nup160 PE=1 SV=2	Nup160	_LQYYDK[Acetyl (K)]VLR_	1	548.499	536.973	339.292	805.31	511.905	557.2	0.997519	0.976558	0.617047	1.46456	0.930968	1.01334	0.823325	0.89514	0.938533	1.0547	1.15048	1.13782	1.21157	1.09096	0.657459	1.38861	0.8092	0.8906	1.04338	0.860768
P51174	92	K	Long-chain specific acyl-CoA dehydrogenase, mitochondrial OS=Mus musculus OX=10090 GN=Acadl PE=1 SV=2	Acadl	_EVWEK[Acetyl (K)]AGK_	1	267.031	751.266	557.788	453.846	540.018	505.334	0.520988	1.46575	1.08827	0.885473	1.0536	0.985928	0.772425	1.10984	1.00294	0.891406	0.954625	1.26877	0.674483	1.32069	1.08508	0.993343	1.10368	0.777073	0.93307	0.86069
Q9R0L7	419	K	A-kinase anchor protein 8-like OS=Mus musculus OX=10090 GN=Akap8l PE=1 SV=1	Akap8l	_EHFK[Acetyl (K)]YVGTK_	1	253.427	245.55	270.72	388.327	263.938	421.218	0.824967	0.799324	0.88126	1.2641	0.859181	1.37117	0.793373	0.825818	0.959633	1.14591	1.13638	1.13889	1.03982	0.967919	0.918331	1.10314	0.756072	1.20395	1.04685	0.86024
P26638	55	K	Serine--tRNA ligase, cytoplasmic OS=Mus musculus OX=10090 GN=Sars1 PE=1 SV=3	Sars1	_ADNLNK[Acetyl (K)]LK_	1	598.634	629.061	564.199	765.453	533.19	892.077	0.901871	0.947711	0.849992	1.15319	0.803276	1.34396	0.91414	0.899813	0.880351	1.19248	0.996071	1.11714	0.986579	1.05323	0.965515	0.967053	0.806445	1.20303	0.990418	0.859661
P54869	342	K	Hydroxymethylglutaryl-CoA synthase, mitochondrial OS=Mus musculus OX=10090 GN=Hmgcs2 PE=1 SV=2	Hmgcs2	_GLK[Acetyl (K)]LEETYTNK_	1	187.022	145.69	404.831	175.697	188.026	784.328	0.595109	0.463587	1.28818	0.559071	0.598302	2.49575	0.516851	0.996824	0.830069	0.715332	0.832009	2.10892	1.15141	0.465064	1.5519	0.781555	0.719105	1.18343	0.84715	0.859639
Q8C0L8	384	K	Conserved oligomeric Golgi complex subunit 5 OS=Mus musculus OX=10090 GN=Cog5 PE=1 SV=3	Cog5	_QAFEGEYPK[Acetyl (K)]LLR_	1	187.459	313.039	151.323	182.11	247.666	190.105	0.884448	1.47695	0.713953	0.859212	1.16851	0.896932	1.04608	0.941459	0.946951	1.17472	0.9598	0.930991	0.845491	1.56878	0.75395	0.731417	1.21745	0.963416	0.919217	0.859628
Q8C6G8	192	K	WD repeat-containing protein 26 OS=Mus musculus OX=10090 GN=Wdr26 PE=1 SV=3	Wdr26	_MK[Acetyl (K)]FLLLQQK_	1	31.2951	34.934		104.102	14.977	30.0315	0.726645	0.811137		2.41716	0.347753	0.697304	1.03586	1.02056	1.02467	0.994566	1.03595	0.888386	0.701492	0.794793		2.43037	0.335684	0.784911	1.58212	0.858912
Q8BG05	134	K	Heterogeneous nuclear ribonucleoprotein A3 OS=Mus musculus OX=10090 GN=Hnrnpa3 PE=1 SV=1	Hnrnpa3	_IFVGGIK[Acetyl (K)]EDTEEYNLR_	1	4343.27	2096.25	4199.44	4063.36	3333.81	3031.01	1.23698	0.597019	1.19602	1.15726	0.94948	0.863243	1.02044	1.01274	1.00279	0.971673	1.03033	0.962024	1.2122	0.589507	1.19269	1.191	0.92153	0.897319	1.00516	0.858901
P60840	63	K	Alpha-endosulfine OS=Mus musculus OX=10090 GN=Ensa PE=1 SV=1	Ensa	_GQK[Acetyl (K)]YFDSGDYNMAK_	1	314.401	656.896	679.58	385.166	693.282	437.303	0.595714	1.24466	1.28764	0.729797	1.3136	0.828584	1.11497	1.18337	0.699882	1.17038	0.919149	0.912255	0.534289	1.05179	1.8398	0.623558	1.42915	0.908281	0.864301	0.858894
Q99P31	243	K	Hsp70-binding protein 1 OS=Mus musculus OX=10090 GN=Hspbp1 PE=1 SV=1	Hspbp1	_AMQQQVQK[Acetyl (K)]LK_	1	174.707	207.91	234.688	124.778	193.379	210.362	0.914838	1.0887	1.22892	0.653389	1.01261	1.10154	1.00006	1.1541	1.05671	0.91349	0.970926	0.904723	0.914788	0.943333	1.16297	0.715267	1.04293	1.21755	0.984989	0.858519
Q9D0I8	163	K	mRNA turnover protein 4 homolog OS=Mus musculus OX=10090 GN=Mrto4 PE=1 SV=1	Mrto4	_QLGLPTALK[Acetyl (K)]K_	1	171.207	185.059	246.592	237.839	316.48	95.3472	0.820138	0.886495	1.18125	1.13933	1.51604	0.456744	0.934842	0.972403	1.02653	1.07482	0.969309	1.02209	0.877301	0.911653	1.15073	1.06001	1.56404	0.446871	1.04465	0.858269
Q8VEG4	636	K	Exonuclease 3'-5' domain-containing protein 2 OS=Mus musculus OX=10090 GN=Exd2 PE=1 SV=2	Exd2	_HLPQQWSVDHNHQK[Acetyl (K)]LLR_	1	487.687	502.139	760.171	799.016	703.347	516.682	0.776357	0.799363	1.21013	1.27197	1.11967	0.822515	1.03097	0.847206	0.959295	1.09872	1.00993	1.05387	0.753036	0.943528	1.26148	1.15768	1.10866	0.780468	1.03001	0.858248
P16858	217	K	Glyceraldehyde-3-phosphate dehydrogenase OS=Mus musculus OX=10090 GN=Gapdh PE=1 SV=2	Gapdh	_AVGK[Acetyl (K)]VIPELNGK_	1	1286.25	1752.76	2420.96	2068.37	2364.87	1839.37	0.657782	0.896357	1.23807	1.05776	1.20939	0.940648	0.901628	1.0135	0.896586	1.04459	1.04698	1.09672	0.729549	0.884422	1.38087	1.01261	1.15512	0.857688	1.01021	0.858228
Q91YP2	244	K	Neurolysin, mitochondrial OS=Mus musculus OX=10090 GN=Nln PE=1 SV=1	Nln	_VTLK[Acetyl (K)]YPHYFPVMK_	1	270.365	260.051	107.5	153.232	357.463	297.415	1.12183	1.07903	0.446052	0.635807	1.48322	1.23407	0.867212	0.863881	1.01378	1.06927	1.06711	1.11875	1.2936	1.24905	0.439991	0.594617	1.38994	1.10308	1.0352	0.858192
O88379	599	K	Bromodomain adjacent to zinc finger domain protein 1A OS=Mus musculus OX=10090 GN=Baz1a PE=1 SV=3	Baz1a	_LSNPSLVK[Acetyl (K)]K_	1	664.518	758.325	599.143	531.732	484.324	371.977	1.16923	1.33429	1.0542	0.935593	0.852178	0.654501	1.19898	1.0835	1.23294	0.768527	0.978565	0.737488	0.97519	1.23146	0.855032	1.21738	0.870845	0.887473	0.971916	0.857538
P45376	62	K	Aldo-keto reductase family 1 member B1 OS=Mus musculus OX=10090 GN=Akr1b1 PE=1 SV=3	Akr1b1	_EVGVALQEK[Acetyl (K)]LK_	1	994.806	476.402	486.864	815.757	464.55	612.719	1.54991	0.742233	0.758533	1.27095	0.723767	0.954615	1.0362	1.00758	1.03087	1.01715	0.933552	0.974647	1.49576	0.73665	0.735818	1.24952	0.775283	0.979447	1.01214	0.857367
P17156	89	K	Heat shock-related 70 kDa protein 2 OS=Mus musculus OX=10090 GN=Hspa2 PE=1 SV=2	Hspa2	_KFEDATVQSDMK[Acetyl (K)]HWPFR_	1	4222.45	3852.85	5501.21	3670.65	4200.01	3265.93	1.02515	0.935419	1.33562	0.891182	1.0197	0.792923	1.09775	1.1089	1.11475	0.894737	0.906297	0.877564	0.933868	0.843555	1.19813	0.996027	1.12513	0.90355	1.01652	0.8571
P10852	148	K	Amino acid transporter heavy chain SLC3A2 OS=Mus musculus OX=10090 GN=Slc3a2 PE=1 SV=1	Slc3a2	_SHLEYLSTLK[Acetyl (K)]VK_	1	263.511	122.209	299.561	429.677	321.972	206.684	0.961946	0.446124	1.09354	1.56853	1.17536	0.754498	0.882158	0.901276	0.785532	1.18258	1.11877	1.12968	1.09045	0.494992	1.39211	1.32636	1.05058	0.667887	1.0226	0.857078
Q9JMB7	815	K	Piwi-like protein 1 OS=Mus musculus OX=10090 GN=Piwil1 PE=1 SV=1	Piwil1	_LTYK[Acetyl (K)]LC[Carbamidomethyl (C)]HVYYNWPGVIR_	1	3412.92	2858.04	1015.99	2951.81	1453.96	1400.45	1.56399	1.30971	0.465583	1.35268	0.666282	0.641761	1.13391	1.08919	1.1485	0.898666	0.968142	0.761593	1.37928	1.20246	0.405383	1.50521	0.688207	0.842657	1.01638	0.856963
Q64433	86	K	10 kDa heat shock protein, mitochondrial OS=Mus musculus OX=10090 GN=Hspe1 PE=1 SV=2	Hspe1	_VVLDDK[Acetyl (K)]DYFLFR_	1	838.452	229.12	225.537	428.911	1400.42	224.018	1.5033	0.410799	0.404375	0.769012	2.51087	0.401651	0.862854	0.949215	0.829665	1.07536	1.09559	1.18732	1.74224	0.432778	0.487395	0.715119	2.2918	0.338285	1.25646	0.856939
Q9Z2W0	21	K	Aspartyl aminopeptidase OS=Mus musculus OX=10090 GN=Dnpep PE=1 SV=2	Dnpep	_ELLK[Acetyl (K)]FVNR_	1	14458.5	10959.5	11053.5	13741.2	9877.55	10668.3	1.22602	0.929317	0.937282	1.16519	0.837569	0.904623	1.04696	1.05837	0.954859	1.08299	0.975303	0.881516	1.17103	0.878061	0.981592	1.0759	0.858779	1.02621	0.976972	0.85692
Q8BP67	12	K	Large ribosomal subunit protein eL24 OS=Mus musculus OX=10090 GN=Rpl24 PE=1 SV=2	Rpl24	_VELC[Carbamidomethyl (C)]SFSGYK[Acetyl (K)]IYPGHGR_	1	2981.08	2915.19	1736.53	2265.41	2407.25	2641.86	1.19664	1.17019	0.697059	0.909357	0.966293	1.06047	1.06147	0.951386	0.963283	0.999148	0.983094	1.04162	1.12733	1.22998	0.723628	0.910132	0.98291	1.0181	0.944886	0.856603
Q9D0R2	62	K	Threonine--tRNA ligase 1, cytoplasmic OS=Mus musculus OX=10090 GN=Tars1 PE=1 SV=2	Tars1	_LDMYNK[Acetyl (K)]LK_	1	195.017	198.402	220.223	353.212	232.783	394.503	0.734003	0.746744	0.828871	1.32941	0.876146	1.48482	0.801526	0.818266	0.673234	1.45764	1.01202	1.23732	0.915756	0.912593	1.23118	0.912032	0.865744	1.20003	0.973291	0.85585
P47968	176	K	Ribose-5-phosphate isomerase OS=Mus musculus OX=10090 GN=Rpia PE=1 SV=2	Rpia	_GGGGC[Carbamidomethyl (C)]LTQEK[Acetyl (K)]IVAGYASR_	1	31.598	25.4404		26.4509		42.0464	1.00682	0.810619		0.842817		1.33974	0.985639	0.849211	0.984774	1.02954	0.943408	1.20743	1.02149	0.954555		0.818633		1.10959	0.975797	0.854938
Q3U9G9	40	K	Delta(14)-sterol reductase LBR OS=Mus musculus OX=10090 GN=Lbr PE=1 SV=2	Lbr	_SQLYTVK[Acetyl (K)]YK_	1	1258.91	995.321	1062.02	1705.62	1189.94	1447.64	0.986165	0.779681	0.83193	1.33609	0.932136	1.134	0.951178	0.751178	0.878267	1.24408	1.14022	1.03507	1.03678	1.03794	0.94724	1.07395	0.817503	1.09558	0.98844	0.854875
E5FYH1	257	K	Protein TOPAZ1 OS=Mus musculus OX=10090 GN=Topaz1 PE=2 SV=1	Topaz1	_SVIASK[Acetyl (K)]LLLEESHLYQNK_	1	137.827	78.9163		133.153	184.702	89.6273	1.10398	0.632113		1.06655	1.47945	0.717907	0.98166	0.879444	0.884105	1.12764	1.0308	1.09635	1.12461	0.718765		0.945826	1.43524	0.654815	1.09795	0.854766
P59326	521	K	YTH domain-containing family protein 1 OS=Mus musculus OX=10090 GN=Ythdf1 PE=1 SV=1	Ythdf1	_QVLK[Acetyl (K)]IIASYK_	1	79.2435	155.144	176.914	159.301	256.239	177.229	0.473534	0.927092	1.05718	0.951934	1.5312	1.05906	0.904053	0.893091	0.716493	1.2756	1.02765	1.18311	0.52379	1.03807	1.47549	0.746261	1.49001	0.895148	1.03097	0.854579
Q9D513	3	K	Meiosis-specific with OB domain-containing protein OS=Mus musculus OX=10090 GN=Meiob PE=1 SV=3	Meiob	_[Acetyl (Protein N-term)]AK[Acetyl (K)]FFALK_	1	291.266	542.866	286.387	914.666	813.797	958.022	0.459048	0.85558	0.451358	1.44155	1.28258	1.50988	0.595474	0.590283	0.549482	1.34471	1.0621	1.85796	0.770896	1.44944	0.821424	1.07202	1.20759	0.812658	1.0166	0.854418
Q8C7R4	544	K	Ubiquitin-like modifier-activating enzyme 6 OS=Mus musculus OX=10090 GN=Uba6 PE=1 SV=1	Uba6	_IDAHLNK[Acetyl (K)]VC[Carbamidomethyl (C)]PATESIYSDEFYTK_	1	314.19	28.4115	143.166	62.684	267.737	206.811	1.84276	0.166636	0.839682	0.367648	1.5703	1.21297	0.96388	0.900588	0.881082	1.11062	1.00168	1.14215	1.91181	0.185031	0.953013	0.331029	1.56768	1.062	0.97077	0.854031
Q60648	179	K	Ganglioside GM2 activator OS=Mus musculus OX=10090 GN=Gm2a PE=1 SV=2	Gm2a	_IQSILSSGGK[Acetyl (K)]R_	1	437.736	208.016	177.415	409.964	280.516	287.029	1.45857	0.693126	0.591161	1.36603	0.934703	0.956403	0.781708	0.952911	0.818742	1.22319	1.11325	1.1102	1.86588	0.727377	0.722035	1.11678	0.839619	0.861467	0.849961	0.853969
Q5XJY5	485	K	Coatomer subunit delta OS=Mus musculus OX=10090 GN=Arcn1 PE=1 SV=2	Arcn1	_KNYC[Carbamidomethyl (C)]NIQVTK[Acetyl (K)]VTQVDGNSPVR_	0.998139	109.287	128.333	119.381	108.992	48.7659	168.288	0.959993	1.1273	1.04866	0.957404	0.428368	1.47827	1.10049	1.10345	1.00237	0.895117	0.939952	0.958617	0.87233	1.02162	1.04618	1.06958	0.455734	1.54209	1.04329	0.853896
Q99MV7	228	K	RING finger protein 17 OS=Mus musculus OX=10090 GN=Rnf17 PE=1 SV=2	Rnf17	_SYIEEK[Acetyl (K)]K_	1	342.141	101.193		295.775	160.462	220.845	1.52685	0.451585		1.31994	0.716083	0.98555	1.02379	0.911754	0.95531	1.09738	1.07034	0.941423	1.49137	0.495293		1.2028	0.669025	1.04687	0.979434	0.853836
O88554	245	K	Poly [ADP-ribose] polymerase 2 OS=Mus musculus OX=10090 GN=Parp2 PE=1 SV=3	Parp2	_APLGK[Acetyl (K)]LTVAQIK_	1	38.0596	16.2416	53.8561	165.831	37.4847	8.29027	0.714147	0.304755	1.01055	3.11163	0.70336	0.155558	0.879522	0.879378	0.725229	1.30717	0.89423	1.31448	0.811972	0.346558	1.39342	2.38044	0.786554	0.118342	1.28738	0.853379
Q8BHL8	62	K	Proteasome inhibitor PI31 subunit OS=Mus musculus OX=10090 GN=Psmf1 PE=1 SV=1	Psmf1	_WNSNK[Acetyl (K)]ELYALR_	1	178.86	191.841	240.351	120.29	192.851	282.737	0.889164	0.953697	1.19486	0.597996	0.958717	1.40557	1.08674	1.19119	0.939979	1.08915	0.888155	0.804794	0.818197	0.800627	1.27115	0.54905	1.07945	1.7465	1.16783	0.853316
Q9JHQ5	40	K	Leucine zipper transcription factor-like protein 1 OS=Mus musculus OX=10090 GN=Lztfl1 PE=1 SV=1	Lztfl1	_TVDSC[Carbamidomethyl (C)]FQDLK[Acetyl (K)]DSR_	1	289.108	281.675	253.423	399.261	324.51	126.347	1.03603	1.00939	0.908151	1.43077	1.16289	0.45277	1.07761	1.07162	1.06755	0.920057	0.962557	0.900604	0.961415	0.941927	0.850685	1.55509	1.20813	0.50274	1.18588	0.853183
Q68FD5	78	K	Clathrin heavy chain 1 OS=Mus musculus OX=10090 GN=Cltc PE=1 SV=3	Cltc	_RPISADSAIMNPASK[Acetyl (K)]VIALK_	1	347.98	298.254	687.732	467.04	421.726	350.855	0.811272	0.695342	1.60336	1.08885	0.983202	0.817975	0.979729	0.987543	0.967942	1.07543	0.996677	0.992681	0.828058	0.704113	1.65647	1.01248	0.98648	0.824006	0.88532	0.853177
Q562E2	724	K	BTB/POZ domain-containing protein KCTD19 OS=Mus musculus OX=10090 GN=Kctd19 PE=1 SV=2	Kctd19	_PYFPTK[Acetyl (K)]R_	1	791.439	1052.61	1304.69	586.306	1143.69	944.917	0.815405	1.08448	1.3442	0.60406	1.17832	0.973531	1.10871	1.09971	1.12696	0.859264	0.923761	0.8816	0.735453	0.986153	1.19277	0.702998	1.27557	1.10428	1.05781	0.853037
Q61879	840	K	Myosin-10 OS=Mus musculus OX=10090 GN=Myh10 PE=1 SV=2	Myh10	_VFTK[Acetyl (K)]VKPLLQVTR_	0.996331	640.577	492.74	697.356	727.799	555.714	619.671	1.02935	0.791792	1.12059	1.16951	0.892987	0.99576	0.963763	1.00063	1.00247	1.1106	0.980596	0.941939	1.06806	0.791293	1.11783	1.05305	0.910658	1.05714	1.01467	0.852992
Q8C167	695	K	Prolyl endopeptidase-like OS=Mus musculus OX=10090 GN=Prepl PE=1 SV=1	Prepl	_GAGEGYQPPNIILDIQPGGNHVIEDSHK[Acetyl (K)]K_	1	133.627	17.3608	59.2381	44.3466		63.4093	2.10117	0.272985	0.931469	0.697313		0.997059	1.23459	0.985891	1.02553	1.03215	0.832798	0.889031	1.70192	0.276891	0.908278	0.67559		1.12151	0.933693	0.852723
Q99L45	263	K	Eukaryotic translation initiation factor 2 subunit 2 OS=Mus musculus OX=10090 GN=Eif2s2 PE=1 SV=1	Eif2s2	_FQQK[Acetyl (K)]QIENVLR_	1	231.518	430.018	176.349	430.326	204.667	262.474	0.800478	1.48679	0.609729	1.48786	0.707638	0.907507	0.898905	0.95151	0.916237	1.09869	1.03731	1.09734	0.890503	1.56256	0.665471	1.35421	0.682186	0.827003	0.918187	0.852467
P50247	331	K	Adenosylhomocysteinase OS=Mus musculus OX=10090 GN=Ahcy PE=1 SV=3	Ahcy	_YWLK[Acetyl (K)]NGR_	1	302.258	388.165	286.801	432.584	263.719	437.776	0.858971	1.10311	0.815045	1.22934	0.749449	1.24409	0.912233	0.895746	0.939958	1.11474	1.04939	1.08793	0.941613	1.23149	0.867108	1.1028	0.714173	1.14355	0.973785	0.852107
Q9D0E1	87	K	Heterogeneous nuclear ribonucleoprotein M OS=Mus musculus OX=10090 GN=Hnrnpm PE=1 SV=3	Hnrnpm	_WQSLK[Acetyl (K)]DLVK_	1	830.394	702.346	659.887	804.481	668.306	474.544	1.20348	1.0179	0.956368	1.16593	0.96857	0.687751	0.973695	1.00498	1.17534	1.00415	0.910589	0.931248	1.236	1.01286	0.813696	1.1611	1.06367	0.738526	0.967592	0.850933
Q6NWV3	954	K	Intraflagellar transport protein 122 homolog OS=Mus musculus OX=10090 GN=Ift122 PE=1 SV=1	Ift122	_ALGAYK[Acetyl (K)]LAR_	1	696.013	529.04	490.867	499.561	577.659	495.204	1.26996	0.965301	0.895648	0.911513	1.05401	0.903563	1.08108	1.04759	1.01756	0.988605	0.979211	0.885953	1.17472	0.921446	0.880192	0.922019	1.07639	1.01988	1.01409	0.850596
P35700	7	K	Peroxiredoxin-1 OS=Mus musculus OX=10090 GN=Prdx1 PE=1 SV=1	Prdx1	_[Acetyl (Protein N-term)]SSGNAK[Acetyl (K)]IGYPAPNFK_	1	8477.67	8374.2	6835.95	12341.2	7590.46	8525.83	0.975468	0.963562	0.786566	1.42001	0.873382	0.981009	0.899883	0.933815	0.947523	1.19919	0.962735	1.05685	1.08399	1.03186	0.830129	1.18414	0.907188	0.928235	1.02498	0.850518
Q7TQH0	203	K	Ataxin-2-like protein OS=Mus musculus OX=10090 GN=Atxn2l PE=1 SV=1	Atxn2l	_NVDFNYATK[Acetyl (K)]DK_	1	261.846	127.955	205.568	174.929	193.817	235.212	1.30996	0.640134	1.02842	0.875134	0.96963	1.17672	1.0107	1.03509	0.955749	1.053	0.985667	0.959793	1.2961	0.618432	1.07603	0.831085	0.983729	1.22601	1.01681	0.850447
Q8VDW0	154	K	ATP-dependent RNA helicase DDX39A OS=Mus musculus OX=10090 GN=Ddx39a PE=1 SV=1	Ddx39a	_VSVFFGGLSIK[Acetyl (K)]K_	1	543.763	592.99	552.147	489.537	652.129	788.87	0.901406	0.983009	0.915303	0.811513	1.08105	1.30772	0.909628	0.954135	1.01715	1.09104	1.10598	0.922058	0.990961	1.03026	0.899865	0.743796	0.977455	1.41827	1.07478	0.850439
P08003	478	K	Protein disulfide-isomerase A4 OS=Mus musculus OX=10090 GN=Pdia4 PE=1 SV=3	Pdia4	_K[Acetyl (K)]FAMEPEEFDSDTLR_	1	287.492	196.776	120.747	295.783	149.861	218.118	1.35954	0.930548	0.571006	1.39875	0.708686	1.03147	0.87312	0.964888	0.895054	1.13629	1.06221	1.06844	1.55711	0.96441	0.637957	1.23098	0.667181	0.965402	0.906341	0.850303
Q6PDM2	138	K	Serine/arginine-rich splicing factor 1 OS=Mus musculus OX=10090 GN=Srsf1 PE=1 SV=3	Srsf1	_VVVSGLPPSGSWQDLK[Acetyl (K)]DHMR_	1	980.653	2046.35	1279.98	2077.1	1571.86	862.656	0.667217	1.3923	0.87087	1.41322	1.06946	0.586934	0.969976	1.03606	1.04893	0.95176	1.00794	0.985335	0.687869	1.34384	0.830242	1.48485	1.06104	0.595669	1.0977	0.850258
P00342	90	K	L-lactate dehydrogenase C chain OS=Mus musculus OX=10090 GN=Ldhc PE=1 SV=2	Ldhc	_DYNVSANSK[Acetyl (K)]LVIITAGAR_	1	4963.39	942.917	3208.64	645.53	5063.13	2578.68	1.71129	0.325101	1.10628	0.222567	1.74568	0.889083	1.14569	1.18551	1.17935	0.834053	0.937198	0.718204	1.49367	0.27423	0.938047	0.266851	1.86266	1.23793	1.24446	0.849985
Q04750	247	K	DNA topoisomerase 1 OS=Mus musculus OX=10090 GN=Top1 PE=1 SV=2	Top1	_FYYDGK[Acetyl (K)]VMK_	1	391.999	620.996	945.756	658.282	805.62	416.337	0.61266	0.970562	1.47813	1.02884	1.25911	0.650698	1.00828	1.04988	1.05792	0.845183	0.9939	1.04484	0.607628	0.924453	1.39721	1.21729	1.26684	0.622771	1.06063	0.849705
Q91VT4	40	K	3-oxoacyl-[acyl-carrier-protein] reductase OS=Mus musculus OX=10090 GN=Cbr4 PE=1 SV=2	Cbr4	_NLEVAK[Acetyl (K)]VTAGELGGNHLAFR_	1	170.48		15.0478	19.6904	36.2888	80.6433	2.64597		0.233553	0.305609	0.563228	1.25164	1.01227	0.727562	1.05536	0.962724	1.03514	1.20694	2.6139		0.221301	0.317442	0.544106	1.03704	0.446432	0.849647
P80314	203	K	T-complex protein 1 subunit beta OS=Mus musculus OX=10090 GN=Cct2 PE=1 SV=4	Cct2	_GSGNLEAIHVIK[Acetyl (K)]K_	1	1696.96	1715.88	1593.02	2139.29	1152.45	1740.42	1.01432	1.02563	0.952195	1.27871	0.688853	1.0403	0.963856	0.97767	1.04729	1.05834	0.964701	0.988143	1.05235	1.04905	0.909197	1.20822	0.714059	1.05278	0.988194	0.849576
E9Q7G0	1553	K	Nuclear mitotic apparatus protein 1 OS=Mus musculus OX=10090 GN=Numa1 PE=1 SV=1	Numa1	_VQQQK[Acetyl (K)]LK_	1	930.628		168.728	2019.01	27.42		1.18333		0.214545	2.56725	0.0348657		0.979027	0.917768	1.03353	0.968567	1.0945	1.00661	1.20868		0.207585	2.65057	0.0318553		1.89401	0.849524
P51174	333	K	Long-chain specific acyl-CoA dehydrogenase, mitochondrial OS=Mus musculus OX=10090 GN=Acadl PE=1 SV=2	Acadl	_TVAHIQTVQHK[Acetyl (K)]LAELK_	1	110.502	31.1456	109.062	117.698		38.9554	1.35631	0.382283	1.33864	1.44463		0.478142	0.772425	1.10984	1.00294	0.891406	0.954625	1.26877	1.75591	0.34445	1.33472	1.62062		0.376854	0.872238	0.849454
Q8BU30	118	K	Isoleucine--tRNA ligase, cytoplasmic OS=Mus musculus OX=10090 GN=Iars1 PE=1 SV=2	Iars1	_MGIAEYNK[Acetyl (K)]QC[Carbamidomethyl (C)]R_	1	170.099	163.403	214.842	260.428	240.882	290.636	0.761474	0.731497	0.961771	1.16584	1.07834	1.30107	0.817049	0.797905	0.790563	1.36359	1.06107	1.16982	0.931981	0.916772	1.21656	0.854976	1.01628	1.1122	0.973295	0.849244
Q61033	666	K	Lamina-associated polypeptide 2, isoforms alpha/zeta OS=Mus musculus OX=10090 GN=Tmpo PE=1 SV=4	Tmpo	_NK[Acetyl (K)]LTVAPFK_	1	802.659	902.357	597.379	1027.22	735.036	771.883	0.995744	1.11943	0.741083	1.27433	0.911854	0.957565	1.02434	0.884851	1.0035	1.00291	1.01758	1.06682	0.972082	1.2651	0.7385	1.27064	0.896099	0.897587	1.02979	0.849143
Q9D710	193	K	Thioredoxin-related transmembrane protein 2 OS=Mus musculus OX=10090 GN=Tmx2 PE=1 SV=1	Tmx2	_YNC[Carbamidomethyl (C)]SGLNFGK[Acetyl (K)]VDVGR_	1	85.6898	43.1712	69.5297	23.5177	104.427	117.468	1.15848	0.583653	0.940006	0.317946	1.4118	1.58811	1.03814	1.05071	1.03131	1.0251	0.924085	0.930647	1.11592	0.555485	0.911463	0.310162	1.52778	1.70646	1.37228	0.849002
O35857	187	K	Mitochondrial import inner membrane translocase subunit TIM44 OS=Mus musculus OX=10090 GN=Timm44 PE=1 SV=2	Timm44	_AISQGVESVK[Acetyl (K)]K_	1	234.28	224.286	105.445	157.827	241.623	169.828	1.24035	1.18744	0.558259	0.835586	1.27923	0.899126	0.873923	0.889327	1.05989	1.06483	1.10543	1.0066	1.41929	1.33521	0.526715	0.784712	1.15722	0.893234	0.864059	0.848941
Q8CD92	697	K	Tetratricopeptide repeat protein 27 OS=Mus musculus OX=10090 GN=Ttc27 PE=1 SV=2	Ttc27	_GK[Acetyl (K)]LQELFGR_	1	112.596	218.489	309.029	313.209	168.447	250.413	0.492335	0.955365	1.35126	1.36954	0.736549	1.09495	0.975297	0.891037	0.963805	1.08977	1.01345	1.06664	0.504805	1.07219	1.40201	1.25672	0.726771	1.02655	1.01042	0.84805
Q9D4R2	117	K	Alpha-1,3-mannosyl-glycoprotein 4-beta-N-acetylglucosaminyltransferase-like protein MGAT4D OS=Mus musculus OX=10090 GN=Mgat4d PE=1 SV=2	Mgat4d	_TAGK[Acetyl (K)]LYPAIATSK_	1	392.26	480.595	412.683	442.385	330.699	288.912	1.00257	1.22834	1.05476	1.13068	0.845226	0.738424	1.06758	0.928605	1.21169	0.847651	1.21591	0.728563	0.939102	1.32278	0.870489	1.3339	0.695138	1.01353	0.971331	0.847886
P19783	143	K	Cytochrome c oxidase subunit 4 isoform 1, mitochondrial OS=Mus musculus OX=10090 GN=Cox4i1 PE=1 SV=2	Cox4i1	_DWVAMQTK[Acetyl (K)]R_	1	858.763	1147.07	1302.87	829.827	847.463	1079.74	0.849457	1.13464	1.28875	0.820834	0.838279	1.06804	1.06194	0.963907	1.16684	0.897545	1.10022	0.809543	0.799908	1.17713	1.10448	0.914533	0.76192	1.31931	0.972175	0.847844
Q9DAR7	59	K	m7GpppX diphosphatase OS=Mus musculus OX=10090 GN=Dcps PE=1 SV=1	Dcps	_DK[Acetyl (K)]IIFLHGK_	1	350.622	221.656	608.43	567.235	366.452	368.478	0.847297	0.535644	1.47031	1.37075	0.885551	0.890447	0.862765	0.891517	0.908181	1.25327	1.0072	1.07707	0.982072	0.600823	1.61896	1.09374	0.879222	0.826735	0.874399	0.847535
F6ZDS4	98	K	Nucleoprotein TPR OS=Mus musculus OX=10090 GN=Tpr PE=1 SV=1	Tpr	_STQNK[Acetyl (K)]LEK_	1	52.9599	27.0125	54.4608	51.4255	62.2805		1.06714	0.544302	1.09738	1.03622	1.25495		0.874944	0.887918	0.856423	1.08698	1.07835	1.21538	1.21967	0.613009	1.28136	0.9533	1.16376		1.01977	0.847501
Q9JKK8	2215	K	Serine/threonine-protein kinase ATR OS=Mus musculus OX=10090 GN=Atr PE=1 SV=2	Atr	_LTDK[Acetyl (K)]LLELC[Carbamidomethyl (C)]NK_	1	145.179	517.353	553.455	349.165	456.667	283.366	0.377877	1.34658	1.44055	0.908817	1.18862	0.737554	1.10061	0.973468	1.03516	0.938488	0.98387	0.968398	0.343333	1.38328	1.39162	0.968385	1.20811	0.761622	0.94224	0.847089
Q8K0T2	295	K	Cytoplasmic dynein 2 light intermediate chain 1 OS=Mus musculus OX=10090 GN=Dync2li1 PE=1 SV=1	Dync2li1	_VYDK[Acetyl (K)]LFPPK_	1	391.977	550.148	681.449	556.53	344.096	411.087	0.801237	1.12455	1.39295	1.1376	0.703364	0.8403	1.18157	1.04301	1.16452	0.762218	0.944037	0.904642	0.678109	1.07818	1.19616	1.49249	0.745059	0.928875	1.07247	0.846775
P14211	111	K	Calreticulin OS=Mus musculus OX=10090 GN=Calr PE=1 SV=1	Calr	_HEQNIDC[Carbamidomethyl (C)]GGGYVK[Acetyl (K)]LFPSGLDQK_	1	14113.6	14295	16091.2	18614.7	14100.4	16088.6	0.907592	0.919259	1.03477	1.19704	0.906744	1.0346	0.934014	0.969388	0.993828	1.04459	1.06946	0.988716	0.971711	0.948289	1.04119	1.14594	0.84785	1.04641	1.02668	0.846395
Q9D0D5	19	K	General transcription factor IIE subunit 1 OS=Mus musculus OX=10090 GN=Gtf2e1 PE=1 SV=1	Gtf2e1	_LAK[Acetyl (K)]YVIR_	1	591.766	580.204	415.364	786.219	386.665	554.767	1.07107	1.05015	0.751793	1.42303	0.699849	1.00411	0.934523	0.959206	1.09982	1.01475	0.925591	1.06611	1.14612	1.09481	0.683558	1.40235	0.756111	0.941844	1.06012	0.846042
Q9JHU4	4109	K	Cytoplasmic dynein 1 heavy chain 1 OS=Mus musculus OX=10090 GN=Dync1h1 PE=1 SV=2	Dync1h1	_NVHLAPGWLMQLEK[Acetyl (K)]K_	1	90.2043	86.1379	833.923	245.474	161.419	223.232	0.329937	0.315064	3.05021	0.897864	0.590417	0.816507	1.03357	1.06248	0.990735	0.990955	0.95318	0.969087	0.319223	0.296536	3.07874	0.906059	0.619418	0.842553	0.640962	0.845628
Q8R2E9	367	K	ERO1-like protein beta OS=Mus musculus OX=10090 GN=Ero1b PE=1 SV=1	Ero1b	_SMFAGDK[Acetyl (K)]K_	1	143.279	191.278	48.4959	102.87	13.2598	266.425	1.12286	1.49903	0.380058	0.806186	0.103916	2.08795	1.08297	1.06972	1.17503	0.810743	0.95958	0.901957	1.03683	1.40133	0.323447	0.994379	0.108294	2.31491	1.23753	0.845475
Q3U1J4	897	K	DNA damage-binding protein 1 OS=Mus musculus OX=10090 GN=Ddb1 PE=1 SV=2	Ddb1	_LYEWTTEK[Acetyl (K)]ELR_	1	202.265	29.2424	164.548	117.773	87.481	74.616	1.79545	0.259576	1.46064	1.04544	0.776545	0.662345	0.95977	0.964163	0.998662	1.06339	0.980071	1.03394	1.87071	0.269224	1.4626	0.983114	0.792335	0.640603	0.670653	0.8448
Q8VHN8	151	K	Tudor-interacting repair regulator protein OS=Mus musculus OX=10090 GN=Nudt16l1 PE=1 SV=2	Nudt16l1	_VPLYTQK[Acetyl (K)]DR_	1	3104.78	3699.62	3306.61	3652.18	2775.93	3287.42	0.939583	1.1196	1.00066	1.10524	0.840064	0.994854	1.0221	1.01321	1.06903	0.939653	1.05297	0.903038	0.91927	1.105	0.936047	1.17622	0.797801	1.10167	1.03897	0.844757
Q8CIE6	76	K	Coatomer subunit alpha OS=Mus musculus OX=10090 GN=Copa PE=1 SV=2	Copa	_IK[Acetyl (K)]VWNYK_	1	299.618	215.101	254.314	196.721	301.96	245.11	1.18831	0.85311	1.00863	0.780214	1.1976	0.97213	1.02146	1.04944	1.03332	0.924891	0.995059	0.975827	1.16335	0.812916	0.97611	0.843574	1.20355	0.996212	1.03081	0.844687
Q6PDQ2	980	K	Chromodomain-helicase-DNA-binding protein 4 OS=Mus musculus OX=10090 GN=Chd4 PE=1 SV=1	Chd4	_YYK[Acetyl (K)]YILTR_	1	358.457	299.929	170.547	209.816	430.117	307.235	1.21093	1.01322	0.576139	0.708797	1.45302	1.0379	0.963406	0.957003	0.965213	0.98958	1.03543	1.08937	1.25693	1.05874	0.596903	0.716261	1.4033	0.952748	1.05484	0.84445
P11440	295	K	Cyclin-dependent kinase 1 OS=Mus musculus OX=10090 GN=Cdk1 PE=1 SV=3	Cdk1	_HPYFDDLDNQIK[Acetyl (K)]K_	1	406.805	319.18	227.774	396.105	272.619	356.57	1.23333	0.967676	0.690553	1.20089	0.826513	1.08103	1.07928	0.916072	0.932984	1.01941	1.04229	1.00996	1.14274	1.05633	0.740156	1.17803	0.792978	1.07037	1.03475	0.844287
Q9Z1F9	407	K	SUMO-activating enzyme subunit 2 OS=Mus musculus OX=10090 GN=Uba2 PE=1 SV=1	Uba2	_ILSGK[Acetyl (K)]IDQC[Carbamidomethyl (C)]R_	1	2477.93	2176.66	2462.96	2903.07	2105.98	1884.72	1.06111	0.932101	1.0547	1.24317	0.901832	0.807085	1.03348	0.962901	1.03864	1.01269	0.99955	0.952733	1.02674	0.968013	1.01546	1.22759	0.902238	0.847127	0.988952	0.844231
Q3TIV5	51	K	Zinc finger CCCH domain-containing protein 15 OS=Mus musculus OX=10090 GN=Zc3h15 PE=1 SV=2	Zc3h15	_AVTHQVK[Acetyl (K)]FGQQNPR_	1	215.029	292.386	157.453	180.626	321.393	155.466	0.975665	1.32666	0.714422	0.819564	1.45828	0.705408	1.04741	1.02904	0.891222	0.929676	1.05085	1.0518	0.931504	1.28922	0.80162	0.881559	1.38771	0.670667	0.972735	0.844226
P17156	351	K	Heat shock-related 70 kDa protein 2 OS=Mus musculus OX=10090 GN=Hspa2 PE=1 SV=2	Hspa2	_IQK[Acetyl (K)]LLQDFFNGK_	1	2878.29	5259.28	2860.22	3700.56	1116.38	4087	0.867751	1.58557	0.862303	1.11565	0.336569	1.23215	1.09775	1.1089	1.11475	0.894737	0.906297	0.877564	0.790481	1.42986	0.77354	1.2469	0.371367	1.40406	1.0095	0.843924
Q8VH51	322	K	RNA-binding protein 39 OS=Mus musculus OX=10090 GN=Rbm39 PE=1 SV=2	Rbm39	_PMK[Acetyl (K)]VGHVTER_	1	376.917	412.854	294.804	383.11	228.581	440.364	1.05844	1.15936	0.827858	1.07583	0.641892	1.23661	0.999081	0.972746	1.03846	0.929234	1.01632	1.04416	1.05942	1.19184	0.797198	1.15776	0.631586	1.18431	0.975464	0.843413
P11103	570	K	Poly [ADP-ribose] polymerase 1 OS=Mus musculus OX=10090 GN=Parp1 PE=1 SV=3	Parp1	_GTNSYYK[Acetyl (K)]LQLLEDDKESR_	1	837.2	1182.63	1324.36	1406.68	1014.36	1072.65	0.734612	1.03771	1.16208	1.23431	0.890068	0.941212	0.975293	0.983467	1.01613	0.986931	0.965156	1.07303	0.753222	1.05516	1.14364	1.25066	0.922201	0.877157	1.0332	0.843262
O35643	884	K	AP-1 complex subunit beta-1 OS=Mus musculus OX=10090 GN=Ap1b1 PE=1 SV=2	Ap1b1	_LQSSNIFTVAK[Acetyl (K)]R_	1	227.306	332.371	240.545	399.135	243.424	210.107	0.825123	1.20651	0.873181	1.44887	0.883633	0.762689	0.997652	1.03629	0.980654	0.968776	1.02901	0.98762	0.827065	1.16426	0.890406	1.49556	0.858721	0.772249	1.08495	0.843026
Q8CGF7	689	K	Transcription elongation regulator 1 OS=Mus musculus OX=10090 GN=Tcerg1 PE=1 SV=2	Tcerg1	_ELHK[Acetyl (K)]IVFDPR_	1	512.194	552.547	424.444	761.542	472.193	436.288	0.972765	1.0494	0.806109	1.44633	0.896793	0.828603	0.956195	0.94577	1.02496	1.0532	1.0334	0.98647	1.01733	1.10958	0.786476	1.37327	0.867805	0.839967	1.05755	0.842984
Q3TMH2	243	K	Secernin-3 OS=Mus musculus OX=10090 GN=Scrn3 PE=1 SV=1	Scrn3	_YC[Carbamidomethyl (C)]QGYK[Acetyl (K)]LLDK_	1	228.334	336.913	292.356	612.773	475.773	479.029	0.564908	0.833539	0.723301	1.51603	1.17708	1.18514	0.582449	0.789931	0.774102	1.34237	1.01692	1.49424	0.969884	1.0552	0.934374	1.12937	1.1575	0.793142	1.04073	0.842602
Q921M7	92	K	CYFIP-related Rac1 interactor B OS=Mus musculus OX=10090 GN=Cyrib PE=1 SV=1	Cyrib	_K[Acetyl (K)]FYEFSQR_	1	509.192	447.631	388.013	659.565	384.493	418.603	1.08821	0.956648	0.829237	1.40958	0.821713	0.894611	1.00946	0.977105	0.975871	1.03811	0.991835	1.00762	1.07802	0.979063	0.84974	1.35784	0.828477	0.887842	1.05757	0.842452
Q9ERI6	191	K	Retinol dehydrogenase 14 OS=Mus musculus OX=10090 GN=Rdh14 PE=1 SV=1	Rdh14	_IVVVSSK[Acetyl (K)]LYK_	1	304.628	215.136	278.916	373.026	267.973	329.597	1.03306	0.729574	0.945864	1.26501	0.908753	1.11773	0.976091	0.725375	1.05975	1.11889	1.12016	0.999731	1.05837	1.00579	0.892534	1.1306	0.811268	1.11804	1.03491	0.842354
Q99LI7	358	K	Cleavage stimulation factor subunit 3 OS=Mus musculus OX=10090 GN=Cstf3 PE=1 SV=1	Cstf3	_YEK[Acetyl (K)]VHSIYNR_	1	1304.78	1966.04	1530.6	1877.26	1479.78	1887.52	0.779284	1.17422	0.91416	1.1212	0.883805	1.12733	0.967811	0.941276	0.997423	1.05335	1.06055	0.979593	0.805202	1.24748	0.916521	1.06442	0.833347	1.15081	1.02673	0.842283
Q99LI7	260	K	Cleavage stimulation factor subunit 3 OS=Mus musculus OX=10090 GN=Cstf3 PE=1 SV=1	Cstf3	_YIQWEK[Acetyl (K)]SNPLR_	1	367.053	667.202	733.344	816.414	469.786	671.949	0.591108	1.07447	1.18099	1.31477	0.756551	1.08212	0.967811	0.941276	0.997423	1.05335	1.06055	0.979593	0.610767	1.14151	1.18404	1.24818	0.713358	1.10466	1.04423	0.841541
Q02053	185	K	Ubiquitin-like modifier-activating enzyme 1 OS=Mus musculus OX=10090 GN=Uba1 PE=1 SV=1	Uba1	_GIK[Acetyl (K)]LVVADTR_	1	3121.27	3206.88	2949.74	4408.77	3213.92	3824.3	0.903629	0.928414	0.85397	1.27637	0.930453	1.10716	0.849033	0.957421	0.921483	1.10023	1.06273	1.10911	1.0643	0.969702	0.926734	1.1601	0.87553	0.998247	1.0247	0.841076
Q924X7	359	K	Serine/threonine-protein kinase 33 OS=Mus musculus OX=10090 GN=Stk33 PE=1 SV=2	Stk33	_QLMK[Acetyl (K)]VDPAHR_	1	186.464	144.739	102.099	160.693	37.3036	127.504	1.47441	1.14448	0.80732	1.27063	0.294967	1.0082	1.14091	1.19289	1.10824	0.730779	1.00831	0.81886	1.29231	0.959416	0.728468	1.73873	0.292535	1.23122	1.09472	0.840986
Q8CFQ3	246	K	RNA helicase aquarius OS=Mus musculus OX=10090 GN=Aqr PE=1 SV=2	Aqr	_SIPLSEPVTMDK[Acetyl (K)]VHYC[Carbamidomethyl (C)]ER_	1	90.6239	209.309	267.349	235.521	162.934	178.57	0.475172	1.09748	1.4018	1.23492	0.854319	0.936305	0.935898	0.829151	0.975744	1.12077	1.08677	1.05167	0.507718	1.32362	1.43665	1.10185	0.786105	0.890305	0.850144	0.840169
Q9CSH3	952	K	Exosome complex exonuclease RRP44 OS=Mus musculus OX=10090 GN=Dis3 PE=1 SV=4	Dis3	_ALTAPGGK[Acetyl (K)]K_	1	398.798	763.854	764.696	769.396	820.635	820.146	0.551649	1.05662	1.05779	1.06429	1.13517	1.13449	0.827139	0.911398	0.79577	1.14365	1.07539	1.24665	0.666936	1.15934	1.32926	0.930608	1.05558	0.910029	0.917821	0.839938
Q8C0M9	209	K	Isoaspartyl peptidase/L-asparaginase OS=Mus musculus OX=10090 GN=Asrgl1 PE=1 SV=1	Asrgl1	_GNLAYATSTGGIVNK[Acetyl (K)]MVGR_	1	69.3328	99.4185		107.93		44.4099	0.863713	1.23851		1.34454		0.553236	1.08132	1.1719	1.12739	0.891801	0.92272	0.804876	0.798759	1.05684		1.50767		0.687356	1.18292	0.839923
Q5SV85	1189	K	Synergin gamma OS=Mus musculus OX=10090 GN=Synrg PE=1 SV=1	Synrg	_ATAVC[Carbamidomethyl (C)]SEK[Acetyl (K)]LQQLLK_	1	91.1197	64.7272	26.2392	41.0612	95.7082	30.0609	1.5669	1.11306	0.451211	0.706093	1.64581	0.51693	1.13182	1.16806	0.996765	0.855311	0.858688	0.989355	1.38441	0.952908	0.452676	0.825539	1.91665	0.522491	1.17014	0.839836
P51881	92	K	ADP/ATP translocase 2 OS=Mus musculus OX=10090 GN=Slc25a5 PE=1 SV=3	Slc25a5	_YFPTQALNFAFK[Acetyl (K)]DK_	1	7105.07	9660.82	19153.9	13162.9	5528.35	11742.6	0.642473	0.873575	1.73198	1.19025	0.499898	1.06182	0.828593	1.38881	0.891638	0.909577	0.842905	1.13848	0.775379	0.629011	1.94247	1.30858	0.593066	0.932667	0.846857	0.839526
Q99PT1	43	K	Rho GDP-dissociation inhibitor 1 OS=Mus musculus OX=10090 GN=Arhgdia PE=1 SV=3	Arhgdia	_SIQEIQELDK[Acetyl (K)]DDESLRK_	1	225.237	114.997	274.339	188.637	135.874	325.479	1.06869	0.545629	1.30166	0.895029	0.644687	1.54431	0.874874	1.02327	0.88731	1.13186	1.08386	0.99883	1.22153	0.533223	1.46697	0.790759	0.594807	1.54612	0.909971	0.839372
Q80Y81	420	K	Zinc phosphodiesterase ELAC protein 2 OS=Mus musculus OX=10090 GN=Elac2 PE=1 SV=1	Elac2	_GEC[Carbamidomethyl (C)]LLK[Acetyl (K)]YQLRPK_	1	963.066	680.482	421.828	562.88	626.417	913.6	1.38628	0.979517	0.607198	0.810235	0.901693	1.31508	0.924447	0.953843	0.954621	1.00273	0.988847	1.17551	1.49958	1.02692	0.636062	0.808028	0.911863	1.11873	0.897572	0.839238
P48774	53	K	Glutathione S-transferase Mu 5 OS=Mus musculus OX=10090 GN=Gstm5 PE=1 SV=1	Gstm5	_SQWLDVK[Acetyl (K)]FK_	1	2584.62	3072.11	3560.55	2161.84	1959.73	2132.34	1.00236	1.19142	1.38084	0.838401	0.760016	0.826959	1.1889	1.18645	1.22244	0.749891	0.929832	0.722477	0.843098	1.00418	1.12958	1.11803	0.817369	1.14462	1.03465	0.839028
Q9R1T2	36	K	SUMO-activating enzyme subunit 1 OS=Mus musculus OX=10090 GN=Sae1 PE=1 SV=1	Sae1	_LWGLEAQK[Acetyl (K)]R_	1	1517.78	2507.48	2890.01	2564.23	2099.35	1924.95	0.674381	1.11412	1.28409	1.13934	0.932782	0.855293	1.04497	1.02209	1.02347	1.07021	0.97974	0.859519	0.645359	1.09004	1.25464	1.06459	0.952071	0.995083	1.00725	0.838768
Q8BK63	62	K	Casein kinase I isoform alpha OS=Mus musculus OX=10090 GN=Csnk1a1 PE=1 SV=2	Csnk1a1	_HPQLLYESK[Acetyl (K)]LYK_	1	775.333	1119.45	994.824	720.258	838.87	848.738	0.878154	1.26791	1.12675	0.815775	0.950116	0.961293	1.02254	1.1124	1.09402	0.909202	0.960448	0.901393	0.858799	1.13979	1.02992	0.897243	0.989242	1.06645	0.975045	0.838726
P00342	317	K	L-lactate dehydrogenase C chain OS=Mus musculus OX=10090 GN=Ldhc PE=1 SV=2	Ldhc	_VNMTAEEEGLLK[Acetyl (K)]K_	1	2287.72	1112.05	1238.54	960.377	965.127	1010.71	1.81217	0.880885	0.981084	0.760742	0.764504	0.800613	1.14569	1.18551	1.17935	0.834053	0.937198	0.718204	1.58173	0.743046	0.831888	0.912103	0.815734	1.11474	0.900503	0.838641
Q9CSN1	456	K	SNW domain-containing protein 1 OS=Mus musculus OX=10090 GN=Snw1 PE=1 SV=3	Snw1	_NLDK[Acetyl (K)]DMYGDDLEAR_	1	216.643	178.452	341.444	240.649	211.893	207.897	0.930479	0.766447	1.4665	1.03358	0.910079	0.892914	1.01963	1.04695	0.964842	0.909601	1.06041	0.99857	0.912565	0.732076	1.51993	1.1363	0.858237	0.894193	0.912835	0.838518
P07901	566	K	Heat shock protein HSP 90-alpha OS=Mus musculus OX=10090 GN=Hsp90aa1 PE=1 SV=4	Hsp90aa1	_K[Acetyl (K)]TKFENLC[Carbamidomethyl (C)]K_	0.807333		1618.26	1567.68		1305.7	1603.51		1.062	1.0288		0.856878	1.05232	1.08581	1.01397	1.01399	0.993222	0.948132	0.944885		1.04737	1.01461		0.903754	1.1137	0.978405	0.838404
Q3UGS4	87	K	Mapk-regulated corepressor-interacting protein 1 OS=Mus musculus OX=10090 GN=Mcrip1 PE=1 SV=1	Mcrip1	_TFKPIDLSDLK[Acetyl (K)]R_	0.999988	153.929	167.461	234.545	256.663	109.785	152.02	0.859617	0.935183	1.30982	1.43333	0.613096	0.848953	1.11719	1.05884	1.07895	0.975608	0.89423	0.875179	0.769446	0.883214	1.21397	1.46917	0.685614	0.970034	1.09007	0.837887
Q8R1B4	875	K	Eukaryotic translation initiation factor 3 subunit C OS=Mus musculus OX=10090 GN=Eif3c PE=1 SV=1	Eif3c	_VFDHK[Acetyl (K)]QGTYGGYFR_	1	171.435	231.76	317.361	250.181	235.602	232.852	0.714712	0.966212	1.32308	1.04301	0.982227	0.970763	1.06139	1.01597	0.949977	1.02675	0.939861	1.00606	0.673373	0.951027	1.39275	1.01583	1.04508	0.964919	1.00288	0.837675
O35864	180	K	COP9 signalosome complex subunit 5 OS=Mus musculus OX=10090 GN=Cops5 PE=1 SV=3	Cops5	_TISAGK[Acetyl (K)]VNLGAFR_	1	507.784	505.503	269.489	799.654	372.772	360.918	1.08188	1.07702	0.57417	1.70374	0.794224	0.768969	0.959398	0.976989	0.945432	1.08057	1.03435	1.00326	1.12767	1.10239	0.60731	1.5767	0.767847	0.76647	1.09645	0.837467
Q8BXQ2	75	K	GPI transamidase component PIG-T OS=Mus musculus OX=10090 GN=Pigt PE=1 SV=2	Pigt	_LFPK[Acetyl (K)]ALGQLISK_	1	524.844	924.025	1031.6	1392.93	576.852	892.54	0.589404	1.03769	1.15849	1.56428	0.64781	1.00233	1.07531	0.922062	0.945127	1.02619	1.04126	0.990044	0.548123	1.1254	1.22575	1.52435	0.622139	1.01241	1.08955	0.837398
Q9QUR6	157	K	Prolyl endopeptidase OS=Mus musculus OX=10090 GN=Prep PE=1 SV=1	Prep	_FMK[Acetyl (K)]VDGAK_	1	252.315	265.069	291.277	389.591	352.087	270.078	0.831618	0.873653	0.960035	1.28407	1.16046	0.890163	0.907985	0.952972	0.873453	1.00537	1.03262	1.2276	0.915893	0.916766	1.09913	1.27722	1.1238	0.725125	1.06629	0.836327
Q8VIJ6	695	K	Splicing factor, proline- and glutamine-rich OS=Mus musculus OX=10090 GN=Sfpq PE=1 SV=1	Sfpq	_EEYEGPNK[Acetyl (K)]K_	1	1012.36	1418.33	1449.25	1069.11	1063.84	1428.97	0.816215	1.14353	1.16846	0.861973	0.857721	1.15211	1.01954	1.00299	1.05214	0.922592	1.00642	0.996326	0.800573	1.14012	1.11055	0.934294	0.852254	1.15636	0.964493	0.836228
P47802	219	K	Metaxin-1 OS=Mus musculus OX=10090 GN=Mtx1 PE=1 SV=1	Mtx1	_LPSGK[Acetyl (K)]LQAHLR_	1	1244.15	775.828	729.821	1246.55	1327.89	546.628	1.27152	0.792893	0.745874	1.27397	1.35709	0.558651	0.94935	0.964056	1.07325	1.0573	0.988184	0.967858	1.33936	0.822455	0.694968	1.20493	1.37332	0.577204	1.10455	0.836001
Q9CYR6	350	K	Phosphoacetylglucosamine mutase OS=Mus musculus OX=10090 GN=Pgm3 PE=1 SV=1	Pgm3	_VPVYC[Carbamidomethyl (C)]TK[Acetyl (K)]TGVK_	1	1659.34	2214.79	2095.51	2724.72	2957.85	1767.36	0.741904	0.990253	0.936921	1.21824	1.32248	0.790201	0.822309	1.00763	0.918552	1.21098	0.994283	1.04624	0.902221	0.982752	1.02	1.00599	1.33008	0.755278	1.06416	0.835796
Q5S003	1288	K	Sperm-associated antigen 17 OS=Mus musculus OX=10090 GN=Spag17 PE=1 SV=2	Spag17	_LK[Acetyl (K)]HYEFYK_	1	34.9695	102.213	82.3214	17.8014	207.119	12.4723	0.459222	1.34227	1.08105	0.233769	2.7199	0.163787	1.2767	1.17692	1.16448	0.712769	0.92398	0.745148	0.359694	1.14049	0.928358	0.327973	2.94367	0.219804	1.43767	0.835782
G5E870	2010	K	E3 ubiquitin-protein ligase TRIP12 OS=Mus musculus OX=10090 GN=Trip12 PE=1 SV=1	Trip12	_DK[Acetyl (K)]LLIAAR_	1	945.503	1085.14	1080.99	872.639	815.032	780.361	1.01673	1.16689	1.16242	0.938378	0.876432	0.839148	1.16598	1.11567	1.09109	0.803144	0.97975	0.844362	0.871996	1.04591	1.06537	1.16838	0.894546	0.993825	1.02463	0.835774
Q9CQE8	58	K	RNA transcription, translation and transport factor protein OS=Mus musculus OX=10090 GN=RTRAF PE=1 SV=1	RTRAF	_NIHSSDWPK[Acetyl (K)]FFEK_	1	1905.39	2562.22	1874.79	2637.71	1831.51	1764.53	0.909048	1.22242	0.89445	1.25844	0.873802	0.841845	0.957128	0.971729	1.04856	0.999711	0.981672	1.0412	0.949766	1.25798	0.853028	1.2588	0.890115	0.808533	0.966241	0.835724
Q6NWV3	418	K	Intraflagellar transport protein 122 homolog OS=Mus musculus OX=10090 GN=Ift122 PE=1 SV=1	Ift122	_YIK[Acetyl (K)]VIGGPAGR_	1	2414.73	2775.51	3356.04	2976.76	2176.39	2876.61	0.874057	1.00465	1.21478	1.07749	0.787783	1.04124	1.08108	1.04759	1.01756	0.988605	0.979211	0.885953	0.808505	0.959004	1.19382	1.08991	0.804509	1.17528	1.0366	0.83568
P61971	55	K	Nuclear transport factor 2 OS=Mus musculus OX=10090 GN=Nutf2 PE=1 SV=1	Nutf2	_AAIVEK[Acetyl (K)]LSSLPFQK_	1	947.646	1334.45	1175.02	1999.9	838.532	1257.95	0.752748	1.06	0.933358	1.58859	0.666075	0.999232	1.03119	0.833512	0.87239	1.16721	1.06645	1.02925	0.729982	1.27173	1.06989	1.36101	0.624574	0.970833	0.962503	0.835588
Q9QXK3	602	K	Coatomer subunit gamma-2 OS=Mus musculus OX=10090 GN=Copg2 PE=1 SV=1	Copg2	_SEITLVTPKPEK[Acetyl (K)]LAPSR_	0.991974	469.029	380.072	275.499	444.027	262.109	332.436	1.30095	1.05421	0.764152	1.2316	0.727014	0.922078	1.08198	1.09888	1.00847	0.9291	0.954518	0.927048	1.20237	0.959347	0.757734	1.32558	0.761656	0.994639	1.05564	0.835009
Q8BMJ2	14	K	Leucine--tRNA ligase, cytoplasmic OS=Mus musculus OX=10090 GN=Lars1 PE=1 SV=2	Lars1	_VDFLK[Acetyl (K)]EIEK_	1	362.98	504.742	201.857	501.689	382.066	498.111	0.888408	1.23537	0.494053	1.2279	0.93512	1.21914	0.899085	0.900706	0.801879	1.28731	1.00124	1.10978	0.988124	1.37156	0.616119	0.953852	0.933959	1.09855	1.00355	0.83482
P62874	57	K	Guanine nucleotide-binding protein G(I)/G(S)/G(T) subunit beta-1 OS=Mus musculus OX=10090 GN=Gnb1 PE=1 SV=3	Gnb1	_GHLAK[Acetyl (K)]IYAMHWGTDSR_	1	395.996	543.743	418.143	605.399	532.531	862.937	0.707399	0.971331	0.746963	1.08147	0.951303	1.54153	0.953722	0.957571	0.619991	1.02244	1.2263	1.21998	0.741724	1.01437	1.2048	1.05774	0.775752	1.26357	1.04599	0.834762
O35286	488	K	ATP-dependent RNA helicase DHX15 OS=Mus musculus OX=10090 GN=Dhx15 PE=1 SV=2	Dhx15	_LYTEK[Acetyl (K)]AYK_	1	3689.04	3765.72	4125.52	4987.66	3487.99	4464.97	0.902669	0.921431	1.00947	1.22043	0.853473	1.09253	0.92858	0.947988	1.00951	1.05687	1.0599	0.997155	0.972096	0.971986	0.999962	1.15476	0.805241	1.09565	1.03791	0.834704
Q8BI72	516	K	CDKN2A-interacting protein OS=Mus musculus OX=10090 GN=Cdkn2aip PE=1 SV=1	Cdkn2aip	_EALK[Acetyl (K)]LFLK_	1	542.995	572.044	465.614	624.515	619.87	680.686	0.929329	0.979045	0.796892	1.06885	1.0609	1.16498	0.870499	0.918424	0.942257	1.18603	1.02494	1.05786	1.06758	1.06601	0.845727	0.9012	1.03509	1.10127	1.01955	0.834594
Q8R326	250	K	Paraspeckle component 1 OS=Mus musculus OX=10090 GN=Pspc1 PE=1 SV=1	Pspc1	_LMQK[Acetyl (K)]TQQYHK_	1	214.013	250.029	229.806	144.12	297.935		0.94204	1.10058	1.01155	0.634384	1.31145		1.08317	1.09465	1.08573	0.848272	0.956816	0.931366	0.86971	1.00541	0.931681	0.747855	1.37064		1.13215	0.834517
Q9DCN2	115	K	NADH-cytochrome b5 reductase 3 OS=Mus musculus OX=10090 GN=Cyb5r3 PE=1 SV=3	Cyb5r3	_VYFK[Acetyl (K)]DTHPK_	1	1446.45	2040.87	1659.34	2344.52	1433.65	2247.23	0.776819	1.09606	0.891157	1.25913	0.769946	1.20689	0.870977	0.900379	0.935024	1.12828	1.18608	0.979263	0.891894	1.21733	0.953085	1.11598	0.649153	1.23244	0.978861	0.834442
Q9WUM4	337	K	Coronin-1C OS=Mus musculus OX=10090 GN=Coro1c PE=1 SV=2	Coro1c	_FFK[Acetyl (K)]LHER_	1	355.993	294.354	222.885	332.526	272.893	429.097	1.11962	0.925763	0.70099	1.04582	0.858267	1.34954	0.926609	0.946028	0.81115	1.25208	1.02397	1.04016	1.2083	0.978579	0.864193	0.835265	0.838173	1.29743	0.973713	0.834384
Q93092	203	K	Transaldolase OS=Mus musculus OX=10090 GN=Taldo1 PE=1 SV=2	Taldo1	_ILDWHVANTDK[Acetyl (K)]K_	1	9.02952	212.633	109.754	25.4173	168.288	219.728	0.0727356	1.71282	0.884106	0.204744	1.35561	1.76998	0.841272	0.918466	0.875892	1.10532	1.01369	1.24536	0.0864591	1.86488	1.00938	0.185235	1.33731	1.42125	0.994288	0.834344
A2AN08	3489	K	E3 ubiquitin-protein ligase UBR4 OS=Mus musculus OX=10090 GN=Ubr4 PE=1 SV=1	Ubr4	_EYSQK[Acetyl (K)]AVEILR_	1	111.453	62.0636	218.831	123.091	154.759	117.463	0.848993	0.47277	1.66694	0.937643	1.17888	0.894774	0.9832	1.05301	0.910725	1.06992	0.934791	1.04835	0.8635	0.448971	1.83035	0.876366	1.26111	0.853503	0.951687	0.834299
Q8BND3	152	K	WD repeat-containing protein 35 OS=Mus musculus OX=10090 GN=Wdr35 PE=1 SV=3	Wdr35	_IWGK[Acetyl (K)]DLK_	1	1569.07	1741.91	1375.93	1557.23	1153.74	1444.57	1.06469	1.18196	0.93363	1.05665	0.782866	0.980204	1.1136	1.01577	1.01873	0.973493	0.950133	0.928279	0.956078	1.16362	0.916465	1.08542	0.823954	1.05594	0.976666	0.834285
Q8CH72	407	K	E3 ubiquitin-protein ligase TRIM32 OS=Mus musculus OX=10090 GN=Trim32 PE=1 SV=2	Trim32	_GFLK[Acetyl (K)]EIR_	1	171.132	169.558	111.33	227.078	125.016	128.981	1.10041	1.09029	0.715876	1.46016	0.803879	0.829377	0.979308	0.839286	1.03291	1.04556	1.02831	1.07462	1.12367	1.29907	0.693064	1.39654	0.781745	0.771785	0.946807	0.834006
P15864	63	K	Histone H1.2 OS=Mus musculus OX=10090 GN=H1-2 PE=1 SV=2	H1-2	_SGVSLAALK[Acetyl (K)]K_	1	1987.84	3450.95	4559.38	6118.5	3507.91	5419.81	0.476236	0.82676	1.09231	1.46584	0.840407	1.29845	0.737102	0.958741	0.755862	1.03404	1.14241	1.37185	0.646093	0.862339	1.44512	1.41759	0.735642	0.946497	1.04949	0.833798
Q3U5F4	162	K	Threonylcarbamoyl-AMP synthase OS=Mus musculus OX=10090 GN=Yrdc PE=1 SV=1	Yrdc	_SEELNK[Acetyl (K)]DLNPFTR_	1	209.733	236.444	51.8041	124.026	115.325	155.104	1.41007	1.58965	0.348288	0.833851	0.775352	1.04279	1.10471	0.967218	0.84233	1.25233	0.911963	0.921445	1.27641	1.64353	0.413481	0.665839	0.850202	1.13169	0.794298	0.833766
Q9WTL7	53	K	Acyl-protein thioesterase 2 OS=Mus musculus OX=10090 GN=Lypla2 PE=1 SV=1	Lypla2	_LPHVK[Acetyl (K)]YIC[Carbamidomethyl (C)]PHAPR_	1	441.117	202.678	214.67	286.873	183.513	266.47	1.65904	0.762271	0.807372	1.07893	0.690192	1.00219	0.93322	1.12579	0.988491	0.969672	1.03042	0.952404	1.77776	0.677099	0.816773	1.11268	0.669814	1.05228	0.866469	0.833723
Q60930	32	K	Voltage-dependent anion-selective channel protein 2 OS=Mus musculus OX=10090 GN=Vdac2 PE=1 SV=2	Vdac2	_DIFNK[Acetyl (K)]GFGFGLVK_	1	393.413	304.638	391.262	375.87	233.92	347.468	1.15338	0.893116	1.14708	1.10195	0.685791	1.01868	1.06824	1.0754	1.13411	0.881889	0.964321	0.876046	1.07971	0.830498	1.01144	1.24953	0.711164	1.16282	1.0691	0.833544
P62908	187	K	Small ribosomal subunit protein uS3 OS=Mus musculus OX=10090 GN=Rps3 PE=1 SV=1	Rps3	_VK[Acetyl (K)]IMLPWDPSGK_	1	360.78	214.127	25.2905	160.049	404.215	52.3805	1.77893	1.05582	0.124702	0.789168	1.9931	0.258277	1.03067	1.02774	1.00291	1.03851	0.9413	0.958859	1.72599	1.02732	0.12434	0.759903	2.11739	0.269359	1.09348	0.832905
P60843	291	K	Eukaryotic initiation factor 4A-I OS=Mus musculus OX=10090 GN=Eif4a1 PE=1 SV=1	Eif4a1	_KVDWLTEK[Acetyl (K)]MHAR_	1	2916.3	3959.73	3360.66	2718.41	2975.88	3088.29	0.920002	1.24918	1.06019	0.857576	0.938799	0.97426	1.06374	1.0769	1.04897	0.891312	0.969803	0.949272	0.864876	1.15997	1.01069	0.96215	0.968031	1.02632	0.973964	0.832857
Q9CQI3	110	K	Glia maturation factor beta OS=Mus musculus OX=10090 GN=Gmfb PE=1 SV=3	Gmfb	_NK[Acetyl (K)]LVQTAELTK_	1	886.839	698.804	562.439	1149.53	555.597	765.759	1.152	0.90774	0.730604	1.49323	0.721716	0.994715	0.942266	0.748699	1.06822	1.19313	0.972231	1.07546	1.22258	1.21242	0.683945	1.25153	0.742329	0.924924	0.935821	0.832832
Q9CYN2	40	K	Signal peptidase complex subunit 2 OS=Mus musculus OX=10090 GN=Spcs2 PE=1 SV=1	Spcs2	_WK[Acetyl (K)]IDDKPVK_	0.998379	281.024	151.862	100.92	301.357	111.661	262.302	1.39452	0.753578	0.50079	1.49541	0.554092	1.30161	0.911311	1.00111	0.882734	1.07561	1.20747	0.921758	1.53023	0.752739	0.567317	1.39029	0.458886	1.41209	1.14419	0.832749
O35685	122	K	Nuclear migration protein nudC OS=Mus musculus OX=10090 GN=Nudc PE=1 SV=1	Nudc	_LQLEIDQK[Acetyl (K)]K_	1	841.313	603.459	578.39	1045.34	696.407	631.302	1.14823	0.823609	0.789394	1.42669	0.950465	0.861608	0.988493	0.909884	0.932695	1.11564	0.977921	1.07536	1.1616	0.90518	0.846358	1.27881	0.971924	0.801225	1.04765	0.832748
P07901	568	K	Heat shock protein HSP 90-alpha OS=Mus musculus OX=10090 GN=Hsp90aa1 PE=1 SV=4	Hsp90aa1	_TK[Acetyl (K)]FENLC[Carbamidomethyl (C)]K_	1	10604.6	8318.58	8552.57	12088.9	7263.19	5975.38	1.205	0.945236	0.971824	1.37365	0.825312	0.678979	1.08581	1.01397	1.01399	0.993222	0.948132	0.944885	1.10977	0.932216	0.958418	1.38303	0.870461	0.718583	0.990558	0.832703
Q99L47	355	K	Hsc70-interacting protein OS=Mus musculus OX=10090 GN=St13 PE=1 SV=1	St13	_YQSNPK[Acetyl (K)]VMNLISK_	1	189.133	270.385	307.95	214.929	272.588	316.101	0.722302	1.0326	1.17607	0.820817	1.04102	1.20719	1.02398	0.966281	1.00123	1.12132	0.935652	0.951534	0.705386	1.06864	1.17462	0.73201	1.11261	1.26868	1.05584	0.83253
Q80UZ2	558	K	Protein SDA1 homolog OS=Mus musculus OX=10090 GN=Sdad1 PE=1 SV=1	Sdad1	_VLTQDDFQK[Acetyl (K)]IR_	1	239.934	255.689	189.458	354.102	301.966	203.548	0.931966	0.993161	0.735904	1.37542	1.17291	0.790633	0.890895	0.949276	0.911769	1.06242	1.09676	1.08888	1.0461	1.04623	0.807117	1.29461	1.06943	0.726099	1.06577	0.832389
P35123	129	K	Ubiquitin carboxyl-terminal hydrolase 4 OS=Mus musculus OX=10090 GN=Usp4 PE=1 SV=3	Usp4	_VVEHGLFVK[Acetyl (K)]HC[Carbamidomethyl (C)]K_	1	129.439	56.1119	84.395	56.0243	60.8935	190.622	1.34485	0.582995	0.876852	0.582085	0.632675	1.98054	1.09156	1.06621	0.967028	0.944465	0.942577	0.988159	1.23205	0.546791	0.906749	0.616311	0.671218	2.00427	1.22573	0.831133
Q9ERF3	257	K	Superkiller complex protein 8 OS=Mus musculus OX=10090 GN=Skic8 PE=1 SV=1	Skic8	_SVK[Acetyl (K)]VWDVGTR_	1	111.78	127.191	251.13	218.282	169.013	136.712	0.661349	0.75253	1.48582	1.29147	0.999973	0.80886	1.05775	0.990791	0.894585	1.0326	0.965718	1.05856	0.625241	0.759524	1.6609	1.2507	1.03547	0.764116	1.00152	0.830642
Q80UM3	15	K	N-alpha-acetyltransferase 15, NatA auxiliary subunit OS=Mus musculus OX=10090 GN=Naa15 PE=1 SV=1	Naa15	_ENALFK[Acetyl (K)]R_	1	246.636	269.603	188.363	368.664	183.823	203.369	1.01326	1.10761	0.773851	1.51458	0.7552	0.835502	1.04646	1.01333	0.97765	0.963166	0.990817	1.00858	0.968267	1.09304	0.791541	1.5725	0.762199	0.828398	1.10875	0.830148
O54734	359	K	Dolichyl-diphosphooligosaccharide--protein glycosyltransferase 48 kDa subunit OS=Mus musculus OX=10090 GN=Ddost PE=1 SV=2	Ddost	_GGK[Acetyl (K)]YSVQFK_	1	364.146	386.119	268.993	394.84	336.44	255.741	1.08902	1.15473	0.804454	1.18081	1.00616	0.764821	0.965434	0.990268	1.0337	0.990046	0.998107	1.02244	1.12801	1.16608	0.778227	1.19268	1.00807	0.748032	0.959792	0.829897
P17751	194	K	Triosephosphate isomerase OS=Mus musculus OX=10090 GN=Tpi1 PE=1 SV=5	Tpi1	_GWLK[Acetyl (K)]SNVNDGVAQSTR_	1	148.426	191.87	159.892	108.789	167.067	181.33	0.930207	1.20248	1.00207	0.681797	1.04703	1.13642	1.09467	1.06686	1.06559	0.94698	0.955406	0.870504	0.849761	1.12712	0.94039	0.719969	1.0959	1.30548	1.06995	0.829782
Q61316	639	K	Heat shock 70 kDa protein 4 OS=Mus musculus OX=10090 GN=Hspa4 PE=1 SV=1	Hspa4	_LSGEYEK[Acetyl (K)]FVSEDDR_	1	230.852	153.797	189.203	126.052	239.514	182.488	1.23461	0.822512	1.01187	0.674131	1.28093	0.975956	1.06086	1.08526	1.02941	0.942957	0.954245	0.92727	1.16378	0.757897	0.982955	0.714911	1.34235	1.0525	1.07062	0.829745
Q921M3	965	K	Splicing factor 3B subunit 3 OS=Mus musculus OX=10090 GN=Sf3b3 PE=1 SV=1	Sf3b3	_VLIGVGK[Acetyl (K)]LLR_	1	1426.29	8101.31	7032.3	5717.09	3177.51	3790.83	0.292618	1.66207	1.44275	1.17292	0.651901	0.77773	0.928918	0.93683	1.02263	1.0483	1.04437	1.01895	0.31501	1.77415	1.41083	1.11888	0.624202	0.763269	0.716104	0.829697
Q922R8	368	K	Protein disulfide-isomerase A6 OS=Mus musculus OX=10090 GN=Pdia6 PE=1 SV=3	Pdia6	_MK[Acetyl (K)]FALLK_	1	1176.15	1139.7	1850.44	1711	1906.64	1214.84	0.784209	0.759905	1.23379	1.14082	1.27126	0.810006	0.883164	0.971476	0.981182	1.06634	1.04069	1.05715	0.887953	0.782217	1.25746	1.06985	1.22155	0.76622	1.0444	0.829643
P42208	174	K	Septin-2 OS=Mus musculus OX=10090 GN=Septin2 PE=1 SV=2	Septin2	_AIHNK[Acetyl (K)]VNIVPVIAK_	1	251.969	331.218	372.214	467.15	158.372	284.146	0.810594	1.06554	1.19743	1.50284	0.50949	0.914109	1.06671	0.990939	1.00725	0.915626	1.03894	0.980538	0.759899	1.07528	1.18881	1.64132	0.490395	0.932253	1.01322	0.829478
P61087	164	K	Ubiquitin-conjugating enzyme E2 K OS=Mus musculus OX=10090 GN=Ube2k PE=1 SV=3	Ube2k	_LWAHVYAGAPVSSPEYTK[Acetyl (K)]K_	1	553.108	441.856	491.516	532.75	344.124	491.215	1.16257	0.928734	1.03311	1.11978	0.723312	1.03248	1.10231	1.069	1.02752	0.961749	0.970485	0.868933	1.05468	0.868784	1.00544	1.16432	0.74531	1.18822	1.05768	0.829111
Q9D024	419	K	PAT complex subunit CCDC47 OS=Mus musculus OX=10090 GN=Ccdc47 PE=1 SV=2	Ccdc47	_VEENFLK[Acetyl (K)]LTHVQR_	1	358.176	523.291	678.32	494.762	499.235	487.101	0.706721	1.03251	1.3384	0.976219	0.985045	0.961104	0.949973	0.994059	1.13506	0.925781	1.0236	0.971533	0.743938	1.03868	1.17915	1.05448	0.962337	0.989266	1.01496	0.828826
Q99MD6	548	K	Thioredoxin reductase 3 OS=Mus musculus OX=10090 GN=Txnrd3 PE=1 SV=3	Txnrd3	_AIEMYK[Acetyl (K)]K_	1	281.12	482.014	356.92	272.199	387.812	211.974	0.846731	1.45182	1.07504	0.81986	1.16809	0.638462	1.08699	1.16913	1.20147	0.841037	0.865228	0.836142	0.778971	1.24179	0.894768	0.97482	1.35003	0.763581	1.0593	0.828549
Q60676	93	K	Serine/threonine-protein phosphatase 5 OS=Mus musculus OX=10090 GN=Ppp5c PE=1 SV=3	Ppp5c	_AIELDK[Acetyl (K)]K_	1	415.933	238.436	330.343	311.514	211.801	440.624	1.28068	0.734156	1.01714	0.959169	0.652147	1.3567	0.961364	0.974964	1.03079	1.0932	0.95065	0.989031	1.33215	0.753009	0.98676	0.877396	0.686001	1.37175	0.955477	0.828385
Q8CCF0	53	K	U4/U6 small nuclear ribonucleoprotein Prp31 OS=Mus musculus OX=10090 GN=Prpf31 PE=1 SV=3	Prpf31	_SIAK[Acetyl (K)]LWDSK_	1	471.025	480.057	386.377	626.505	507.484	339.571	1.00538	1.02466	0.824704	1.33725	1.0832	0.7248	0.923891	0.871101	1.02882	1.10574	1.00709	1.06336	1.08821	1.17628	0.801601	1.20937	1.07558	0.681613	0.967539	0.828371
Q60864	56	K	Stress-induced-phosphoprotein 1 OS=Mus musculus OX=10090 GN=Stip1 PE=1 SV=1	Stip1	_KGDYQK[Acetyl (K)]AYEDGC[Carbamidomethyl (C)]K_	1	856.108	1258.93	910.373	1349.01	757.891	1708.38	0.750896	1.10421	0.798492	1.18322	0.664749	1.49843	0.941261	0.96886	0.8807	1.15394	0.979713	1.07553	0.797755	1.1397	0.906655	1.02538	0.678514	1.39321	1.08895	0.828172
Q9D819	228	K	Inorganic pyrophosphatase OS=Mus musculus OX=10090 GN=Ppa1 PE=1 SV=1	Ppa1	_STHDYWK[Acetyl (K)]ALVTK_	1	2822.32	4167.81	5199.72	5535.12	4617.16	4358.96	0.634203	0.936548	1.16843	1.2438	1.03752	0.979502	0.96336	0.89279	0.914754	1.13336	1.01471	1.08103	0.658324	1.04901	1.27731	1.09744	1.02248	0.906085	1.01386	0.828125
Q8BKZ9	218	K	Pyruvate dehydrogenase protein X component, mitochondrial OS=Mus musculus OX=10090 GN=Pdhx PE=1 SV=1	Pdhx	_EDALK[Acetyl (K)]LVELK_	1	246.04	167.742	172.705	160.226	234.541	169.658	1.28267	0.874479	0.900357	0.8353	1.22272	0.884471	0.910795	1.06289	1.01085	1.06302	1.03181	0.920632	1.4083	0.822736	0.890693	0.785783	1.18502	0.960721	0.939073	0.827885
Q9DBP5	88	K	UMP-CMP kinase OS=Mus musculus OX=10090 GN=Cmpk1 PE=1 SV=1	Cmpk1	_NK[Acetyl (K)]FLIDGFPR_	1	134.328	77.1586	113.934	105.4	120.801	171.446	1.11465	0.640261	0.945425	0.874607	1.0024	1.42265	0.884724	0.955214	0.929741	1.10658	0.977929	1.14581	1.25989	0.67028	1.01687	0.790368	1.02503	1.24161	1.03732	0.827604
Q9CQD1	116	K	Ras-related protein Rab-5A OS=Mus musculus OX=10090 GN=Rab5a PE=1 SV=1	Rab5a	_NWVK[Acetyl (K)]ELQR_	1	658.896	864.311	727.111	966.625	830.846	1035.51	0.777719	1.02018	0.858235	1.14094	0.980678	1.22225	0.8418	0.868534	0.985764	1.0791	1.11793	1.10688	0.923876	1.1746	0.870629	1.05731	0.87723	1.10423	1.02346	0.82746
Q91WC3	128	K	Long-chain-fatty-acid--CoA ligase 6 OS=Mus musculus OX=10090 GN=Acsl6 PE=1 SV=1	Acsl6	_KPEQPYQWLSYQEVAK[Acetyl (K)]R_	1	18.9793	79.3923	87.2989	15.4153		51.8188	0.375227	1.56961	1.72593	0.304765		1.02447	1.22581	1.28605	1.39231	0.541781	0.863521	0.690531	0.306107	1.22049	1.23961	0.562524		1.4836	1.10953	0.827459
Q9QY83	259	K	Actin-like protein 7B OS=Mus musculus OX=10090 GN=Actl7b PE=1 SV=2	Actl7b	_FSDDHLHIIEHIK[Acetyl (K)]K_	1	125.678	47.0088	79.8035		26.978	75.2385	1.77158	0.662643	1.12492		0.380285	1.06057	1.03609	1.80081	1.57527	0.185031	0.725734	0.677061	1.70987	0.36797	0.714111		0.524001	1.56644	1.12311	0.826929
A2AKX3	1787	K	Probable helicase senataxin OS=Mus musculus OX=10090 GN=Setx PE=1 SV=1	Setx	_QLHPK[Acetyl (K)]ENDLVFLAPEK_	1	77.5941	52.7939	42.5059	53.9218	59.3117	63.9523	1.32988	0.904832	0.728506	0.924163	1.01654	1.09608	1.03126	0.95203	0.992795	0.982272	0.946772	1.09487	1.28957	0.950424	0.733793	0.940843	1.07369	1.0011	1.01407	0.826748
Q8BZ47	1102	K	Zinc finger protein 609 OS=Mus musculus OX=10090 GN=Znf609 PE=1 SV=2	Znf609	_GK[Acetyl (K)]LGEASHLGK_	1	106.552	143.268	87.2481	175.068	103.981	39.0008	0.975873	1.31214	0.799074	1.60339	0.952327	0.357194	0.964545	1.06153	1.06171	0.817103	0.871161	1.22395	1.01174	1.23608	0.752631	1.96229	1.09317	0.291837	1.11559	0.826711
Q8CDG1	330	K	Piwi-like protein 2 OS=Mus musculus OX=10090 GN=Piwil2 PE=1 SV=2	Piwil2	_VMK[Acetyl (K)]LLDMK_	1	1969.76	1247.9	1632.78	2273.59	1354.53	1556.77	1.1777	0.746105	0.97622	1.35935	0.809854	0.930772	1.02224	0.89434	0.932872	1.05912	1.0706	1.02083	1.15207	0.834253	1.04647	1.28348	0.756448	0.911783	0.973264	0.826585
Q3UHD6	520	K	Sorting nexin-27 OS=Mus musculus OX=10090 GN=Snx27 PE=1 SV=2	Snx27	_VFC[Carbamidomethyl (C)]ELK[Acetyl (K)]WR_	1	542.923	786.319	760.473	796.635	382.662	643.085	0.832683	1.20598	1.16634	1.2218	0.58689	0.986302	1.12626	1.00094	1.03068	0.937263	0.96425	0.940611	0.739334	1.20485	1.13162	1.30359	0.608649	1.04858	0.962612	0.826534
Q3V0C5	832	K	Ubiquitin carboxyl-terminal hydrolase 48 OS=Mus musculus OX=10090 GN=Usp48 PE=1 SV=2	Usp48	_LFVVDK[Acetyl (K)]VIK_	1	13.9636	188.05	44.5404	43.941	38.6043		0.212149	2.85704	0.676702	0.667595	0.586514		1.07542	1.20106	1.06266	0.555011	0.994477	1.11137	0.197271	2.37877	0.636799	1.20285	0.589772		0.836934	0.826373
Q8BG05	57	K	Heterogeneous nuclear ribonucleoprotein A3 OS=Mus musculus OX=10090 GN=Hnrnpa3 PE=1 SV=1	Hnrnpa3	_EHFEK[Acetyl (K)]WGTLTDC[Carbamidomethyl (C)]VVMR_	1	295.653	178.374	725.881	314.784	422.177	359.627	0.772446	0.466034	1.89649	0.822429	1.10301	0.939588	1.02044	1.01274	1.00279	0.971673	1.03033	0.962024	0.756973	0.460169	1.89122	0.846405	1.07054	0.976679	0.930916	0.826085
P48678	270	K	Prelamin-A/C OS=Mus musculus OX=10090 GN=Lmna PE=1 SV=2	Lmna	_TYSAK[Acetyl (K)]LDNAR_	1	197.618	338.778	595.564	625.162	418.546	326.158	0.473937	0.812474	1.42831	1.49929	1.00378	0.782208	0.747335	0.819297	1.17563	1.10629	1.07955	1.0719	0.634169	0.991672	1.21493	1.35524	0.929809	0.729741	1.06126	0.826076
Q9JIX0	19	K	Transcription and mRNA export factor ENY2 OS=Mus musculus OX=10090 GN=Eny2 PE=1 SV=1	Eny2	_AAINQK[Acetyl (K)]LIETGER_	1	413.935	440.228	656.186	541.211	578.042	698.138	0.746335	0.793742	1.18312	0.975817	1.04222	1.25876	1.08913	0.758765	0.779303	1.16474	1.18468	1.02338	0.685258	1.0461	1.51818	0.837799	0.879753	1.23	0.90707	0.826019
P08113	682	K	Endoplasmin OS=Mus musculus OX=10090 GN=Hsp90b1 PE=1 SV=2	Hsp90b1	_DISTNYYASQK[Acetyl (K)]K_	1	1077.52	1391.23	1132.44	1410.85	1300.67	865.174	0.900701	1.16293	0.946608	1.17933	1.08723	0.723199	0.940828	1.0236	1.13528	0.961463	0.973703	0.965128	0.957349	1.13612	0.833811	1.2266	1.1166	0.749329	1.05645	0.825898
Q9DAJ5	9	K	Dynein light chain roadblock-type 2 OS=Mus musculus OX=10090 GN=Dynlrb2 PE=1 SV=1	Dynlrb2	_[Acetyl (Protein N-term)]TEVEETLK[Acetyl (K)]R_	1	853.702	478.785	407.501	209.999	239.326	334.229	2.02977	1.13836	0.968878	0.499296	0.569024	0.794666	1.32399	1.42043	1.22323	0.566523	0.893928	0.571901	1.53308	0.80142	0.792068	0.881333	0.636543	1.38952	0.9299	0.825599
P52194	273	K	Calmegin OS=Mus musculus OX=10090 GN=Clgn PE=1 SV=2	Clgn	_EIDDPSDK[Acetyl (K)]KPEEWDDR_	0.999986	1594.54	1586.27	1323.12	1385.58	1296.68	1360.85	1.11936	1.11356	0.928828	0.972676	0.910268	0.955311	1.00783	1.05828	1.12825	0.893051	1.00419	0.908397	1.11066	1.05223	0.823249	1.08916	0.906468	1.05164	1.02047	0.825585
Q8BI84	1267	K	Transport and Golgi organization protein 1 homolog OS=Mus musculus OX=10090 GN=Mia3 PE=1 SV=2	Mia3	_LSSYEQK[Acetyl (K)]IK_	1	316.872	303.261	254.302	411.878	245.807	122.243	1.14922	1.09986	0.922294	1.49379	0.891487	0.443348	1.07745	1.04927	1.08957	0.917774	0.996862	0.86908	1.06662	1.04822	0.846473	1.62762	0.894293	0.510135	1.02389	0.825264
P30681	112	K	High mobility group protein B2 OS=Mus musculus OX=10090 GN=Hmgb2 PE=1 SV=3	Hmgb2	_RPPSAFFLFC[Carbamidomethyl (C)]SENRPK[Acetyl (K)]IK_	1	262.997	285.816	9.82457	119.722	166.224		1.55696	1.69205	0.0581622	0.708766	0.98406		0.977732	0.936165	0.94781	1.08328	1.02411	1.0309	1.59242	1.80743	0.0613648	0.654278	0.960888		0.699971	0.825244
Q99PV0	2113	K	Pre-mRNA-processing-splicing factor 8 OS=Mus musculus OX=10090 GN=Prpf8 PE=1 SV=2	Prpf8	_K[Acetyl (K)]FIC[Carbamidomethyl (C)]ISDLR_	1	211.965	275.869	502.817	350.558	215.166	345.524	0.668694	0.870295	1.58626	1.10592	0.678794	1.09004	0.98472	0.943543	1.0301	0.979602	1.01622	1.04581	0.67907	0.922369	1.53991	1.12895	0.667957	1.04229	0.903815	0.825129
P49312	105	K	Heterogeneous nuclear ribonucleoprotein A1 OS=Mus musculus OX=10090 GN=Hnrnpa1 PE=1 SV=2	Hnrnpa1	_EDSQRPGAHLTVK[Acetyl (K)]K_	1	292.928	375.93	604.641	215.52	401.276	716.043	0.674344	0.865422	1.39193	0.496145	0.92377	1.64839	0.890062	1.00853	1.01746	0.845784	1.042	1.19617	0.757637	0.858105	1.36805	0.586609	0.886532	1.37806	0.955562	0.825124
Q91Z49	260	K	UAP56-interacting factor OS=Mus musculus OX=10090 GN=Fyttd1 PE=1 SV=1	Fyttd1	_TAVPSFLTK[Acetyl (K)]R_	1	1030.74	1653.72	1526.45	1399.06	1607.2	1191.49	0.735484	1.18001	1.0892	0.998301	1.14682	0.850186	1.05554	0.9868	1.00598	0.870684	1.06592	1.01508	0.696786	1.1958	1.08273	1.14657	1.0759	0.837555	1.02847	0.825091
Q9D0R2	242	K	Threonine--tRNA ligase 1, cytoplasmic OS=Mus musculus OX=10090 GN=Tars1 PE=1 SV=2	Tars1	_ILNEK[Acetyl (K)]VNTPTTTVYR_	1	307.732	266.541	203.079	538.8	270.227	433.313	0.914195	0.791827	0.603297	1.60064	0.802777	1.28726	0.801526	0.818266	0.673234	1.45764	1.01202	1.23732	1.14057	0.967689	0.896117	1.0981	0.793246	1.04037	0.975816	0.824598
Q8K212	331	K	Phosphofurin acidic cluster sorting protein 1 OS=Mus musculus OX=10090 GN=Pacs1 PE=1 SV=2	Pacs1	_QK[Acetyl (K)]FVALLK_	1	145.581	103.595	78.2505	101.792	139.921	77.0381	1.35177	0.961919	0.726585	0.945178	1.29922	0.715327	1.03672	1.09605	1.00074	0.936187	0.87956	1.05074	1.30389	0.877627	0.726047	1.0096	1.47712	0.680781	1.0894	0.824588
Q6PCM1	1082	K	Lysine-specific demethylase 3A OS=Mus musculus OX=10090 GN=Kdm3a PE=1 SV=1	Kdm3a	_DGK[Acetyl (K)]LNLASR_	1	202.046	239.553	362.199	405.444	228.003	241.001	0.722347	0.856441	1.29492	1.44953	0.815147	0.861618	1.02929	0.957777	0.976106	1.08244	0.944949	1.00944	0.701795	0.894197	1.32662	1.33912	0.862635	0.853562	1.04541	0.823997
Q9WV55	180	K	Vesicle-associated membrane protein-associated protein A OS=Mus musculus OX=10090 GN=Vapa PE=1 SV=2	Vapa	_LMEEC[Carbamidomethyl (C)]K[Acetyl (K)]R_	1	1355.08	1266.98	1574.28	1076.4	1045	1403.43	1.05301	0.984549	1.22335	0.836452	0.812052	1.09058	1.0322	1.09574	1.09501	0.890864	0.978638	0.907542	1.02016	0.898525	1.1172	0.938923	0.829778	1.20169	0.978427	0.823936
P54869	367	K	Hydroxymethylglutaryl-CoA synthase, mitochondrial OS=Mus musculus OX=10090 GN=Hmgcs2 PE=1 SV=2	Hmgcs2	_ASLDMFNQK[Acetyl (K)]TK_	1	98.2082	456.166	323.205	203.01	220.601	1235.99	0.232246	1.07876	0.764326	0.480085	0.521684	2.9229	0.516851	0.996824	0.830069	0.715332	0.832009	2.10892	0.449348	1.08219	0.920799	0.671137	0.627017	1.38597	1.09452	0.823792
Q9DA73	220	K	Coiled-coil domain-containing protein 89 OS=Mus musculus OX=10090 GN=Ccdc89 PE=1 SV=2	Ccdc89	_EEELLGLQNQQAC[Carbamidomethyl (C)]DHAK[Acetyl (K)]ETEELR_	1	352.929	269.617	189.272	17.2552	144.39	131.031	1.91723	1.46465	1.02819	0.0937364	0.784377	0.711805	1.51239	1.57426	1.46298	0.252679	0.714982	0.482705	1.26768	0.930377	0.702807	0.37097	1.09706	1.47462	1.0144	0.823746
Q9CR68	168	K	Cytochrome b-c1 complex subunit Rieske, mitochondrial OS=Mus musculus OX=10090 GN=Uqcrfs1 PE=1 SV=1	Uqcrfs1	_NMAFK[Acetyl (K)]WR_	1	234.518	256.57	230.347	213.797	409.777	212.129	0.90365	0.988622	0.88758	0.823808	1.57896	0.81738	0.986162	0.956635	0.83721	1.11558	1.09789	1.00652	0.916331	1.03344	1.06016	0.738456	1.43817	0.812084	0.992951	0.823744
P23116	45	K	Eukaryotic translation initiation factor 3 subunit A OS=Mus musculus OX=10090 GN=Eif3a PE=1 SV=5	Eif3a	_TWQK[Acetyl (K)]IHEPIMLK_	1	349.316	578.532	733.922	587.135	370.671	461.359	0.680279	1.12667	1.42928	1.14342	0.721867	0.898478	1.0857	1.02714	0.983685	0.980526	0.969682	0.953265	0.626582	1.09689	1.45299	1.16613	0.744436	0.942527	0.898198	0.823613
P35980	49	K	Large ribosomal subunit protein eL18 OS=Mus musculus OX=10090 GN=Rpl18 PE=1 SV=3	Rpl18	_TNSTFNQVVLK[Acetyl (K)]R_	1	1171.96	1141.02	1841.74	1609.5	1214.29	1516.1	0.827793	0.805935	1.30088	1.13684	0.857691	1.07087	1.04651	0.989919	0.945399	0.973497	1.02691	1.01776	0.791	0.814142	1.37601	1.16779	0.835217	1.05218	1.02483	0.823392
P29037	293	K	TATA-box-binding protein OS=Mus musculus OX=10090 GN=Tbp PE=1 SV=1	Tbp	_VVLTGAK[Acetyl (K)]VR_	1	104.257	211.758	296.757	221.152	120.193	198.778	0.542582	1.10205	1.54441	1.15094	0.625521	1.0345	1.0008	1.16547	1.0682	0.833956	1.17308	0.758487	0.542149	0.94558	1.4458	1.3801	0.533228	1.3639	1.11716	0.823374
P41105	19	K	Large ribosomal subunit protein eL28 OS=Mus musculus OX=10090 GN=Rpl28 PE=1 SV=2	Rpl28	_NC[Carbamidomethyl (C)]SSFLIK[Acetyl (K)]R_	1	1931.53	1924.46	1961.71	2103.49	1610.96	2226.77	0.985566	0.981958	1.00096	1.07331	0.821993	1.13621	0.987934	1.03934	0.919253	1.03173	1.01207	1.00967	0.997603	0.944794	1.08889	1.0403	0.812187	1.12533	0.982359	0.822897
E9PVA8	17	K	Stalled ribosome sensor GCN1 OS=Mus musculus OX=10090 GN=Gcn1 PE=1 SV=1	Gcn1	_FAVK[Acetyl (K)]VTTASVK_	1	436.751	453.371	195.487	384.968	273.515	349.79	1.25151	1.29913	0.560166	1.10312	0.783756	1.00232	1.02075	0.996701	0.916665	1.06464	0.970076	1.03116	1.22606	1.30343	0.611091	1.03614	0.807932	0.97203	0.896683	0.822646
Q9JHU4	3725	K	Cytoplasmic dynein 1 heavy chain 1 OS=Mus musculus OX=10090 GN=Dync1h1 PE=1 SV=2	Dync1h1	_AERPDVDEK[Acetyl (K)]R_	1	25.0159	19.2419		11.3545	59.2428		0.871217	0.670127		0.395437	2.06322		1.03357	1.06248	0.990735	0.990955	0.95318	0.969087	0.842924	0.63072		0.399046	2.16457		1.73964	0.822466
Q91YN5	145	K	UDP-N-acetylhexosamine pyrophosphorylase OS=Mus musculus OX=10090 GN=Uap1 PE=1 SV=1	Uap1	_ILK[Acetyl (K)]LQQLAEK_	1	233.581	331.919	219.23	395.21	176.185	279.331	0.85694	1.21771	0.804289	1.44991	0.64637	1.02478	1.0573	0.984201	0.994486	0.906396	0.988273	1.06934	0.810499	1.23726	0.808749	1.59964	0.65404	0.958326	1.12445	0.822461
Q8VDM4	97	K	26S proteasome non-ATPase regulatory subunit 2 OS=Mus musculus OX=10090 GN=Psmd2 PE=1 SV=1	Psmd2	_PLK[Acetyl (K)]FLRPHYGK_	1	98.6737	127.429	120.116	123.605	163.809	71.2291	0.83994	1.08471	1.02246	1.05217	1.39439	0.606324	0.990814	0.966422	0.968338	1.10048	0.970266	1.00368	0.847727	1.1224	1.0559	0.9561	1.43713	0.604098	0.990517	0.821644
P63158	127	K	High mobility group protein B1 OS=Mus musculus OX=10090 GN=Hmgb1 PE=1 SV=2	Hmgb1	_IKGEHPGLSIGDVAK[Acetyl (K)]K_	1	302.435	315.125	121.951	297.187	310.089	282.92	1.11346	1.16018	0.448981	1.09414	1.14164	1.04161	0.877699	0.918726	0.915779	1.0784	1.0679	1.14149	1.26861	1.26281	0.490272	1.01459	1.06905	0.912501	0.991542	0.821271
Q9D819	22	K	Inorganic pyrophosphatase OS=Mus musculus OX=10090 GN=Ppa1 PE=1 SV=1	Ppa1	_VFLK[Acetyl (K)]NEK_	1	121.82	187.148	85.4042	150.481	133.335	183.874	0.847874	1.30256	0.594418	1.04736	0.928018	1.27978	0.96336	0.89279	0.914754	1.13336	1.01471	1.08103	0.880122	1.45898	0.649812	0.924114	0.914567	1.18385	1.01125	0.82097
Q6ZQ38	574	K	Cullin-associated NEDD8-dissociated protein 1 OS=Mus musculus OX=10090 GN=Cand1 PE=1 SV=2	Cand1	_DLFTC[Carbamidomethyl (C)]TIK[Acetyl (K)]R_	1	6292.29	6772.07	5225.93	7505.23	5049.26	4844.65	1.05784	1.1385	0.878568	1.26176	0.848866	0.814468	1.01225	1.01797	1.01176	1.00662	1.00012	0.951284	1.04504	1.1184	0.868359	1.25346	0.848766	0.856177	0.97579	0.820875
P62889	26	K	Large ribosomal subunit protein eL30 OS=Mus musculus OX=10090 GN=Rpl30 PE=1 SV=2	Rpl30	_SGK[Acetyl (K)]YVLGYK_	1	549.504	537.379	765.39	1106.22	227.833	575.479	0.876446	0.857108	1.22078	1.7644	0.363388	0.917877	1.07523	1.00115	0.983842	1.01664	0.896962	1.02617	0.815121	0.856126	1.24083	1.73552	0.405132	0.894465	1.04225	0.820869
Q8K2T1	277	K	NmrA-like family domain-containing protein 1 OS=Mus musculus OX=10090 GN=Nmral1 PE=1 SV=1	Nmral1	_FYTLK[Acetyl (K)]PDR_	1	345.107	297.145	237.795	288.349	281.552	249.651	1.21831	1.04899	0.839475	1.01794	0.993947	0.881329	1.01161	1.05297	1.07753	0.939264	0.956603	0.962024	1.20433	0.996226	0.779071	1.08377	1.03904	0.91612	1.0199	0.820614
P27773	94	K	Protein disulfide-isomerase A3 OS=Mus musculus OX=10090 GN=Pdia3 PE=1 SV=2	Pdia3	_VDC[Carbamidomethyl (C)]TANTNTC[Carbamidomethyl (C)]NK[Acetyl (K)]YGVSGYPTLK_	1	1491.55	1497.22	714.854	1103.53	997.482	802.989	1.35439	1.35954	0.649117	1.00205	0.905756	0.729148	1.03653	1.09106	1.06835	0.886486	1.01213	0.905447	1.30666	1.24607	0.607591	1.13036	0.894901	0.80529	0.895654	0.820426
Q62425	74	K	Cytochrome c oxidase subunit NDUFA4 OS=Mus musculus OX=10090 GN=Ndufa4 PE=1 SV=2	Ndufa4	_FYSVNVDYSK[Acetyl (K)]LK_	1	250.393	253.923	310.378	395.036	344.174	406.148	0.76649	0.777295	0.950111	1.20926	1.05357	1.24328	0.759741	0.797471	0.956154	0.94513	1.05242	1.48908	1.00888	0.9747	0.993679	1.27947	1.00109	0.834927	1.04642	0.820375
Q80TT8	1569	K	Cullin-9 OS=Mus musculus OX=10090 GN=Cul9 PE=1 SV=2	Cul9	_HLAK[Acetyl (K)]LISK_	1	320.203	453.984	394.008	404.666	305.842	487.466	0.811952	1.15119	0.999103	1.02613	0.775538	1.23609	1.07022	0.925504	0.911049	1.11678	0.946916	1.02954	0.75868	1.24385	1.09665	0.918831	0.819015	1.20063	0.948145	0.820358
Q924M7	412	K	Mannose-6-phosphate isomerase OS=Mus musculus OX=10090 GN=Mpi PE=1 SV=1	Mpi	_ITVPK[Acetyl (K)]DLLIFR_	1	2353.07	3321.51	3191.68	3258.46	1181.78	1686.5	0.941669	1.32922	1.27727	1.30399	0.472931	0.674916	1.09743	1.23465	1.21631	0.851879	0.885033	0.7147	0.858068	1.0766	1.05012	1.53072	0.534365	0.944335	1.00825	0.819939
Q8BND3	729	K	WD repeat-containing protein 35 OS=Mus musculus OX=10090 GN=Wdr35 PE=1 SV=3	Wdr35	_DYQGIK[Acetyl (K)]FVK_	1	272.834	420.481	217.36	236.956	291.697	316.911	0.932108	1.43653	0.742585	0.809536	0.99655	1.08269	1.1136	1.01577	1.01873	0.973493	0.950133	0.928279	0.837024	1.41423	0.728933	0.831579	1.04885	1.16634	1.02235	0.819477
Q8CDG3	878	K	Deubiquitinating protein VCPIP1 OS=Mus musculus OX=10090 GN=Vcpip1 PE=1 SV=1	Vcpip1	_QEEIAVTGK[Acetyl (K)]LSSK_	1	184.66	87.5029	145.889	157.177	174.217	120.361	1.2738	0.603602	1.00635	1.08422	1.20176	0.830262	0.90659	0.953404	0.873427	1.17734	1.02692	1.06232	1.40504	0.633102	1.15219	0.920907	1.17026	0.781555	0.900447	0.818344
P62855	82	K	Small ribosomal subunit protein eS26 OS=Mus musculus OX=10090 GN=Rps26 PE=1 SV=3	Rps26	_LHYC[Carbamidomethyl (C)]VSC[Carbamidomethyl (C)]AIHSK[Acetyl (K)]VVR_	1	2190.1	1789.21	1191.49	1765	1699	1818.92	1.25703	1.02693	0.683868	1.01304	0.975154	1.04398	1.25514	0.986653	0.743578	1.01414	1.133	0.867493	1.0015	1.04083	0.919699	0.99891	0.860687	1.20345	1.0341	0.81828
Q9Z0N2	183	K	Eukaryotic translation initiation factor 2 subunit 3, Y-linked OS=Mus musculus OX=10090 GN=Eif2s3y PE=1 SV=2	Eif2s3y	_LK[Acetyl (K)]HILILQNK_	1	532.76	501.297	546.339	746.238	669.673	393.129	0.943095	0.8874	0.967132	1.321	1.18546	0.695919	0.935174	0.965313	0.881402	1.13805	1.03792	1.04213	1.00847	0.919287	1.09726	1.16075	1.14214	0.667783	0.982035	0.818236
Q91XQ0	4508	K	Dynein axonemal heavy chain 8 OS=Mus musculus OX=10090 GN=Dnah8 PE=1 SV=2	Dnah8	_MQK[Acetyl (K)]VISILR_	1	96.0813	102.99	129.527		56.9101	120.862	0.948726	1.01694	1.27898		0.561942	1.19342	1.32035	1.11087	1.30131	0.602069	0.88867	0.776729	0.718541	0.915447	0.982834		0.63234	1.53647	1.24319	0.81799
P63005	368	K	Platelet-activating factor acetylhydrolase IB subunit beta OS=Mus musculus OX=10090 GN=Pafah1b1 PE=1 SV=2	Pafah1b1	_VWDYK[Acetyl (K)]NK_	1	568.17	576.406	520.337	792.701	493.652	537.833	0.977049	0.991212	0.894793	1.36316	0.848904	0.924879	0.950219	0.976712	0.923662	1.11294	1.00209	1.03438	1.02824	1.01485	0.968746	1.22483	0.847133	0.894141	0.984819	0.817933
Q3TKT4	872	K	Transcription activator BRG1 OS=Mus musculus OX=10090 GN=Smarca4 PE=1 SV=1	Smarca4	_HILAK[Acetyl (K)]IR_	1	224.173	375.726	398.304	346.177	202.337	257.025	0.745693	1.24982	1.32493	1.15153	0.673057	0.854971	1.08915	0.988644	1.11705	0.79637	0.964571	1.04422	0.684657	1.26418	1.18609	1.44597	0.697779	0.818768	0.945005	0.817897
Q922S8	539	K	Kinesin-like protein KIF2C OS=Mus musculus OX=10090 GN=Kif2c PE=1 SV=1	Kif2c	_ESK[Acetyl (K)]LTQVLR_	1	416.846	552.237	516.776	379.999	399.293	317.808	0.9683	1.2828	1.20043	0.882706	0.927524	0.738242	1.13574	1.11327	1.15828	0.834277	0.893638	0.864802	0.852574	1.15228	1.03639	1.05805	1.03792	0.853655	0.969873	0.817545
A2AN08	3570	K	E3 ubiquitin-protein ligase UBR4 OS=Mus musculus OX=10090 GN=Ubr4 PE=1 SV=1	Ubr4	_LIGSHTISK[Acetyl (K)]VTVK_	1	741.414	640.383	720.471	890.285	755.924	624.268	1.01732	0.878692	0.988584	1.22159	1.03723	0.856581	0.9832	1.05301	0.910725	1.06992	0.934791	1.04835	1.0347	0.83446	1.08549	1.14176	1.10959	0.817072	1.0385	0.817227
Q9CQ60	170	K	6-phosphogluconolactonase OS=Mus musculus OX=10090 GN=Pgls PE=1 SV=1	Pgls	_EK[Acetyl (K)]IVAPISDSPKPPPQR_	0.99981	517.248	421.532	426.052	655.866	353.8	391.706	1.12193	0.914318	0.924123	1.4226	0.767404	0.849626	0.923273	0.95602	1.05282	1.02808	0.940651	1.09916	1.21517	0.95638	0.877764	1.38374	0.815822	0.77298	0.974824	0.816173
G5E8P1	903	K	Bromodomain-containing protein 1 OS=Mus musculus OX=10090 GN=Brd1 PE=1 SV=1	Brd1	_SELISC[Carbamidomethyl (C)]IENGNYAK[Acetyl (K)]AAR_	1	1093.13	542.115	1955.06	566.886	1058.98	1168.87	1.02721	0.509423	1.83716	0.532701	0.995123	1.09838	1.06177	1.11083	1.2085	0.732715	0.938323	0.947859	0.967453	0.458596	1.5202	0.727023	1.06053	1.1588	1.00004	0.816145
Q99MD6	419	K	Thioredoxin reductase 3 OS=Mus musculus OX=10090 GN=Txnrd3 PE=1 SV=3	Txnrd3	_GLPGK[Acetyl (K)]LK_	1	72.2428	71.7216		28.036	78.5134		1.15351	1.14519		0.447656	1.25364		1.08699	1.16913	1.20147	0.841037	0.865228	0.836142	1.0612	0.979523		0.532267	1.44891		0.97082	0.815644
P24472	84	K	Glutathione S-transferase A4 OS=Mus musculus OX=10090 GN=Gsta4 PE=1 SV=3	Gsta4	_YNLYGK[Acetyl (K)]DLK_	1	335.568	462.533	342.671	400.006	289.769	219.612	0.982075	1.35365	1.00286	1.17066	0.848038	0.642716	0.841215	1.67032	0.862505	0.907387	0.888873	0.8297	1.16745	0.810413	1.16273	1.29014	0.95406	0.774636	0.961233	0.815415
P08003	347	K	Protein disulfide-isomerase A4 OS=Mus musculus OX=10090 GN=Pdia4 PE=1 SV=3	Pdia4	_VSLGK[Acetyl (K)]LVLTHPEK_	1	2911.94	2291.9	3285.03	3973.22	2938.38	3596.61	0.919702	0.723869	1.03754	1.25489	0.928051	1.13595	0.87312	0.964888	0.895054	1.13629	1.06221	1.06844	1.05335	0.75021	1.15919	1.10438	0.873698	1.06318	1.0265	0.814513
Q9D198	96	K	Pre-mRNA-splicing factor SYF2 OS=Mus musculus OX=10090 GN=Syf2 PE=2 SV=1	Syf2	_GEDYEK[Acetyl (K)]VK_	1	103.447	71.55	25.2042	73.799	54.0748	165.602	1.25727	0.869597	0.306325	0.896931	0.657209	2.01267	0.866526	0.957471	0.744429	1.19148	1.14034	1.09975	1.45093	0.908223	0.41149	0.752785	0.576327	1.83012	1.14025	0.814435
Q06185	34	K	ATP synthase subunit e, mitochondrial OS=Mus musculus OX=10090 GN=Atp5me PE=1 SV=2	Atp5me	_YSYLK[Acetyl (K)]PR_	1	960.556	1332.83	995.174	1212.56	1270.75	1251.81	0.820559	1.13857	0.850131	1.03583	1.08554	1.06936	0.852702	0.901642	0.992055	1.00154	1.06676	1.1853	0.962304	1.26278	0.856939	1.03424	1.01761	0.902189	0.958472	0.814339
Q3UKJ7	292	K	WD40 repeat-containing protein SMU1 OS=Mus musculus OX=10090 GN=Smu1 PE=2 SV=2	Smu1	_VWK[Acetyl (K)]IQSGQC[Carbamidomethyl (C)]LR_	1	1613.24	1270.15	1410.1	2069.73	1358.27	1452.22	1.05513	0.830729	0.922267	1.35369	0.888369	0.949813	0.924843	0.99163	0.977819	0.987373	1.06654	1.05179	1.14087	0.837741	0.943188	1.37101	0.832943	0.903042	1.06338	0.814255
Q9ERU9	123	K	E3 SUMO-protein ligase RanBP2 OS=Mus musculus OX=10090 GN=Ranbp2 PE=1 SV=2	Ranbp2	_AAK[Acetyl (K)]LFPGSPAIYK_	1	814.083	1129.94	824.591	1483.48	1179.23	1175.74	0.739284	1.02612	0.748826	1.34718	1.07088	1.06771	0.795717	0.859994	0.899257	1.15766	1.09068	1.19669	0.929078	1.19317	0.832717	1.16371	0.981847	0.892215	1.02802	0.814132
P0DP26	95	K	Calmodulin-1 OS=Mus musculus OX=10090 GN=Calm1 PE=1 SV=1	Calm1	_VFDK[Acetyl (K)]DGNGYISAAELR_	1	815.491	523.488	636.305	337.484	623.105	836.537	1.29703	0.832605	1.01204	0.536767	0.991046	1.33051	1.08792	1.06141	1.18557	0.902126	0.959797	0.803184	1.19222	0.784436	0.853633	0.595002	1.03256	1.65654	1.16034	0.814086
Q3V0C5	517	K	Ubiquitin carboxyl-terminal hydrolase 48 OS=Mus musculus OX=10090 GN=Usp48 PE=1 SV=2	Usp48	_WLDESTPTKPIDNNAC[Carbamidomethyl (C)]LC[Carbamidomethyl (C)]SHDK[Acetyl (K)]LHPDK_	0.967797	103.224	172.817	209.562		204.859	82.8795	0.667388	1.11734	1.35491		1.3245	0.535852	1.07542	1.20106	1.06266	0.555011	0.994477	1.11137	0.620585	0.930296	1.27502		1.33186	0.482154	0.962887	0.813873
Q921Q3	87	K	Chitobiosyldiphosphodolichol beta-mannosyltransferase OS=Mus musculus OX=10090 GN=Alg1 PE=1 SV=3	Alg1	_IVK[Acetyl (K)]LTDLR_	1	654.754	745.706	972.472	1381.17	998.592	811.84	0.705994	0.804064	1.04858	1.48925	1.07674	0.875373	0.835055	0.847886	0.963919	1.08025	1.11199	1.1609	0.845446	0.948316	1.08783	1.37862	0.968296	0.75405	1.07613	0.813438
P30681	43	K	High mobility group protein B2 OS=Mus musculus OX=10090 GN=Hmgb2 PE=1 SV=3	Hmgb2	_KHPDSSVNFAEFSK[Acetyl (K)]K_	1	19166.5	17724.8	13616.6	19451.4	13684.3	20396.8	1.10533	1.02219	0.785269	1.12176	0.789174	1.17628	0.977732	0.936165	0.94781	1.08328	1.02411	1.0309	1.1305	1.09189	0.828509	1.03552	0.770591	1.14103	0.96599	0.813354
P61979	179	K	Heterogeneous nuclear ribonucleoprotein K OS=Mus musculus OX=10090 GN=Hnrnpk PE=1 SV=1	Hnrnpk	_ENTQTTIK[Acetyl (K)]LFQEC[Carbamidomethyl (C)]C[Carbamidomethyl (C)]PHSTDR_	1	4784.2	3488.72	3846.87	3991.7	3379.86	3245.35	1.26251	0.92064	1.01515	1.05337	0.891913	0.856418	1.03854	1.02132	1.08771	0.941634	0.977965	0.932824	1.21565	0.901419	0.933292	1.11866	0.912009	0.918091	0.966693	0.812725
Q9D0I4	50	K	Syntaxin-17 OS=Mus musculus OX=10090 GN=Stx17 PE=1 SV=1	Stx17	_IWDK[Acetyl (K)]LHEEHINAGR_	1	856.199	991.389	1066.61	1428.26	1091.6	964.719	0.802839	0.929604	1.00014	1.33925	1.02357	0.904596	0.994603	0.840523	0.847607	1.08631	1.23062	1.00034	0.807195	1.10598	1.17996	1.23285	0.83175	0.904289	0.959832	0.812257
Q91Z31	483	K	Polypyrimidine tract-binding protein 2 OS=Mus musculus OX=10090 GN=Ptbp2 PE=1 SV=2	Ptbp2	_TLFANTGGTVK[Acetyl (K)]AFK_	1	3248.59	3820.17	4277.19	3335.4	3425.16	2541.33	0.943998	1.11009	1.2429	0.969226	0.995307	0.738478	1.07585	1.09046	1.15437	0.933071	0.96562	0.780636	0.877448	1.01801	1.07669	1.03875	1.03074	0.945995	1.01458	0.812173
Q99JX3	162	K	Golgi reassembly-stacking protein 2 OS=Mus musculus OX=10090 GN=Gorasp2 PE=1 SV=3	Gorasp2	_PLK[Acetyl (K)]LYVYNTDTDNC[Carbamidomethyl (C)]R_	1	167.126	117.943	77.1713	96.1936	97.8426	66.6025	1.60987	1.13611	0.743367	0.926603	0.942487	0.64156	1.16519	1.17765	1.02113	0.939853	0.896002	0.80017	1.38164	0.964725	0.727984	0.985902	1.05188	0.80178	0.923631	0.81205
O35643	131	K	AP-1 complex subunit beta-1 OS=Mus musculus OX=10090 GN=Ap1b1 PE=1 SV=2	Ap1b1	_C[Carbamidomethyl (C)]LK[Acetyl (K)]DEDPYVR_	1	669.771	337.378	167.827	313.512	405.697	393.051	1.75698	0.88503	0.440252	0.822421	1.06425	1.03107	0.997652	1.03629	0.980654	0.968776	1.02901	0.98762	1.76111	0.85404	0.448937	0.848928	1.03424	1.044	0.955313	0.811745
Q8BWZ3	327	K	N-alpha-acetyltransferase 25, NatB auxiliary subunit OS=Mus musculus OX=10090 GN=Naa25 PE=1 SV=1	Naa25	_GPHLAK[Acetyl (K)]LELIR_	1	804.352	909.697	786.966	885.664	816.889	537.117	1.01802	1.15135	0.996015	1.12093	1.03389	0.679797	1.06253	1.04827	1.0218	0.931929	0.971329	0.96414	0.958112	1.09833	0.974763	1.20281	1.0644	0.705081	0.980565	0.811412
P08113	348	K	Endoplasmin OS=Mus musculus OX=10090 GN=Hsp90b1 PE=1 SV=2	Hsp90b1	_PIWQRPSK[Acetyl (K)]EVEEDEYK_	1	340.327	252.789	213.42	225.153	292.252	194.48	1.34479	0.998888	0.843326	0.889685	1.15483	0.768483	0.940828	1.0236	1.13528	0.961463	0.973703	0.965128	1.42937	0.975859	0.742836	0.925344	1.18601	0.796249	0.923617	0.811181
Q7TPS0	590	K	Ribosomal protein S6 kinase alpha-6 OS=Mus musculus OX=10090 GN=Rps6ka6 PE=1 SV=2	Rps6ka6	_IC[Carbamidomethyl (C)]DFGFAK[Acetyl (K)]QLR_	1	308.649	540.511	139.721	470.77	347.118	584.204	0.774535	1.35638	0.350621	1.18137	0.871071	1.46602	0.510618	1.23362	0.860636		0.781822	1.6133	1.51686	1.09951	0.407397		1.11416	0.908712	1.00348	0.81067
P15327	5	K	Bisphosphoglycerate mutase OS=Mus musculus OX=10090 GN=Bpgm PE=1 SV=2	Bpgm	_HK[Acetyl (K)]LIILR_	1	264.455	256.414	225.836	349.907	115.427	153.342	1.16212	1.12678	0.992408	1.53762	0.507229	0.673845	1.14543	1.09841	1.09211	0.958931	0.835947	0.869172	1.01457	1.02583	0.908704	1.60348	0.606772	0.775272	1.01235	0.81046
P62862	125	K	Ubiquitin-like FUBI-ribosomal protein eS30 fusion protein OS=Mus musculus OX=10090 GN=Fau PE=1 SV=2	Fau	_FVNVVPTFGK[Acetyl (K)]K_	1	34115.5	46658.8	50558.2	54083.3	45513.4	45728.3	0.739878	1.01191	1.09648	1.17293	0.98707	0.99173	1.05922	1.0149	0.842214	0.927558	1.05428	1.10184	0.698513	0.997059	1.3019	1.26454	0.936253	0.90007	1.03449	0.810257
P27546	964	K	Microtubule-associated protein 4 OS=Mus musculus OX=10090 GN=Map4 PE=1 SV=3	Map4	_AAGSIASAQKPPAGK[Acetyl (K)]VQIVSK_	0.999999	749.888	572.973	319.171	339.077	670.927	219.695	1.56677	1.19713	0.666854	0.708444	1.40179	0.459015	0.975821	1.26133	1.11005	0.830823	0.926627	0.89535	1.60559	0.949101	0.600743	0.852702	1.51279	0.512665	0.912127	0.8101
P53026	118	K	Large ribosomal subunit protein uL1 OS=Mus musculus OX=10090 GN=Rpl10a PE=1 SV=3	Rpl10a	_KYDAFLASESLIK[Acetyl (K)]QIPR_	1	469.886	233.931	286.522	295.614	337.692	372.41	1.41244	0.70318	0.861263	0.888595	1.01508	1.11944	1.05186	0.930049	1.0076	0.962942	1.06581	0.981736	1.3428	0.756068	0.854768	0.922792	0.9524	1.14026	1.02093	0.809842
Q9CXW4	67	K	Large ribosomal subunit protein uL5 OS=Mus musculus OX=10090 GN=Rpl11 PE=1 SV=4	Rpl11	_RNEK[Acetyl (K)]IAVHC[Carbamidomethyl (C)]TVR_	1	3410.37	4702.8	3338.27	4096.97	3202.65	4757.28	0.870423	1.20029	0.852023	1.04566	0.817406	1.21419	0.994967	1.00859	0.97172	1.04552	0.951786	1.02741	0.874827	1.19006	0.876819	1.00013	0.858813	1.1818	1.03367	0.809801
P25444	211	K	Small ribosomal subunit protein uS5 OS=Mus musculus OX=10090 GN=Rps2 PE=1 SV=3	Rps2	_GTGIVSAPVPK[Acetyl (K)]K_	1	374.695	357.199	207.098	334.785	244.624	250.601	1.27087	1.21153	0.702422	1.1355	0.829701	0.849976	1.10334	0.992675	0.979717	0.967821	0.963101	0.993351	1.15184	1.22047	0.716964	1.17326	0.86149	0.855665	0.935628	0.809449
Q569Z5	271	K	Probable ATP-dependent RNA helicase DDX46 OS=Mus musculus OX=10090 GN=Ddx46 PE=1 SV=2	Ddx46	_VVTVVTTK[Acetyl (K)]K_	1	718.52	1328.11	822.713	736.716	1206.72	370.508	0.831735	1.53738	0.952346	0.852798	1.39685	0.428889	1.1008	1.10624	1.07931	0.855306	0.956387	0.901954	0.755571	1.38973	0.882364	0.997068	1.46055	0.475511	0.968776	0.80942
Q9D554	64	K	Splicing factor 3A subunit 3 OS=Mus musculus OX=10090 GN=Sf3a3 PE=1 SV=2	Sf3a3	_DLYDDK[Acetyl (K)]DGLR_	1	242.728	234.588	225.281	273.976	185.941	241.082	1.0376	1.0028	0.963016	1.17118	0.794847	1.03056	1.02589	0.925372	1.02634	1.06409	1.00449	0.953824	1.01142	1.08367	0.938304	1.10064	0.791291	1.08045	0.979887	0.809218
Q8BVP6	197	K	Ly6/PLAUR domain-containing protein 4 OS=Mus musculus OX=10090 GN=Lypd4 PE=1 SV=1	Lypd4	_DSHK[Acetyl (K)]LLADFQHIGSIR_	1	178.668	376.775	267.514	176.08	82.6763	358.878	0.744146	1.56925	1.11418	0.733364	0.344343	1.49471	1.07906	1.30868	1.03657	0.89965	0.909506	0.766524	0.689622	1.19911	1.07487	0.815166	0.378605	1.94999	1.06079	0.808752
Q9R1T2	199	K	SUMO-activating enzyme subunit 1 OS=Mus musculus OX=10090 GN=Sae1 PE=1 SV=1	Sae1	_VSQGVEDGPEAK[Acetyl (K)]R_	1	418.442	178.659	360.249	211.449	272.943	303.073	1.43892	0.614364	1.23881	0.727122	0.938586	1.0422	1.04497	1.02209	1.02347	1.07021	0.97974	0.859519	1.377	0.601087	1.2104	0.679416	0.957996	1.21253	0.893822	0.808742
Q62419	12	K	Endophilin-A2 OS=Mus musculus OX=10090 GN=Sh3gl1 PE=1 SV=1	Sh3gl1	_QFYK[Acetyl (K)]ASQLVSEK_	1	112.61	136.009	124.778	130.894	95.846	83.3817	0.988499	1.1939	1.09532	1.149	0.841346	0.731933	1.13966	1.10874	0.986822	0.879209	0.940701	0.94487	0.867364	1.07681	1.10994	1.30686	0.894382	0.774639	0.974383	0.808445
P63276	59	K	Small ribosomal subunit protein eS17 OS=Mus musculus OX=10090 GN=Rps17 PE=1 SV=2	Rps17	_IAGYVTHLMK[Acetyl (K)]R_	1	229.046	420.811	206.556	282.502	352.89	220.031	0.802807	1.47495	0.723981	0.990173	1.23688	0.771211	1.11149	1.06989	0.868479	1.01521	0.987291	0.947636	0.722278	1.3786	0.833619	0.975338	1.2528	0.813826	1.03662	0.808406
P48774	217	K	Glutathione S-transferase Mu 5 OS=Mus musculus OX=10090 GN=Gstm5 PE=1 SV=1	Gstm5	_MAK[Acetyl (K)]WGNK_	1	1045.04	1653.82	1123.48	873.9	818.672	695.414	1.00965	1.59781	1.08543	0.844303	0.790946	0.671862	1.1889	1.18645	1.22244	0.749891	0.929832	0.722477	0.849228	1.34671	0.887922	1.1259	0.850633	0.929942	0.942481	0.808068
P14206	52	K	Small ribosomal subunit protein uS2 OS=Mus musculus OX=10090 GN=Rpsa PE=1 SV=4	Rpsa	_SDGIYIINLK[Acetyl (K)]R_	1	261.222	945.734	271.45	212.912	463.143	542.476	0.581152	2.10402	0.603906	0.473676	1.03038	1.20687	0.946639	0.999514	0.971955	1.0169	0.967669	1.09732	0.613911	2.10504	0.621332	0.465804	1.0648	1.09983	0.787489	0.807882
Q8CD92	743	K	Tetratricopeptide repeat protein 27 OS=Mus musculus OX=10090 GN=Ttc27 PE=1 SV=2	Ttc27	_AFQC[Carbamidomethyl (C)]LSK[Acetyl (K)]AYK_	1	728.725	617.688	377.865	649.77	533.196	587.52	1.25111	1.06048	0.648739	1.11556	0.91542	1.00869	0.975297	0.891037	0.963805	1.08977	1.01345	1.06664	1.2828	1.19016	0.673102	1.02367	0.903267	0.945668	0.913077	0.807558
P97473	274	K	RISC-loading complex subunit TARBP2 OS=Mus musculus OX=10090 GN=Tarbp2 PE=1 SV=2	Tarbp2	_NSVGEK[Acetyl (K)]ILSLR_	1	883.474	812.913	898.04	800.154	566.504	474.448	1.19509	1.09964	1.21479	1.08238	0.766317	0.641792	1.17306	1.24173	1.20156	0.708262	0.869939	0.805455	1.01878	0.885568	1.01101	1.52822	0.880885	0.796807	1.09966	0.807404
P61290	212	K	Proteasome activator complex subunit 3 OS=Mus musculus OX=10090 GN=Psme3 PE=1 SV=1	Psme3	_TVTEIDEK[Acetyl (K)]EYISLR_	1	118.554		58.9111	15.6686	141.081	122.843	1.29693		0.64446	0.171407	1.54336	1.34385	0.989245	1.00364	1.00804	0.996005	0.943899	1.05917	1.31103		0.639317	0.172095	1.63509	1.26877	1.05142	0.807179
P47962	158	K	Large ribosomal subunit protein uL18 OS=Mus musculus OX=10090 GN=Rpl5 PE=1 SV=3	Rpl5	_TTTGNK[Acetyl (K)]VFGALK_	1	925.046	812.696	699.813	1333.36	610.07	438.393	1.15166	1.01178	0.871248	1.66	0.759521	0.545787	1.02685	1.03288	0.999806	0.99298	0.922122	1.02536	1.12155	0.979571	0.871418	1.67174	0.823666	0.532288	1.01856	0.80707
Q9QZ88	43	K	Vacuolar protein sorting-associated protein 29 OS=Mus musculus OX=10090 GN=Vps29 PE=1 SV=1	Vps29	_IQHILC[Carbamidomethyl (C)]TGNLC[Carbamidomethyl (C)]TK[Acetyl (K)]ESYDYLK_	1	1.67862	14.7517			9.8398	4.35849	0.219223	1.92653			1.28505	0.569205	1.1295	0.977008	1.05127	0.925982	0.987348	0.928892	0.194088	1.97186			1.30151	0.612778	0.88381	0.806789
P63242	39	K	Eukaryotic translation initiation factor 5A-1 OS=Mus musculus OX=10090 GN=Eif5a PE=1 SV=2	Eif5a	_GRPC[Carbamidomethyl (C)]K[Acetyl (K)]IVEMSTSK_	1	1888.25	1876.28	1478.22	2295.4	1584.3	1702.12	1.04665	1.04001	0.819369	1.27233	0.87817	0.943476	1.14586	1.10683	0.739979	0.887541	1.38702	0.732765	0.913417	0.939627	1.10729	1.43354	0.633133	1.28756	1.13306	0.806465
O88379	1455	K	Bromodomain adjacent to zinc finger domain protein 1A OS=Mus musculus OX=10090 GN=Baz1a PE=1 SV=3	Baz1a	_HDDSWPFLK[Acetyl (K)]LVSK_	1	112.93	145.186	98.239		150.957	57.0821	1.00045	1.28621	0.870303		1.33734	0.505693	1.19898	1.0835	1.23294	0.768527	0.978565	0.737488	0.834421	1.18709	0.705876		1.36663	0.685696	1.12873	0.806342
P49962	64	K	Signal recognition particle 9 kDa protein OS=Mus musculus OX=10090 GN=Srp9 PE=1 SV=2	Srp9	_IEK[Acetyl (K)]FHSQLMR_	1	68.6359	237.36	152.012	39.4841	300.834	110.597	0.453081	1.56686	1.00347	0.260643	1.98587	0.730075	0.994469	0.917098	1.13774	0.951424	0.980792	1.01848	0.4556	1.7085	0.881984	0.273951	2.02476	0.71683	0.989973	0.80554
Q99PV0	1210	K	Pre-mRNA-processing-splicing factor 8 OS=Mus musculus OX=10090 GN=Prpf8 PE=1 SV=2	Prpf8	_TSYEEFTHK[Acetyl (K)]DGVWNLQNEVTK_	1	125.594	31.7428	91.4855	54.8569	118.296	87.3671	1.47948	0.373927	1.07769	0.646209	1.39352	1.02918	0.98472	0.943543	1.0301	0.979602	1.01622	1.04581	1.50244	0.396301	1.0462	0.659664	1.37127	0.984094	1.0238	0.804758
Q3TUU5	86	K	Testis-expressed protein 30 OS=Mus musculus OX=10090 GN=Tex30 PE=1 SV=1	Tex30	_AVLNYLK[Acetyl (K)]TSGEYK_	1	5092.13	4696.92	4045.93	3677.29	4013.86	4193.24	1.18793	1.09573	0.943865	0.857864	0.936383	0.978229	1.09049	1.05304	1.12486	1.03903	0.832773	0.859815	1.08935	1.04054	0.839097	0.825642	1.12442	1.13772	1.04001	0.804736
P18760	30	K	Cofilin-1 OS=Mus musculus OX=10090 GN=Cfl1 PE=1 SV=3	Cfl1	_SSTPEEVK[Acetyl (K)]K_	1	1066.63	2	504.129	197.394	62.7951	14.8376	3.46348	0.00649426	1.63697	0.640964	0.203904	0.0481797	1.0623	0.983951	1.00648	1.02263	0.957748	0.966891	3.26035	0.00660019	1.62644	0.626779	0.212899	0.0498296	0.181777	0.804601
P08113	733	K	Endoplasmin OS=Mus musculus OX=10090 GN=Hsp90b1 PE=1 SV=2	Hsp90b1	_SGYLLPDTK[Acetyl (K)]AYGDR_	1	2197.07	1984	1902.46	2349.51	1436.65	2370.09	1.07702	0.972567	0.932596	1.15174	0.704251	1.16183	0.940828	1.0236	1.13528	0.961463	0.973703	0.965128	1.14475	0.950145	0.821469	1.1979	0.723271	1.20381	1.07153	0.8039
Q5VCS6	270	K	Tudor domain-containing protein 5 OS=Mus musculus OX=10090 GN=Tdrd5 PE=1 SV=3	Tdrd5	_LNHTEK[Acetyl (K)]LNQLESTFK_	1	239.537	151.45	128.905	294.314	164.022	210.855	1.20868	0.764202	0.650441	1.48508	0.82764	1.06396	0.959176	0.776821	0.807827	1.26569	1.1058	1.08468	1.26012	0.983756	0.805174	1.17333	0.748451	0.980895	0.951993	0.802746
P97801	42	K	Survival motor neuron protein OS=Mus musculus OX=10090 GN=Smn1 PE=1 SV=1	Smn1	_AYDK[Acetyl (K)]AVASFK_	1	395.856	349.724	457.598	522.748	489.363	535.619	0.863402	0.762782	0.998066	1.14016	1.06735	1.16824	1.20465	0.573837	0.966416	1.22466	0.854374	1.17606	0.716722	1.32927	1.03275	0.931002	1.24928	0.993352	1.03082	0.802427
Q1A3B0	131	K	Ceramide synthase 3 OS=Mus musculus OX=10090 GN=Cers3 PE=1 SV=1	Cers3	_LQK[Acetyl (K)]FQESC[Carbamidomethyl (C)]WR_	1	1365.37	1213.18	1646.02	1734.32	1054.36	1034.87	1.0179	0.904447	1.22713	1.29296	0.786039	0.771511	1.13143	0.938858	1.0528	1.10876	0.958732	0.809414	0.89966	0.963348	1.16559	1.16613	0.819873	0.953172	0.970476	0.801955
Q60598	230	K	Src substrate cortactin OS=Mus musculus OX=10090 GN=Cttn PE=1 SV=2	Cttn	_DYVK[Acetyl (K)]GFGGK_	1	1548.35	1373.98	1165.19	1676.02	1432.45	1470.7	1.07193	0.951215	0.806666	1.16032	0.991692	1.01817	1.00362	0.995695	0.809226	1.0722	1.05276	1.06649	1.06807	0.955328	0.996837	1.08219	0.941988	0.954694	0.986305	0.801852
Q8C6G8	349	K	WD repeat-containing protein 26 OS=Mus musculus OX=10090 GN=Wdr26 PE=1 SV=3	Wdr26	_FSNDGTK[Acetyl (K)]LATGSK_	1	237.546	210.996	202.892	264.868	192.614	149.812	1.13231	1.00576	0.967127	1.26255	0.918136	0.714109	1.03586	1.02056	1.02467	0.994566	1.03595	0.888386	1.09312	0.985495	0.94384	1.26945	0.88627	0.803828	0.979187	0.801823
P35123	825	K	Ubiquitin carboxyl-terminal hydrolase 4 OS=Mus musculus OX=10090 GN=Usp4 PE=1 SV=3	Usp4	_ILVVHLK[Acetyl (K)]R_	1	170.426	71.2016	118.172	140.872	91.8794	65.6568	1.55355	0.64905	1.07722	1.28414	0.837541	0.598505	1.09156	1.06621	0.967028	0.944465	0.942577	0.988159	1.42324	0.608744	1.11395	1.35965	0.888565	0.605677	0.907168	0.801699
P97379	76	K	Ras GTPase-activating protein-binding protein 2 OS=Mus musculus OX=10090 GN=G3bp2 PE=1 SV=2	G3bp2	_VLSLNFSEC[Carbamidomethyl (C)]HTK[Acetyl (K)]IR_	1	933.561	273.337	770.25	545.141	495.838	513.926	1.58587	0.464325	1.30845	0.926047	0.842294	0.873021	1.18399	1.13208	1.01289	0.837599	1.01633	0.817109	1.33943	0.41015	1.29179	1.1056	0.828761	1.06843	0.987313	0.801449
P05214	370	K	Tubulin alpha-3 chain OS=Mus musculus OX=10090 GN=Tuba3a PE=1 SV=1	Tuba3a	_VGINYQPPTVVPGGDLAK[Acetyl (K)]VQR_	1	4176.62	5174.23	4036.33	4826.58	2339.13	3648.1	1.03548	1.28281	1.0007	1.19662	0.579927	0.90445	1.0648	1.12026	1.09288	0.884771	0.940727	0.896559	0.972467	1.1451	0.915658	1.35247	0.616466	1.0088	0.981706	0.801399
Q5RJH6	268	K	Nonsense-mediated mRNA decay factor SMG7 OS=Mus musculus OX=10090 GN=Smg7 PE=2 SV=1	Smg7	_SLEK[Acetyl (K)]LSPLR_	1	110.446	156.034		80.914	186.63	49.4719	0.946418	1.33706		0.693356	1.59924	0.423927	1.12667	1.16694	0.996033	0.857465	0.976823	0.876065	0.840013	1.14578		0.808611	1.63719	0.483899	0.983552	0.801293
Q8R1N4	247	K	NudC domain-containing protein 3 OS=Mus musculus OX=10090 GN=Nudcd3 PE=1 SV=3	Nudcd3	_LTHK[Acetyl (K)]INTESSLWSLEPGR_	1	227.938	117.917	224.823	216.091	142.962	284.844	1.12601	0.582512	1.11062	1.06749	0.706232	1.40713	1.01358	1.01482	0.917241	1.14627	1.06368	0.844401	1.11092	0.574003	1.21083	0.931273	0.66395	1.66642	1.12635	0.801201
P62806	17	K	Histone H4 OS=Mus musculus OX=10090 GN=H4c1 PE=1 SV=2	H4c1	_GLGKGGAK[Acetyl (K)]R_	1	360932	544442	683908	596816	605776	736312	0.613798	0.925873	1.16305	1.01494	1.03018	1.25216	0.959239	0.921966	0.869271	1.12599	1.03498	1.08855	0.63988	1.00424	1.33796	0.901372	0.995357	1.15031	1.02178	0.801003
Q6PGB6	34	K	N-alpha-acetyltransferase 50 OS=Mus musculus OX=10090 GN=Naa50 PE=1 SV=1	Naa50	_LNQVIFPVSYNDK[Acetyl (K)]FYK_	1	8663.14	10671.8	13444.4	17678.2	14526	13315.4	0.663851	0.817775	1.03024	1.35467	1.11312	1.02035	0.94575	0.850779	0.774548	1.31104	0.955666	1.16222	0.701931	0.961207	1.33011	1.03328	1.16476	0.877931	1.02764	0.80081
P25206	314	K	DNA replication licensing factor MCM3 OS=Mus musculus OX=10090 GN=Mcm3 PE=1 SV=2	Mcm3	_SLAPSIHGHDYVK[Acetyl (K)]K_	1	447.619	591.376	585.777	866.549	651.206	713.056	0.696578	0.920291	0.911577	1.34851	1.0134	1.10965	0.764041	0.909331	0.790806	1.0645	1.10817	1.36315	0.911702	1.01205	1.15272	1.2668	0.914478	0.814033	0.973617	0.800754
Q91XQ0	1771	K	Dynein axonemal heavy chain 8 OS=Mus musculus OX=10090 GN=Dnah8 PE=1 SV=2	Dnah8	_SWIK[Acetyl (K)]IMQR_	1	236.438	168.468	277.765	98.3981	158.445	172.217	1.27605	0.90922	1.49909	0.531054	0.855128	0.929451	1.32035	1.11087	1.30131	0.602069	0.88867	0.776729	0.96645	0.818477	1.15199	0.882048	0.962255	1.19662	1.03542	0.800707
Q8CDG1	683	K	Piwi-like protein 2 OS=Mus musculus OX=10090 GN=Piwil2 PE=1 SV=2	Piwil2	_DDLYGAIK[Acetyl (K)]K_	1	4253.81	3128	5792.1	5722.7	3534.76	4321.62	0.954019	0.701528	1.29902	1.28345	0.792755	0.969227	1.02224	0.89434	0.932872	1.05912	1.0706	1.02083	0.933262	0.784409	1.39249	1.21181	0.740477	0.949454	0.932987	0.800578
E9Q3L2	610	K	Phosphatidylinositol 4-kinase alpha OS=Mus musculus OX=10090 GN=Pi4ka PE=1 SV=2	Pi4ka	_LYISQESDK[Acetyl (K)]DAHLIPDHTIR_	1	456.347	193.972	619.894	327.805	449.819	472.07	1.08658	0.461855	1.47599	0.780517	1.07104	1.12402	0.991425	1.10651	0.953923	1.03098	0.953252	0.963914	1.09598	0.417399	1.54729	0.757063	1.12356	1.1661	0.995445	0.800139
Q99PV0	983	K	Pre-mRNA-processing-splicing factor 8 OS=Mus musculus OX=10090 GN=Prpf8 PE=1 SV=2	Prpf8	_FEK[Acetyl (K)]MYEK_	1	642.098	576.739	974.981	739.688	599.75	1044.89	0.841518	0.75586	1.27779	0.969416	0.786018	1.3694	0.98472	0.943543	1.0301	0.979602	1.01622	1.04581	0.854576	0.801087	1.24045	0.989602	0.773469	1.30942	1.0609	0.800138
Q8CDG1	560	K	Piwi-like protein 2 OS=Mus musculus OX=10090 GN=Piwil2 PE=1 SV=2	Piwil2	_DVHK[Acetyl (K)]IEGR_	1	322.362	500.126	254.512	315.787	403.228		0.897437	1.39232	0.708546	0.879132	1.12256		1.02224	0.89434	0.932872	1.05912	1.0706	1.02083	0.877911	1.55682	0.759532	0.830059	1.04853		0.882173	0.799991
Q925I1	134	K	ATPase family AAA domain-containing protein 3 OS=Mus musculus OX=10090 GN=Atad3 PE=1 SV=1	Atad3	_AQYQDK[Acetyl (K)]LAR_	1	293.719	209.484	372.545	531.285	274.208	376.893	0.856268	0.6107	1.08607	1.54883	0.799388	1.09874	0.779733	0.899766	0.991486	1.05901	1.05108	1.21893	1.09816	0.678732	1.09539	1.46253	0.760538	0.901402	1.0878	0.799982
Q8C0M8	689	K	Dynein axonemal intermediate chain 1 OS=Mus musculus OX=10090 GN=Dnai1 PE=1 SV=1	Dnai1	_LDK[Acetyl (K)]LLNLVR_	1	28.5507	129.001	185.83		26.507	57.8877	0.33371	1.50781	2.17205		0.309823	0.67661	1.23124	1.44492	1.40187	0.425129	0.812928	0.683908	0.271035	1.04352	1.54939		0.38112	0.989329	0.717775	0.799947
Q62383	748	K	Transcription elongation factor SPT6 OS=Mus musculus OX=10090 GN=Supt6h PE=1 SV=2	Supt6h	_K[Acetyl (K)]LYNWLR_	1	555.085	651.525	567.353	1062.64	611.336	616.193	0.819488	0.961866	0.8376	1.56881	0.902535	0.909704	0.91781	0.910275	0.90396	1.14745	1.00908	1.11143	0.892874	1.05668	0.92659	1.36721	0.894414	0.818502	1.07092	0.799684
P60670	31	K	Nuclear protein localization protein 4 homolog OS=Mus musculus OX=10090 GN=Nploc4 PE=1 SV=3	Nploc4	_ETAATFLK[Acetyl (K)]K_	1	252.588	319.43	377.741	373.826	218.841	273.323	0.834658	1.05553	1.24821	1.23528	0.723143	0.903173	0.973515	1.02708	1.08375	0.981706	0.979853	0.954096	0.857365	1.0277	1.15175	1.2583	0.738012	0.946627	0.969084	0.799626
Q61598	288	K	Rab GDP dissociation inhibitor beta OS=Mus musculus OX=10090 GN=Gdi2 PE=1 SV=1	Gdi2	_QLIC[Carbamidomethyl (C)]DPSYVK[Acetyl (K)]DR_	1	356.031	286.669	253.834	338.661	222.546	494.861	1.09402	0.880883	0.779989	1.04065	0.683843	1.52062	0.953469	1.00887	0.944526	1.06095	0.957116	1.07507	1.14741	0.873136	0.825799	0.980861	0.714484	1.41444	1.09255	0.799444
P70698	309	K	CTP synthase 1 OS=Mus musculus OX=10090 GN=Ctps1 PE=1 SV=2	Ctps1	_YTK[Acetyl (K)]FSDSYASVIK_	1	652.679	803.574	512.583	987.955	645.433	1095.14	0.833674	1.02641	0.654728	1.26193	0.824418	1.39884	0.882963	0.881046	0.841205	1.15032	1.1195	1.12497	0.944178	1.16499	0.778321	1.09703	0.736417	1.24344	1.06559	0.799395
P54823	231	K	Probable ATP-dependent RNA helicase DDX6 OS=Mus musculus OX=10090 GN=Ddx6 PE=1 SV=1	Ddx6	_ILDLIK[Acetyl (K)]K_	1	460.161	667.509	468.801	575.255	511.836	479.908	0.872764	1.26603	0.889152	1.09106	0.970775	0.910218	1.0138	0.9981	1.05161	1.01778	1.01076	0.907955	0.860887	1.26844	0.845516	1.072	0.96044	1.00249	1.0202	0.798386
Q8R0G9	841	K	Nuclear pore complex protein Nup133 OS=Mus musculus OX=10090 GN=Nup133 PE=1 SV=2	Nup133	_YSSLEVEYLQK[Acetyl (K)]R_	1	277.712	224.385	153.202	301.089	207.046	319.363	1.12374	0.907951	0.619918	1.21833	0.837793	1.29227	0.80795	0.858484	0.878013	1.16393	1.06703	1.22459	1.39085	1.05762	0.706047	1.04674	0.785161	1.05527	0.915248	0.79794
Q01320	631	K	DNA topoisomerase 2-alpha OS=Mus musculus OX=10090 GN=Top2a PE=1 SV=2	Top2a	_EYFADMK[Acetyl (K)]R_	1	396.861	315.521	628.73	446.9	483.444	687.26	0.804796	0.639848	1.27501	0.906272	0.980379	1.3937	0.93128	0.899959	0.943933	1.03188	1.09629	1.09666	0.864183	0.710974	1.35074	0.878269	0.894273	1.27086	1.04016	0.797877
Q9DBA9	304	K	General transcription factor IIH subunit 1 OS=Mus musculus OX=10090 GN=Gtf2h1 PE=1 SV=2	Gtf2h1	_ENSNAAIIK[Acetyl (K)]R_	1	174.557	127.876	123.877	235.524	77.452	100.435	1.24725	0.913705	0.885131	1.68287	0.553413	0.71763	1.00228	1.03827	1.0113	0.977508	1.05845	0.912185	1.24441	0.880024	0.87524	1.72159	0.52285	0.786716	1.0105	0.79779
Q8CG46	189	K	Structural maintenance of chromosomes protein 5 OS=Mus musculus OX=10090 GN=Smc5 PE=1 SV=1	Smc5	_VGEFAK[Acetyl (K)]LSK_	1	243.728	285.963	169.509	179.342	163.514	207.945	1.16989	1.37262	0.813641	0.860842	0.784867	0.998134	1.07317	1.1203	1.21644	0.745254	0.947447	0.897399	1.09013	1.22523	0.668872	1.1551	0.828402	1.11225	1.03737	0.797782
P62309	20	K	Small nuclear ribonucleoprotein G OS=Mus musculus OX=10090 GN=Snrpg PE=1 SV=1	Snrpg	_LSLK[Acetyl (K)]LNGGR_	1	1410.58	1288.1	1619.54	1483.69	1409.19	1554.54	0.965526	0.88169	1.10856	1.01558	0.96458	1.06407	0.946622	0.899902	1.04378	1.21236	1.03466	0.862669	1.01997	0.979762	1.06206	0.837683	0.932265	1.23346	0.98093	0.797176
P80317	45	K	T-complex protein 1 subunit zeta OS=Mus musculus OX=10090 GN=Cct6a PE=1 SV=3	Cct6a	_GTMK[Acetyl (K)]MLVSGAGDIK_	1	1480.67	2202.36	2426.88	2327.47	1724.21	2073.61	0.726102	1.08001	1.19011	1.14136	0.845533	1.01688	0.989969	0.934761	0.97376	1.1617	0.982104	0.957703	0.73346	1.15539	1.22218	0.982492	0.86094	1.06179	0.933844	0.797036
Q78PY7	541	K	Staphylococcal nuclease domain-containing protein 1 OS=Mus musculus OX=10090 GN=Snd1 PE=1 SV=1	Snd1	_LK[Acetyl (K)]LYLPK_	1	798.268	1264.62	1034.86	1178.34	1201.02	1183.94	0.719048	1.13912	0.932158	1.0614	1.08183	1.06645	0.962447	1.00568	0.854251	0.966653	1.04534	1.16564	0.747104	1.13268	1.0912	1.09802	1.03491	0.914906	1.02587	0.796468
Q8BJW6	169	K	Eukaryotic translation initiation factor 2A OS=Mus musculus OX=10090 GN=Eif2a PE=1 SV=2	Eif2a	_LHLQK[Acetyl (K)]VNDFNLSPGTQPYK_	1	118.354	63.8379	31.3466	81.9332	89.5895	25.5147	1.72958	0.932904	0.458088	1.19734	1.30923	0.372862	1.07056	1.04875	0.793781	1.07179	0.948603	1.06651	1.61559	0.889535	0.577096	1.11714	1.38016	0.349609	0.923658	0.796401
P50247	204	K	Adenosylhomocysteinase OS=Mus musculus OX=10090 GN=Ahcy PE=1 SV=3	Ahcy	_ESLIDGIK[Acetyl (K)]R_	1	645.183	261.497	366.631	724.746	410.829	443.851	1.35698	0.549991	0.771115	1.52432	0.864073	0.933528	0.912233	0.895746	0.939958	1.11474	1.04939	1.08793	1.48753	0.614003	0.820371	1.36741	0.823402	0.858081	1.04346	0.796272
Q9D2R6	48	K	Cytochrome c oxidase assembly factor 3 homolog, mitochondrial OS=Mus musculus OX=10090 GN=Coa3 PE=1 SV=1	Coa3	_QVQLAQWQK[Acetyl (K)]TLPQR_	1	105.88	94.9571	49.3753	58.8872	87.5538	60.4694	1.38974	1.24637	0.648078	0.772928	1.14919	0.793695	0.989031	0.814724	1.2706	0.718593	1.14403	1.06303	1.40515	1.5298	0.510057	1.07561	1.00452	0.746637	0.820539	0.796012
Q8BMP6	108	K	Golgi resident protein GCP60 OS=Mus musculus OX=10090 GN=Acbd3 PE=1 SV=3	Acbd3	_LK[Acetyl (K)]FVALHK_	1	157.277	194.495	207.936	274.044	234.244	171.195	0.761514	0.941721	1.0068	1.32688	1.13418	0.828904	0.933996	0.987227	0.869411	1.11691	1.0729	1.01956	0.815328	0.953905	1.15803	1.188	1.05711	0.813003	1.0447	0.795912
Q8C735	89	K	Protein lin-9 homolog OS=Mus musculus OX=10090 GN=Lin9 PE=1 SV=2	Lin9	_VAMIPQK[Acetyl (K)]FTATMSTPDKK_	1	2018.7	1780.04	3393.5	1854.77	3095.49	2217.53	0.843467	0.743748	1.4179	0.774971	1.29338	0.926542	0.950558	0.897513	1.02719	1.14487	1.00288	0.976988	0.887339	0.828677	1.38037	0.676905	1.28966	0.948365	0.941399	0.795677
Q921L5	195	K	Conserved oligomeric Golgi complex subunit 2 OS=Mus musculus OX=10090 GN=Cog2 PE=1 SV=2	Cog2	_GMPLLDK[Acetyl (K)]VRPR_	1	147.443	226.963	202.024	160.979	163.069	303.272	0.734916	1.13128	1.00697	0.802388	0.812805	1.51164	0.994767	0.986306	1.05785	1.0854	1.02131	0.854366	0.738783	1.14699	0.951903	0.739256	0.795848	1.76931	1.16448	0.795647
Q8CIE6	411	K	Coatomer subunit alpha OS=Mus musculus OX=10090 GN=Copa PE=1 SV=2	Copa	_DADSQNPDAPEGK[Acetyl (K)]R_	1	164.164		138.286	96.4084	172.771		1.14874		0.967662	0.674622	1.20897		1.02146	1.04944	1.03332	0.924891	0.995059	0.975827	1.12461		0.936462	0.729407	1.21498		0.943385	0.795068
P68040	44	K	Small ribosomal subunit protein RACK1 OS=Mus musculus OX=10090 GN=Rack1 PE=1 SV=3	Rack1	_TIIMWK[Acetyl (K)]LTR_	1	696.798	1278.12	928.873	837.209	871.743	857.735	0.764246	1.40184	1.01879	0.918248	0.956125	0.94076	1.02517	1.01787	1.02113	0.977076	0.947488	1.01127	0.745485	1.37723	0.997699	0.939792	1.00912	0.930277	0.922693	0.79482
Q8CDG1	943	K	Piwi-like protein 2 OS=Mus musculus OX=10090 GN=Piwil2 PE=1 SV=2	Piwil2	_VPAPC[Carbamidomethyl (C)]K[Acetyl (K)]YAHK_	1	152.18	104.12	35.4599	116.142	131.729	72.6603	1.49125	1.0203	0.34748	1.13811	1.29084	0.712016	1.02224	0.89434	0.932872	1.05912	1.0706	1.02083	1.45881	1.14084	0.372484	1.07458	1.20572	0.69749	1.0019	0.794796
Q08288	119	K	Cell growth-regulating nucleolar protein OS=Mus musculus OX=10090 GN=Lyar PE=1 SV=2	Lyar	_FQNWMK[Acetyl (K)]NSLK_	1	484.623	427.407	456.063	274.711	255.124	354.325	1.29104	1.13861	1.21495	0.731829	0.67965	0.943922	1.12946	1.1896	1.26142	0.724539	0.942269	0.75271	1.14305	0.957141	0.96316	1.01006	0.721291	1.25403	0.974547	0.794785
Q3TC72	202	K	Fumarylacetoacetate hydrolase domain-containing protein 2A OS=Mus musculus OX=10090 GN=Fahd2 PE=1 SV=1	Fahd2	_NGK[Acetyl (K)]QWLLGK_	1	237.791	386.6	290.434	184.36	247.044	196.329	0.924921	1.50374	1.12969	0.717095	0.960912	0.763649	1.16801	1.15251	1.14189	0.810915	1.01448	0.712189	0.791875	1.30475	0.989318	0.884303	0.947193	1.07226	0.940962	0.794719
P70122	225	K	Ribosome maturation protein SBDS OS=Mus musculus OX=10090 GN=Sbds PE=1 SV=4	Sbds	_EIDELIK[Acetyl (K)]K_	1	166.861	155.478	153.352	199.731	95.5453	156.846	1.07906	1.00545	0.991702	1.29162	0.617875	1.01429	1.13604	1.09742	1.01302	0.887281	0.985123	0.881122	0.949844	0.916195	0.978959	1.45571	0.627205	1.15114	1.13675	0.794615
P51174	322	K	Long-chain specific acyl-CoA dehydrogenase, mitochondrial OS=Mus musculus OX=10090 GN=Acadl PE=1 SV=2	Acadl	_AFGK[Acetyl (K)]TVAHIQTVQHK_	1	526.556	1168.79	785.818	673.109	1281.39	518.355	0.63773	1.41557	0.951733	0.815227	1.55194	0.627798	0.772425	1.10984	1.00294	0.891406	0.954625	1.26877	0.825621	1.27547	0.948948	0.91454	1.62571	0.494808	0.995087	0.794452
Q99ME9	36	K	GTP-binding protein 4 OS=Mus musculus OX=10090 GN=Gtpbp4 PE=1 SV=3	Gtpbp4	_TPTVIHK[Acetyl (K)]HYQIHR_	1	159.318	109.621	201.496	105.025	230.207	178.337	0.971447	0.668416	1.22863	0.640391	1.4037	1.08742	1.02518	0.859597	0.90794	0.993627	1.09113	1.12253	0.947585	0.777592	1.35321	0.644498	1.28647	0.968724	0.941952	0.793726
P69525	730	K	Transmembrane protease serine 9 OS=Mus musculus OX=10090 GN=Tmprss9 PE=3 SV=1	Tmprss9	_LK[Acetyl (K)]DWILK_	1	12.3502	113.01	90.7088	53.8426	97.4102	155.205	0.141813	1.29766	1.04158	0.618256	1.11853	1.78217	1.34246	1.14772	0.301217	1.09504	1.23086	0.882696	0.105637	1.13064	3.4579	0.564596	0.908735	2.01901	0.743973	0.793148
Q8BH79	623	K	Anoctamin-10 OS=Mus musculus OX=10090 GN=Ano10 PE=1 SV=1	Ano10	_HIQQK[Acetyl (K)]LAR_	1	280.57	436.219	373.802	292.16	475.598		0.754889	1.17367	1.00574	0.786075	1.27963		1.02194	0.992911	1.11513	1.02574	0.989108	0.855171	0.738684	1.18205	0.901899	0.766349	1.29372		1.09476	0.792972
Q9EP89	547	K	Serine beta-lactamase-like protein LACTB, mitochondrial OS=Mus musculus OX=10090 GN=Lactb PE=1 SV=1	Lactb	_IALEFDK[Acetyl (K)]DR_	1	251.96	172.415	460.068	351.96	285.406	356.095	0.805025	0.550874	1.46994	1.12453	0.911888	1.13774	0.927158	0.901229	0.993763	1.11412	1.05238	1.01135	0.868272	0.611247	1.47917	1.00934	0.866504	1.12497	1.01424	0.792635
Q7TMY8	3453	K	E3 ubiquitin-protein ligase HUWE1 OS=Mus musculus OX=10090 GN=Huwe1 PE=1 SV=5	Huwe1	_SSLLTEK[Acetyl (K)]LLR_	1	299.393	264.468	900.046	692.236	290.625	347.074	0.64297	0.567966	1.93292	1.48663	0.62414	0.745369	0.902323	1.01451	0.882437	1.03717	1.01182	1.15173	0.712572	0.559842	2.19044	1.43335	0.616847	0.647172	0.778944	0.792322
P10126	62	K	Elongation factor 1-alpha 1 OS=Mus musculus OX=10090 GN=Eef1a1 PE=1 SV=3	Eef1a1	_YAWVLDK[Acetyl (K)]LK_	1	127.121	157.534	317.884	285.292	97.3903	179.538	0.654837	0.811501	1.63751	1.46962	0.501684	0.924851	0.981047	0.955488	1.02799	1.10124	0.873355	1.06088	0.667487	0.849305	1.59293	1.33451	0.574434	0.871776	0.894202	0.791796
P70670	2054	K	Nascent polypeptide-associated complex subunit alpha, muscle-specific form OS=Mus musculus OX=10090 GN=Naca PE=1 SV=2	Naca	_AMSK[Acetyl (K)]LGLR_	1	5775.87	5578.39	4624.13	6454.58	4941.83	5946.45	1.04003	1.00447	0.832645	1.16225	0.889852	1.07075	1.02033	0.952654	0.9485	1.00766	1.01899	1.05187	1.01931	1.0544	0.877854	1.15341	0.87327	1.01795	1.03153	0.791683
Q6ZWX6	87	K	Eukaryotic translation initiation factor 2 subunit 1 OS=Mus musculus OX=10090 GN=Eif2s1 PE=1 SV=3	Eif2s1	_GYIDLSK[Acetyl (K)]R_	1	960.835	983.269	722.16	1171.3	840.114	646.872	1.08272	1.108	0.81377	1.31989	0.946687	0.728932	0.971693	1.01067	0.971527	1.09358	0.923581	1.02895	1.11426	1.0963	0.83762	1.20694	1.02502	0.708423	0.964634	0.791608
Q9CX86	159	K	Heterogeneous nuclear ribonucleoprotein A0 OS=Mus musculus OX=10090 GN=Hnrnpa0 PE=1 SV=1	Hnrnpa0	_AAVVK[Acetyl (K)]FHPIQGHR_	1	9399.21	9113.22	14888.5	10933.9	9886.89	8074.38	0.905278	0.877733	1.43397	1.05309	0.952248	0.777678	1.03109	0.977739	1.11428	0.913613	1.01906	0.944224	0.877982	0.897717	1.28691	1.15266	0.934439	0.823616	0.950404	0.791439
Q8BGB5	46	K	LIM domain-containing protein 2 OS=Mus musculus OX=10090 GN=Limd2 PE=1 SV=1	Limd2	_ETC[Carbamidomethyl (C)]AAC[Carbamidomethyl (C)]QK[Acetyl (K)]TVYPMER_	1	97.1468	51.058	76.952		22.4992	56.3166	1.59795	0.839846	1.26577		0.370085	0.926343	1.42672	1.3544	1.15453	0.555178	0.871035	0.638137	1.12002	0.620086	1.09635		0.42488	1.45164	0.992355	0.791386
P45376	308	K	Aldo-keto reductase family 1 member B1 OS=Mus musculus OX=10090 GN=Akr1b1 PE=1 SV=3	Akr1b1	_HK[Acetyl (K)]DYPFHAEV_	1	3858.96	1929.81	2506.94	2628.43	2378.88	3057.58	1.41521	0.707729	0.91938	0.963937	0.872419	1.12132	1.0362	1.00758	1.03087	1.01715	0.933552	0.974647	1.36577	0.702407	0.891848	0.947683	0.934516	1.15049	1.02455	0.791169
Q6P4T2	1878	K	U5 small nuclear ribonucleoprotein 200 kDa helicase OS=Mus musculus OX=10090 GN=Snrnp200 PE=1 SV=1	Snrnp200	_VPHK[Acetyl (K)]LNNPK_	1	401.606	186.824		477.481	21.5571	623.201	1.17383	0.546055		1.3956	0.0630079	1.82151	0.964673	0.989322	1.01715	0.983066	1.04829	0.997501	1.21681	0.551949		1.41964	0.0601054	1.82608	1.246	0.79039
Q69ZR9	825	K	Protein TASOR OS=Mus musculus OX=10090 GN=Tasor PE=1 SV=2	Tasor	_ESEQPAC[Carbamidomethyl (C)]TK[Acetyl (K)]IENVHFK_	1	781.631	586.772	589.113	624.959	729.16	648.412	1.18428	0.889037	0.892585	0.946896	1.10477	0.982431	0.942362	0.960053	1.00405	1.01413	1.0482	1.03121	1.25671	0.92603	0.888984	0.933705	1.05398	0.952697	0.95724	0.790361
P27773	146	K	Protein disulfide-isomerase A3 OS=Mus musculus OX=10090 GN=Pdia3 PE=1 SV=2	Pdia3	_TEEEFK[Acetyl (K)]K_	1	914.989	316.368	546.219	273.983	535.892	525.03	1.76385	0.60987	1.05296	0.528163	1.03305	1.01211	1.03653	1.09106	1.06835	0.886486	1.01213	0.905447	1.70168	0.558969	0.985597	0.595794	1.02067	1.1178	0.842286	0.790128
Q8C5L3	435	K	CCR4-NOT transcription complex subunit 2 OS=Mus musculus OX=10090 GN=Cnot2 PE=1 SV=2	Cnot2	_LAAIK[Acetyl (K)]LGR_	1	477.457	342.941	647.009	593.784	375.928	382.77	1.01591	0.72969	1.37667	1.26342	0.799879	0.814436	0.937461	1.14914	0.896651	0.983065	0.939412	1.09427	1.08368	0.634988	1.53535	1.28518	0.851467	0.744272	0.885345	0.79012
Q8BYN5	108	K	FSD1-like protein OS=Mus musculus OX=10090 GN=Fsd1l PE=1 SV=2	Fsd1l	_SLDIK[Acetyl (K)]EPEEFSK_	1	207.404	79.2047	105.537	217.753	112.648	269.89	1.25391	0.47885	0.63805	1.31648	0.681037	1.63168	0.954666	0.750256	0.770993	1.35636	1.08222	1.08551	1.31345	0.638249	0.82757	0.970598	0.629298	1.50314	1.11649	0.790095
Q9R1P3	68	K	Proteasome subunit beta type-2 OS=Mus musculus OX=10090 GN=Psmb2 PE=1 SV=1	Psmb2	_NVQLYK[Acetyl (K)]MR_	1	392.277	223.991	214.526	180.029	265.481	293.158	1.49966	0.85631	0.820126	0.688245	1.01492	1.12073	0.939335	1.05469	1.03557	1.02035	0.971086	0.97897	1.59652	0.811905	0.791959	0.674519	1.04514	1.14481	0.895041	0.790091
P56960	725	K	Exosome complex component 10 OS=Mus musculus OX=10090 GN=Exosc10 PE=1 SV=2	Exosc10	_WK[Acetyl (K)]LASQVQVQK_	1	23.8584	124.557		163.639	49.1214	106.083	0.255301	1.33285		1.75105	0.525633	1.13517	0.81923	0.835386	0.859665	1.23368	1.11127	1.14077	0.311636	1.59549		1.41937	0.473002	0.995088	1.00936	0.789952
P80314	230	K	T-complex protein 1 subunit beta OS=Mus musculus OX=10090 GN=Cct2 PE=1 SV=4	Cct2	_IGVNQPK[Acetyl (K)]R_	1	130.434	321.125	225.338	206.584	204.253	183.196	0.615771	1.51602	1.06381	0.975273	0.964267	0.864862	0.963856	0.97767	1.04729	1.05834	0.964701	0.988143	0.638863	1.55064	1.01577	0.921513	0.99955	0.87524	0.872406	0.789534
P16125	308	K	L-lactate dehydrogenase B chain OS=Mus musculus OX=10090 GN=Ldhb PE=1 SV=2	Ldhb	_GLTSVINQK[Acetyl (K)]LK_	1	305.349	395.788	238.601	174.152	187.446	229.36	1.1969	1.5514	0.935265	0.682637	0.734748	0.899043	1.05052	1.73428	0.899243	0.689774	0.782571	0.843617	1.13935	0.894554	1.04006	0.989653	0.93889	1.0657	0.974068	0.789401
P54227	119	K	Stathmin OS=Mus musculus OX=10090 GN=Stmn1 PE=1 SV=2	Stmn1	_EAQMAAK[Acetyl (K)]LER_	1	7702.47	6206.79	10550.3	9072.73	9411.05	8479.28	0.898726	0.72421	1.23101	1.05861	1.09808	0.989364	1.01631	0.945299	0.928636	1.20178	0.92814	0.979834	0.884306	0.766117	1.32561	0.880865	1.1831	1.00973	1.03282	0.789383
Q922P9	25	K	Cytokine-like nuclear factor N-PAC OS=Mus musculus OX=10090 GN=Glyr1 PE=1 SV=1	Glyr1	_YPPWPGK[Acetyl (K)]IVNPPK_	1	1441.77	2608.48	1763.9	2535.26	1786.22	1659.06	0.733435	1.32694	0.897302	1.2897	0.908656	0.843969	0.935103	0.90408	0.995195	1.01143	1.08761	1.06659	0.784336	1.46773	0.901634	1.27512	0.835463	0.79128	0.920148	0.789104
Q9DAI2	163	K	Intraflagellar transport protein 22 homolog OS=Mus musculus OX=10090 GN=Ift22 PE=1 SV=1	Ift22	_VEFIK[Acetyl (K)]YLK_	1	130.295	313.352	161.48	88.2342	142.838	220.67	0.739701	1.77895	0.916745	0.500919	0.810911	1.25278	1.25367	1.18408	1.15001	0.77387	0.875887	0.762486	0.590029	1.50239	0.79716	0.647291	0.925817	1.64302	1.11301	0.789079
Q91Z31	486	K	Polypyrimidine tract-binding protein 2 OS=Mus musculus OX=10090 GN=Ptbp2 PE=1 SV=2	Ptbp2	_AFK[Acetyl (K)]FFQDHK_	1	2740.21	2884.58	3023.68	2337.14	2292.47	2513.18	1.04116	1.09602	1.14887	0.888014	0.871039	0.954899	1.07585	1.09046	1.15437	0.933071	0.96562	0.780636	0.967763	1.0051	0.995235	0.951711	0.902052	1.22323	1.03669	0.788456
P11031	38	K	Activated RNA polymerase II transcriptional coactivator p15 OS=Mus musculus OX=10090 GN=Sub1 PE=1 SV=3	Sub1	_QAVPEKPVK[Acetyl (K)]K_	0.999197	571.046	226.954	559.655		1241.31	38.2998	1.08265	0.430284	1.06105		2.3534	0.0726129	0.989247	0.975599	1.04249	1.03936	0.920215	1.03309	1.09442	0.441046	1.01781		2.55744	0.0702874	1.54374	0.788433
P62334	314	K	26S proteasome regulatory subunit 10B OS=Mus musculus OX=10090 GN=Psmc6 PE=1 SV=1	Psmc6	_LDILK[Acetyl (K)]IHAGPITK_	1	1564.01	1303.13	1562.53	2227.76	1169.16	1023.07	1.06038	0.883514	1.05938	1.51041	0.792684	0.693631	1.0327	1.01461	0.946964	1.06995	0.986061	0.949719	1.02681	0.870792	1.11871	1.41166	0.803889	0.730355	0.976656	0.788278
Q9DBR3	352	K	Armadillo repeat-containing protein 8 OS=Mus musculus OX=10090 GN=Armc8 PE=1 SV=2	Armc8	_LDHDLK[Acetyl (K)]HAHELR_	1	360.84	328.292	512.196	367.387	464.864	205.07	0.967118	0.879884	1.37278	0.984666	1.24592	0.549626	1.09684	1.03537	1.01284	0.982931	0.902828	0.969182	0.881727	0.849825	1.35537	1.00177	1.38002	0.567103	0.955284	0.788031
Q8VBW6	312	K	NEDD8-activating enzyme E1 regulatory subunit OS=Mus musculus OX=10090 GN=Nae1 PE=1 SV=1	Nae1	_ALK[Acetyl (K)]EFVAK_	1	107.08	263.886	163.833	307.115	129.582	182.657	0.556667	1.37184	0.851705	1.59658	0.673646	0.949565	1.06085	0.928805	0.951736	1.05743	1.02069	0.980498	0.524739	1.477	0.894895	1.50987	0.659992	0.968452	1.08344	0.787845
P14148	146	K	Large ribosomal subunit protein uL30 OS=Mus musculus OX=10090 GN=Rpl7 PE=1 SV=2	Rpl7	_QIFNGTFVK[Acetyl (K)]LNK_	1	271.36	331.133	205.664	364.5	225.307	297.653	0.960219	1.17173	0.727749	1.28979	0.797256	1.05325	1.05717	0.989145	0.895569	1.01802	1.02808	1.01202	0.908293	1.18459	0.81261	1.26696	0.77548	1.04075	1.06116	0.787643
P80313	166	K	T-complex protein 1 subunit eta OS=Mus musculus OX=10090 GN=Cct7 PE=1 SV=1	Cct7	_C[Carbamidomethyl (C)]AMTALSSK[Acetyl (K)]LISQQK_	1	953.324	984.769	699.248	974.248	806.915	791.457	1.09789	1.1341	0.805282	1.12198	0.929275	0.911474	1.04773	1.05058	0.965486	1.04981	0.936492	0.949905	1.04787	1.0795	0.834069	1.06875	0.992294	0.959542	1.01997	0.787505
P62876	12	K	DNA-directed RNA polymerases I, II, and III subunit RPABC5 OS=Mus musculus OX=10090 GN=Polr2l PE=3 SV=1	Polr2l	_C[Carbamidomethyl (C)]FTC[Carbamidomethyl (C)]GK[Acetyl (K)]IVGNK_	1	201.208	167.007	117.648	227.635	123.996	170.786	1.19733	0.993812	0.700093	1.35459	0.737867	1.0163	1.0573	0.865599	0.873304	1.01508	1.17422	1.01449	1.13244	1.14812	0.80166	1.33447	0.628389	1.00178	0.961853	0.787057
Q9R0L6	399	K	Pericentriolar material 1 protein OS=Mus musculus OX=10090 GN=Pcm1 PE=1 SV=2	Pcm1	_VQLFSK[Acetyl (K)]MR_	1	1112.54	1071.94	1304.63	935.695	1387.93	1022.1	0.976652	0.941009	1.14528	0.821404	1.21841	0.897253	1.04101	0.97896	0.994308	1.0427	0.975888	0.967131	0.938177	0.961234	1.15183	0.787764	1.24851	0.927747	0.971414	0.786987
Q923E4	303	K	NAD-dependent protein deacetylase sirtuin-1 OS=Mus musculus OX=10090 GN=Sirt1 PE=1 SV=2	Sirt1	_PFFK[Acetyl (K)]FAK_	1	426.562	399.281	408.587	407.782	221.218	407.795	1.12687	1.0548	1.07938	1.07726	0.584402	1.07729	1.08078	1.086	1.06003	0.944747	0.932973	0.895466	1.04265	0.971266	1.01826	1.14026	0.626387	1.20305	0.979397	0.786822
P10853	13	K	Histone H2B type 1-F/J/L OS=Mus musculus OX=10090 GN=H2bc7 PE=1 SV=2	H2bc7	_SAPAPK[Acetyl (K)]K[Acetyl (K)]GSK[Acetyl (K)]K_	1	129840	301672	274541	338790	307845	177551	0.509097	1.18284	1.07646	1.32838	1.20705	0.696171	0.858967	0.886771	0.830874	1.09957	1.10805	1.21576	0.592686	1.33388	1.29558	1.20809	1.08934	0.57262	0.890728	0.786806
Q61166	76	K	Microtubule-associated protein RP/EB family member 1 OS=Mus musculus OX=10090 GN=Mapre1 PE=1 SV=3	Mapre1	_LEHEYIQNFK[Acetyl (K)]ILQAGFK_	1	175.119	134.339	353.026	166.954	286.009	227.297	0.782513	0.600288	1.57748	0.746027	1.27802	1.01567	1.1167	1.03018	0.893157	1.01846	0.913567	1.02794	0.700736	0.582702	1.76619	0.732508	1.39894	0.988061	1.02291	0.786589
Q6P2K6	553	K	Serine/threonine-protein phosphatase 4 regulatory subunit 3A OS=Mus musculus OX=10090 GN=Ppp4r3a PE=1 SV=1	Ppp4r3a	_IIGLK[Acetyl (K)]DEFYNR_	1	194.836	273.728	225.424	367.986	187.839	246.39	0.78132	1.09769	0.903983	1.47568	0.753262	0.988063	0.914941	0.935763	1.06705	1.0404	0.961112	1.08074	0.853957	1.17305	0.847178	1.41838	0.78374	0.91425	1.08427	0.786512
Q91YE5	1658	K	Bromodomain adjacent to zinc finger domain protein 2A OS=Mus musculus OX=10090 GN=Baz2a PE=1 SV=2	Baz2a	_SIAWEK[Acetyl (K)]SVNK_	1	500.795	443.066	524.416	481.723	411.464	541.858	1.03494	0.915639	1.08376	0.995528	0.850331	1.1198	0.989689	0.936724	1.06562	0.864074	1.0183	1.12559	1.04572	0.977491	1.01702	1.15213	0.835047	0.994859	0.980858	0.78645
Q91Z31	134	K	Polypyrimidine tract-binding protein 2 OS=Mus musculus OX=10090 GN=Ptbp2 PE=1 SV=2	Ptbp2	_NQPIYIQYSNHK[Acetyl (K)]ELK_	1	64.2428	167.523	347.145		124.372	82.9796	0.408533	1.06531	2.20756		0.790908	0.527684	1.07585	1.09046	1.15437	0.933071	0.96562	0.780636	0.379732	0.976938	1.91235		0.819068	0.675967	0.686	0.785692
Q9DC63	97	K	F-box only protein 3 OS=Mus musculus OX=10090 GN=Fbxo3 PE=1 SV=1	Fbxo3	_YIDHYAAIK[Acetyl (K)]K_	1	194.573	134.503	87.5163	385.156	130.887	320.631	0.931515	0.64393	0.418983	1.84393	0.626621	1.53502	0.822945	0.65232	0.703773	1.45475	1.07901	1.2872	1.13193	0.987139	0.595338	1.26753	0.580737	1.19252	1.12024	0.785602
Q6A026	307	K	Sister chromatid cohesion protein PDS5 homolog A OS=Mus musculus OX=10090 GN=Pds5a PE=1 SV=3	Pds5a	_LLAK[Acetyl (K)]LFGSK_	1	265.967	114.693	222.435	180.142	192.093	150.071	1.41799	0.611478	1.1859	0.960415	1.02413	0.800091	0.965662	1.01358	1.01705	0.897567	0.972734	1.13341	1.46841	0.603287	1.16602	1.07002	1.05284	0.705914	0.873693	0.785295
Q9CQU5	174	K	ZW10 interactor OS=Mus musculus OX=10090 GN=Zwint PE=1 SV=1	Zwint	_LQNLTK[Acetyl (K)]ISAEVK_	1	291.935	233.266	211.286	458.545	357.747	340.24	0.9253	0.739347	0.669681	1.45338	1.13389	1.0784	1.00759	0.89665	0.54236	1.12525	1.38333	1.04482	0.918333	0.824566	1.23475	1.2916	0.819684	1.03214	1.05567	0.78523
Q6A068	576	K	Cell division cycle 5-like protein OS=Mus musculus OX=10090 GN=Cdc5l PE=1 SV=2	Cdc5l	_SEELIK[Acetyl (K)]K_	1	117.877	22.8919		64.6531	101.337	53.8196	1.63455	0.317433		0.89652	1.4052	0.746297	0.990439	0.980908	1.00905	0.977452	1.03719	1.00496	1.65033	0.323612		0.917201	1.35481	0.742615	1.01814	0.785057
P62141	146	K	Serine/threonine-protein phosphatase PP1-beta catalytic subunit OS=Mus musculus OX=10090 GN=Ppp1cb PE=1 SV=3	Ppp1cb	_FNIK[Acetyl (K)]LWK_	1	1603.74	2151.28	1034.45	1858.6	1530.7	2095.83	0.936529	1.25627	0.604081	1.08536	0.893874	1.22389	0.926488	0.939299	0.981229	1.19338	0.979885	0.979724	1.01084	1.33746	0.615637	0.909485	0.912223	1.24922	1.0361	0.784581
P80314	181	K	T-complex protein 1 subunit beta OS=Mus musculus OX=10090 GN=Cct2 PE=1 SV=4	Cct2	_DHFTK[Acetyl (K)]LAVEAVLR_	1	2438.55	2274.04	3071.86	2416.56	2678.64	2489.86	0.951969	0.887748	1.1992	0.943385	1.0457	0.971999	0.963856	0.97767	1.04729	1.05834	0.964701	0.988143	0.987667	0.908024	1.14505	0.891383	1.08396	0.983663	0.973119	0.784531
O35685	328	K	Nuclear migration protein nudC OS=Mus musculus OX=10090 GN=Nudc PE=1 SV=1	Nudc	_FMDQHPEMDFSK[Acetyl (K)]AK_	1	226.028	52.2589	115.341	160.765		140.551	1.62623	0.375994	0.829856	1.15668		1.01124	0.988493	0.909884	0.932695	1.11564	0.977921	1.07536	1.64516	0.413233	0.88974	1.03678		0.940369	1.00597	0.78412
O54774	176	K	AP-3 complex subunit delta-1 OS=Mus musculus OX=10090 GN=Ap3d1 PE=1 SV=1	Ap3d1	_VFLK[Acetyl (K)]YPESLRPAFPR_	1	588.691	598.97	654.942	811.88	527.785	296.955	1.01521	1.03294	1.12946	1.40011	0.910177	0.512106	1.05492	1.18236	0.928767	0.922547	0.95896	0.952449	0.962358	0.873627	1.21609	1.51765	0.949129	0.537673	0.984398	0.783903
Q8C8N2	103	K	Protein SCAI OS=Mus musculus OX=10090 GN=Scai PE=1 SV=2	Scai	_LWK[Acetyl (K)]FQQQHR_	1	157.113	64.5256		144.947	151.159	122.144	1.22766	0.504194		1.1326	1.18113	0.954418	0.899327	0.923901	0.96935	1.02452	1.08879	1.09411	1.36508	0.545723		1.10549	1.08481	0.872327	1.06853	0.783749
P35700	109	K	Peroxiredoxin-1 OS=Mus musculus OX=10090 GN=Prdx1 PE=1 SV=1	Prdx1	_KQGGLGPMNIPLISDPK[Acetyl (K)]R_	1	331.686	414.613	147.71	586.745	242.156	306.306	0.98073	1.22593	0.436751	1.73489	0.71601	0.905689	0.899883	0.933815	0.947523	1.19919	0.962735	1.05685	1.08984	1.31282	0.46094	1.44672	0.743724	0.856967	1.06419	0.783739
O35841	51	K	Apoptosis inhibitor 5 OS=Mus musculus OX=10090 GN=Api5 PE=1 SV=2	Api5	_LAAQFIPK[Acetyl (K)]FFK_	1	318.971	470.595	175.279	545.461	200.639	151.072	1.02782	1.5164	0.564803	1.75765	0.646522	0.486801	1.01577	0.958682	1.04679	1.05098	0.957291	0.970496	1.01187	1.58176	0.539558	1.67239	0.675366	0.5016	0.909413	0.783412
Q3TGF2	55	K	Protein FAM107B OS=Mus musculus OX=10090 GN=Fam107b PE=1 SV=2	Fam107b	_GLAPQNKPELQK[Acetyl (K)]VMEK_	0.999828	920.024	744.708	876.104	625.691	628.319	625.827	1.24871	1.01076	1.1891	0.849225	0.852792	0.84941	1.25635	1.11053	1.10667	0.750179	0.94031	0.835959	0.99392	0.91016	1.07448	1.13203	0.906927	1.01609	1.02568	0.782975
O55142	15	K	Large ribosomal subunit protein eL33 OS=Mus musculus OX=10090 GN=Rpl35a PE=1 SV=2	Rpl35a	_AIFAGYK[Acetyl (K)]R_	1	4164.21	3824.48	3859.31	4760.83	3549.72	3924.02	1.03748	0.952842	0.961519	1.18613	0.884386	0.977641	0.941823	1.04939	0.931772	1.04543	0.982686	1.0489	1.10157	0.907994	1.03193	1.13459	0.899968	0.932064	0.975384	0.782867
Q9CZH8	313	K	Coiled-coil domain-containing protein 77 OS=Mus musculus OX=10090 GN=Ccdc77 PE=1 SV=1	Ccdc77	_DHLMSK[Acetyl (K)]ITQYR_	1	19.7939	115.16		106.707	82.7692	78.1655	0.245828	1.43022		1.32524	1.02794	0.970768	0.928107	0.811704	0.804291	1.2885	1.05501	1.11238	0.264871	1.762		1.02851	0.974342	0.872692	0.945806	0.782863
Q9D0E1	697	K	Heterogeneous nuclear ribonucleoprotein M OS=Mus musculus OX=10090 GN=Hnrnpm PE=1 SV=3	Hnrnpm	_GC[Carbamidomethyl (C)]GVVK[Acetyl (K)]FESPEVAER_	1	8534.01	4400.16	6177.28	4584.75	5793.71	5277.44	1.47276	0.759361	1.06605	0.791216	0.999854	0.910757	0.973695	1.00498	1.17534	1.00415	0.910589	0.931248	1.51255	0.7556	0.907015	0.787943	1.09803	0.977996	0.90199	0.782621
P54775	401	K	26S proteasome regulatory subunit 6B OS=Mus musculus OX=10090 GN=Psmc4 PE=1 SV=2	Psmc4	_DFEK[Acetyl (K)]AYK_	1	1296.09	1686.2	1727.96	1916.92	1312.78	2082.47	0.775913	1.00946	1.03446	1.14758	0.785906	1.24669	0.969968	0.948047	0.982778	1.1059	0.968822	1.02448	0.799937	1.06477	1.05258	1.03769	0.811198	1.21689	1.0509	0.782562
P63038	72	K	60 kDa heat shock protein, mitochondrial OS=Mus musculus OX=10090 GN=Hspd1 PE=1 SV=1	Hspd1	_TVIIEQSWGSPK[Acetyl (K)]VTK_	1	132.414	88.7035	83.1875	89.9516	120.195	174.348	1.15343	0.772679	0.72463	0.783552	1.047	1.51871	0.889313	0.921613	0.97607	1.01955	1.18944	1.00401	1.29699	0.838399	0.742396	0.768525	0.880247	1.51264	1.09856	0.782219
P68037	145	K	Ubiquitin-conjugating enzyme E2 L3 OS=Mus musculus OX=10090 GN=Ube2l3 PE=1 SV=1	Ube2l3	_NAEEFTK[Acetyl (K)]K_	1	1763.23	1267.53	1343.5	1498.36	1207.76	1532.83	1.22828	0.882969	0.935887	1.04376	0.84133	1.06778	1.06184	1.04251	0.991466	1.00945	0.980737	0.914002	1.15674	0.846966	0.943942	1.034	0.857855	1.16824	1.03815	0.7819
Q922U2	398	K	Keratin, type II cytoskeletal 5 OS=Mus musculus OX=10090 GN=Krt5 PE=1 SV=1	Krt5	_SEIDNVK[Acetyl (K)]K_	1	3758.92	1398.91	5211.34	3613.1	2159.56	2180.18	1.23095	0.458109	1.70658	1.1832	0.707201	0.713954	1.0684	0.756596	1.5081	1.25007	0.761328	0.655497	1.15214	0.605486	1.13161	0.946504	0.928905	1.08918	1.02608	0.781846
P50247	188	K	Adenosylhomocysteinase OS=Mus musculus OX=10090 GN=Ahcy PE=1 SV=3	Ahcy	_SK[Acetyl (K)]FDNLYGC[Carbamidomethyl (C)]R_	1	1126.9	1142.68	1057.43	1733.92	1028.62	1432.92	0.898828	0.911412	0.843417	1.38299	0.820436	1.14291	0.912233	0.895746	0.939958	1.11474	1.04939	1.08793	0.985305	1.01749	0.897292	1.24064	0.781819	1.05054	1.05962	0.781701
P62900	31	K	Large ribosomal subunit protein eL31 OS=Mus musculus OX=10090 GN=Rpl31 PE=1 SV=1	Rpl31	_EYTINIHK[Acetyl (K)]R_	1	108.239	33.2829	241.469	92.3701	124.066	161.064	0.853965	0.26259	1.90511	0.728767	0.978832	1.27074	1.10361	0.960493	0.848663	1.08542	0.970806	1.03101	0.773792	0.273391	2.24483	0.671417	1.00827	1.23252	0.884625	0.781578
Q924W5	790	K	Structural maintenance of chromosomes protein 6 OS=Mus musculus OX=10090 GN=Smc6 PE=1 SV=1	Smc6	_YDTIK[Acetyl (K)]LK_	1	146.851	178.845	239.632	91.7577	158.56	232.824	0.840374	1.02347	1.37132	0.525095	0.907381	1.33236	1.13899	1.10636	1.15012	0.687997	1.00444	0.91209	0.737822	0.925071	1.19233	0.763222	0.903372	1.46078	1.09532	0.780883
P63005	360	K	Platelet-activating factor acetylhydrolase IB subunit beta OS=Mus musculus OX=10090 GN=Pafah1b1 PE=1 SV=2	Pafah1b1	_FILSC[Carbamidomethyl (C)]ADDK[Acetyl (K)]TLR_	1	86.2065	28.9802	177.487	24.9784	91.6079	132.203	0.955263	0.321132	1.96675	0.276789	1.01512	1.46496	0.950219	0.976712	0.923662	1.11294	1.00209	1.03438	1.00531	0.328789	2.12929	0.248701	1.013	1.41627	0.773221	0.780744
E9PVA8	1553	K	Stalled ribosome sensor GCN1 OS=Mus musculus OX=10090 GN=Gcn1 PE=1 SV=1	Gcn1	_LTEVLTDSHVK[Acetyl (K)]VQK_	1	581.949	366.032	500.508	477.6	501.501	584.182	1.15935	0.729203	0.997104	0.951466	0.999082	1.1638	1.02075	0.996701	0.916665	1.06464	0.970076	1.03116	1.13578	0.731616	1.08775	0.893695	1.0299	1.12863	1.03285	0.780429
Q9D4H8	652	K	Cullin-2 OS=Mus musculus OX=10090 GN=Cul2 PE=1 SV=2	Cul2	_FK[Acetyl (K)]ITTSMQK_	1	116.604	114.756	79.584	150.092	101.201	101.504	1.05406	1.03735	0.719413	1.35678	0.914826	0.917565	0.964731	0.949972	0.966795	1.13227	1.02991	0.956318	1.09259	1.09198	0.744122	1.19829	0.888254	0.959478	1.04006	0.780064
P51881	163	K	ADP/ATP translocase 2 OS=Mus musculus OX=10090 GN=Slc25a5 PE=1 SV=3	Slc25a5	_GLGDC[Carbamidomethyl (C)]LVK[Acetyl (K)]IYK_	1	1462.23	2376.5	2005.18	2199.62	1156.7	1972.37	0.785259	1.27625	1.07684	1.18126	0.621182	1.05922	0.828593	1.38881	0.891638	0.909577	0.842905	1.13848	0.947702	0.918951	1.20771	1.29869	0.736953	0.930381	0.964761	0.779934
Q8BKC5	41	K	Importin-5 OS=Mus musculus OX=10090 GN=Ipo5 PE=1 SV=3	Ipo5	_SK[Acetyl (K)]ITFLLQAIR_	1	493.715	280.573	445.379	378.856	415.622	390.708	1.2318	0.700017	1.1112	0.945229	1.03696	0.974799	1.06293	1.02108	0.994941	0.990207	0.976517	0.954325	1.15886	0.685567	1.11685	0.954578	1.06189	1.02145	1.02588	0.779744
Q62351	346	K	Transferrin receptor protein 1 OS=Mus musculus OX=10090 GN=Tfrc PE=1 SV=1	Tfrc	_AAAEK[Acetyl (K)]LFGK_	1	575.506	387.261	538.907	527.789	502.312	542.204	1.12331	0.755882	1.05188	1.03017	0.980446	1.05831	0.931667	0.989146	0.921037	0.987932	1.09801	1.07221	1.2057	0.764177	1.14206	1.04276	0.892934	0.987033	0.939199	0.779712
P51859	19	K	Hepatoma-derived growth factor OS=Mus musculus OX=10090 GN=Hdgf PE=1 SV=2	Hdgf	_C[Carbamidomethyl (C)]GDLVFAK[Acetyl (K)]MK_	1	292.389	445.49	203.606	421.952	208.599	301.316	0.936467	1.42682	0.652113	1.35143	0.668105	0.965058	1.00431	1.02603	1.12726	0.876317	1.01524	0.950836	0.93245	1.39062	0.578491	1.54218	0.658076	1.01496	1.1081	0.779599
Q3TUU5	92	K	Testis-expressed protein 30 OS=Mus musculus OX=10090 GN=Tex30 PE=1 SV=1	Tex30	_TSGEYK[Acetyl (K)]LAGVFLGGR_	1	596.228	682.251	383.257	409.125	487.177	562.168	1.14652	1.31194	0.736984	0.786726	0.936818	1.08102	1.09049	1.05304	1.12486	1.03903	0.832773	0.859815	1.05138	1.24586	0.65518	0.757176	1.12494	1.25727	1.06333	0.779333
A2AKX3	1315	K	Probable helicase senataxin OS=Mus musculus OX=10090 GN=Setx PE=1 SV=1	Setx	_AK[Acetyl (K)]LISPQTLSIK_	1	281.676	226.897	145.577	293.601	174.814	234.285	1.24557	1.00334	0.643743	1.29831	0.773029	1.03601	1.03126	0.95203	0.992795	0.982272	0.946772	1.09487	1.20781	1.05389	0.648414	1.32174	0.81649	0.946242	1.05991	0.779112
Q924X7	95	K	Serine/threonine-protein kinase 33 OS=Mus musculus OX=10090 GN=Stk33 PE=1 SV=2	Stk33	_SNVTVGK[Acetyl (K)]IPHIR_	1	129.766	88.5438	22.2368		43.9512	38.0052	2.01186	1.37276	0.344754		0.681408	0.589222	1.14091	1.19289	1.10824	0.730779	1.00831	0.81886	1.76337	1.15078	0.311082		0.67579	0.719564	0.648954	0.77875
A2A6A1	1325	K	G patch domain-containing protein 8 OS=Mus musculus OX=10090 GN=Gpatch8 PE=1 SV=1	Gpatch8	_YSK[Acetyl (K)]LQQAAQQHIQQQLLAK_	1	171.88	118.827	147.435	183.971	169.501	163.658	1.07957	0.746346	0.926029	1.15551	1.06462	1.02792	0.899437	0.824389	0.970259	1.14232	1.01819	1.1454	1.20027	0.905332	0.954414	1.01155	1.0456	0.897435	0.965544	0.778667
P61965	70	K	WD repeat-containing protein 5 OS=Mus musculus OX=10090 GN=Wdr5 PE=1 SV=1	Wdr5	_LIK[Acetyl (K)]IWGAYDGK_	1	237.965	270.465	144.912	272.434	287.692	275.487	0.958921	1.08989	0.583949	1.09782	1.1593	1.11012	0.826938	0.821875	0.845972	1.14257	1.16677	1.19588	1.15961	1.3261	0.69027	0.960831	0.993603	0.928292	0.907667	0.778662
Q62376	130	K	U1 small nuclear ribonucleoprotein 70 kDa OS=Mus musculus OX=10090 GN=Snrnp70 PE=1 SV=2	Snrnp70	_EFEVYGPIK[Acetyl (K)]R_	1	1964.58	1543.46	2260	2183.88	1581.48	2252.99	1.00009	0.785717	1.15048	1.11173	0.805069	1.14691	0.968221	0.938475	0.955367	1.05283	1.07121	1.01389	1.03292	0.837227	1.20423	1.05594	0.751552	1.13119	0.955865	0.778568
Q91VR5	625	K	ATP-dependent RNA helicase DDX1 OS=Mus musculus OX=10090 GN=Ddx1 PE=1 SV=1	Ddx1	_EK[Acetyl (K)]VWYHVC[Carbamidomethyl (C)]SNR_	1	1134.13	879.138	603.707	1033.09	1010.88	810.954	1.24359	0.963985	0.661971	1.13279	1.10844	0.88922	0.964956	0.974924	0.975832	1.09329	1.00957	0.98143	1.28875	0.988779	0.678366	1.03614	1.09793	0.906045	1.02849	0.778245
P59328	664	K	WD repeat and HMG-box DNA-binding protein 1 OS=Mus musculus OX=10090 GN=Wdhd1 PE=1 SV=2	Wdhd1	_GK[Acetyl (K)]SDHYWVVGIHENPQQLR_	1	299.254	156.054	242.273	364.028	341.417	264.287	1.0769	0.561575	0.871845	1.30999	1.22862	0.951066	0.745336	1.00642	0.866748	1.08367	1.06521	1.23263	1.44485	0.557995	1.00588	1.20885	1.15342	0.771577	1.04158	0.777552
Q8JZX4	24	K	Splicing factor 45 OS=Mus musculus OX=10090 GN=Rbm17 PE=1 SV=1	Rbm17	_NFK[Acetyl (K)]LLQSQLQVK_	1	540.68	524.222	286.675	525.258	416.307	467.671	1.17505	1.13928	0.623023	1.14153	0.904749	1.01638	0.891998	0.939222	0.947654	1.08395	0.967968	1.1692	1.31732	1.213	0.657437	1.05312	0.934689	0.869289	0.896271	0.777509
Q6PAR5	270	K	GTPase-activating protein and VPS9 domain-containing protein 1 OS=Mus musculus OX=10090 GN=Gapvd1 PE=1 SV=2	Gapvd1	_FIGYLK[Acetyl (K)]QNTYC[Carbamidomethyl (C)]FPHSLR_	1	148.183	84.3445	73.6004	124.653	151.203	60.4847	1.38388	0.787691	0.687352	1.16413	1.41208	0.564865	1.01002	0.914473	0.826385	1.17921	1.02346	1.04646	1.37015	0.861361	0.831758	0.987215	1.37972	0.539788	0.948894	0.777179
P47758	189	K	Signal recognition particle receptor subunit beta OS=Mus musculus OX=10090 GN=Srprb PE=1 SV=1	Srprb	_SAK[Acetyl (K)]LIQQQLEK_	1	429.491	361.315	510.863	696.724	546.103	360.644	0.887029	0.746226	1.05509	1.43895	1.12787	0.74484	0.906415	0.854618	0.879314	1.1559	1.14522	1.05854	0.978613	0.873169	1.1999	1.24487	0.984851	0.703651	0.961232	0.776878
Q60676	141	K	Serine/threonine-protein phosphatase 5 OS=Mus musculus OX=10090 GN=Ppp5c PE=1 SV=3	Ppp5c	_YQEC[Carbamidomethyl (C)]SK[Acetyl (K)]IVK_	1	1922.73	1348.16	1318.52	1535.94	1259.81	1634.74	1.27899	0.896793	0.877075	1.0217	0.838019	1.08742	0.961364	0.974964	1.03079	1.0932	0.95065	0.989031	1.33039	0.919821	0.850875	0.934596	0.881522	1.09948	0.940187	0.776458
Q9D404	261	K	3-oxoacyl-[acyl-carrier-protein] synthase, mitochondrial OS=Mus musculus OX=10090 GN=Oxsm PE=1 SV=1	Oxsm	_ALSSNPDPK[Acetyl (K)]LAC[Carbamidomethyl (C)]R_	1	2431.5	2217.76	2785.96	3741.59	3880.63	2844.39	0.814944	0.743309	0.933746	1.25404	1.30064	0.953328	0.800769	0.813893	0.946163	1.22646	1.01655	1.19616	1.0177	0.913276	0.986877	1.02248	1.27946	0.796989	1.06206	0.776209
P09405	514	K	Nucleolin OS=Mus musculus OX=10090 GN=Ncl PE=1 SV=2	Ncl	_ATFIK[Acetyl (K)]VPQNPHGK_	1	3437.32	3256.84	2929.34	4006.19	3733.23	3938.26	0.968206	0.917369	0.825122	1.12844	1.05156	1.10931	0.814891	0.899555	0.946211	1.07281	1.03164	1.2349	1.18814	1.0198	0.872027	1.05186	1.0193	0.8983	0.96412	0.776098
E9Q7G0	716	K	Nuclear mitotic apparatus protein 1 OS=Mus musculus OX=10090 GN=Numa1 PE=1 SV=1	Numa1	_GSLEEEK[Acetyl (K)]R_	1	192.781	232.417	340.832	216.089	225.858	302.75	0.765648	0.923068	1.35365	0.858218	0.897017	1.2024	0.979027	0.917768	1.03353	0.968567	1.0945	1.00661	0.78205	1.00578	1.30974	0.88607	0.819564	1.19451	0.936267	0.775655
Q05CL8	384	K	La-related protein 7 OS=Mus musculus OX=10090 GN=Larp7 PE=1 SV=2	Larp7	_TEWMDLK[Acetyl (K)]K_	1	297.002	67.0634	460.249	313.069	214.364	193.301	1.15337	0.260432	1.78732	1.21576	0.832455	0.750659	1.02001	0.995849	1.07761	0.965606	0.984951	0.955973	1.13075	0.261518	1.65859	1.25907	0.845174	0.78523	0.947102	0.775347
P49452	150	K	Centromere protein C OS=Mus musculus OX=10090 GN=Cenpc PE=1 SV=2	Cenpc	_AASPAGQK[Acetyl (K)]R_	1	121.741	23770.3		262.196	15101.5	29884.5	0.00880392	1.71899		0.0189612	1.09209	2.16115	0.959741	0.825821	0.961643	1.05808	1.0363	1.15841	0.00917322	2.08156		0.0179204	1.05383	1.86561	0.936632	0.77526
Q9CUU3	253	K	Synaptonemal complex protein 2 OS=Mus musculus OX=10090 GN=Sycp2 PE=1 SV=2	Sycp2	_EIK[Acetyl (K)]DC[Carbamidomethyl (C)]EFETDC[Carbamidomethyl (C)]R_	1	215.333	238.334	168.535	106.746	208.192	304.893	1.04023	1.15134	0.814157	0.515666	1.00573	1.47287	1.09806	1.01645	1.11568	0.764967	1.00803	0.996818	0.947336	1.13271	0.729743	0.674102	0.997722	1.47757	1.12087	0.775247
P80313	250	K	T-complex protein 1 subunit eta OS=Mus musculus OX=10090 GN=Cct7 PE=1 SV=1	Cct7	_AEK[Acetyl (K)]DNAEIR_	1	730.888	295.069	712.705	328.236	395.089	717.54	1.37924	0.556817	1.34493	0.619405	0.745562	1.35405	1.04773	1.05058	0.965486	1.04981	0.936492	0.949905	1.31641	0.53001	1.393	0.590018	0.796121	1.42546	0.867933	0.775094
Q8QZY1	143	K	Eukaryotic translation initiation factor 3 subunit L OS=Mus musculus OX=10090 GN=Eif3l PE=1 SV=1	Eif3l	_HIYAK[Acetyl (K)]VSGGPSLEQR_	1	715.752	891.023	1098.35	1110.88	917.999	772.431	0.779907	0.970889	1.1968	1.21045	1.00028	0.841667	1.04709	0.994114	0.981768	1.01118	0.95332	1.01254	0.744836	0.976637	1.21903	1.19707	1.04926	0.831247	1.04662	0.77491
Q8R127	228	K	Saccharopine dehydrogenase-like oxidoreductase OS=Mus musculus OX=10090 GN=Sccpdh PE=1 SV=1	Sccpdh	_SVSC[Carbamidomethyl (C)]LKPVPIVGTK[Acetyl (K)]LK_	1	7404.6	7239.77	6317.2	6552.44	5838.83	5059.01	1.15661	1.13087	0.986758	1.0235	0.912035	0.790227	1.14557	1.08707	1.0857	0.846301	1.00413	0.831221	1.00964	1.04029	0.908864	1.20938	0.908282	0.950682	1.03703	0.774814
Q9CXU9	109	K	Eukaryotic translation initiation factor 1b OS=Mus musculus OX=10090 GN=Eif1b PE=1 SV=2	Eif1b	_EEQLK[Acetyl (K)]VHGF_	1	1130.52	628.467	670.269	533.381	575.141	675.507	1.60993	0.894979	0.954509	0.759571	0.81904	0.961967	1.34701	1.00916	0.967457	0.767981	1.13289	0.775505	1.19519	0.886856	0.986616	0.989049	0.722964	1.24044	0.96213	0.77463
Q64433	8	K	10 kDa heat shock protein, mitochondrial OS=Mus musculus OX=10090 GN=Hspe1 PE=1 SV=2	Hspe1	_K[Acetyl (K)]FLPLFDR_	1	1287.48	1656.6	1806.15	2070.15	1678.8	2028.79	0.733749	0.944111	1.02935	1.1798	0.956767	1.15623	0.862854	0.949215	0.829665	1.07536	1.09559	1.18732	0.850375	0.994622	1.24068	1.09712	0.873292	0.973817	0.95416	0.774597
P42669	272	K	Transcriptional activator protein Pur-alpha OS=Mus musculus OX=10090 GN=Pura PE=1 SV=1	Pura	_FGHTFC[Carbamidomethyl (C)]K[Acetyl (K)]YSEEMK_	1	14.7758	149.905	115.953	68.0849	91.0471	98.6664	0.164654	1.67046	1.29212	0.758701	1.01458	1.09948	0.973567	0.910661	1.01535	0.873418	1.12681	1.10019	0.169124	1.83434	1.27258	0.868657	0.900396	0.99936	0.845046	0.774397
P53798	45	K	Squalene synthase OS=Mus musculus OX=10090 GN=Fdft1 PE=1 SV=2	Fdft1	_TC[Carbamidomethyl (C)]YK[Acetyl (K)]YLNQTSR_	1	184.814	128.043	143.311	77.9407	117.859	26.1469	1.63525	1.13293	1.26802	0.689623	1.04282	0.231349	1.04334	1.39653	1.55125	0.441051	0.78835	0.779482	1.56732	0.811252	0.817418	1.56359	1.32279	0.296799	0.995992	0.774095
Q8C1A5	92	K	Thimet oligopeptidase OS=Mus musculus OX=10090 GN=Thop1 PE=1 SV=1	Thop1	_NILDFPQHVSPC[Carbamidomethyl (C)]K[Acetyl (K)]DIR_	1	1068.72	758.559	837.482	798.653	840.606	861.186	1.24145	0.881155	0.972835	0.927729	0.976464	1.00037	0.993019	1.06681	1.08125	0.97453	0.926123	0.958269	1.25017	0.825971	0.899734	0.951976	1.05436	1.04393	1.025	0.773928
P70398	745	K	Probable ubiquitin carboxyl-terminal hydrolase FAF-X OS=Mus musculus OX=10090 GN=Usp9x PE=1 SV=2	Usp9x	_FFK[Acetyl (K)]AVNC[Carbamidomethyl (C)]R_	1	262.085	185.922	190.619	317.006	124.819	263.881	1.16973	0.829803	0.85077	1.41486	0.557088	1.17775	0.941733	1.01487	0.858663	1.08826	0.981929	1.11454	1.24211	0.817643	0.990808	1.30011	0.567341	1.05671	0.958566	0.773828
O55029	318	K	Coatomer subunit beta' OS=Mus musculus OX=10090 GN=Copb2 PE=1 SV=2	Copb2	_IIWAK[Acetyl (K)]HSEVQQANLK_	1	1311.58	1277.67	1583.57	1372.03	1204.8	1093.56	1.00335	0.977408	1.21142	1.04959	0.921659	0.836568	1.02219	1.04576	1.0722	0.89569	0.985831	0.978327	0.981568	0.934642	1.12984	1.17183	0.934906	0.8551	0.972351	0.773788
A2APB8	476	K	Targeting protein for Xklp2 OS=Mus musculus OX=10090 GN=Tpx2 PE=1 SV=1	Tpx2	_ILEDVVGVPEK[Acetyl (K)]K_	1	182.416	10.6633	153.957		84.239	17.8536	2.03078	0.118711	1.71395		0.937805	0.198758	1.1219	1.06182	1.07829	0.846149	1.01414	0.877712	1.81013	0.1118	1.58951		0.924734	0.22645	0.491757	0.773706
Q8CH18	1126	K	Cell division cycle and apoptosis regulator protein 1 OS=Mus musculus OX=10090 GN=Ccar1 PE=1 SV=1	Ccar1	_NLSTVMDDIHTVLK[Acetyl (K)]K_	1	8.09351		145.552	51.264	65.742		0.119615		2.15113	0.757639	0.971613		0.989948	0.964003	1.05587	0.962169	1.08818	0.939833	0.12083		2.03731	0.787428	0.89288		0.77859	0.773577
Q923E4	306	K	NAD-dependent protein deacetylase sirtuin-1 OS=Mus musculus OX=10090 GN=Sirt1 PE=1 SV=2	Sirt1	_FAK[Acetyl (K)]EIYPGQFQPSLC[Carbamidomethyl (C)]HK_	1	333.509	446.263	258.543	248.456	364.488	322.244	1.01396	1.35676	0.786041	0.755376	1.10815	0.979711	1.08078	1.086	1.06003	0.944747	0.932973	0.895466	0.938178	1.24932	0.741526	0.799554	1.18776	1.09408	1.05202	0.773316
Q60864	446	K	Stress-induced-phosphoprotein 1 OS=Mus musculus OX=10090 GN=Stip1 PE=1 SV=1	Stip1	_DYTK[Acetyl (K)]AMDVYQK_	1	1605.18	1490.13	1505.03	1766.07	1227.58	2196.26	0.98374	0.913234	0.922366	1.08234	0.752327	1.34599	0.941261	0.96886	0.8807	1.15394	0.979713	1.07553	1.04513	0.942586	1.04731	0.937956	0.767905	1.25147	0.974401	0.773144
P09103	67	K	Protein disulfide-isomerase OS=Mus musculus OX=10090 GN=P4hb PE=1 SV=2	P4hb	_ALAPEYAK[Acetyl (K)]AAAK_	1	10426.4	10014.5	7929.77	13791.9	9891.92	12783.2	0.964851	0.926726	0.733812	1.27629	0.915386	1.18294	0.883056	0.924945	0.891549	1.08867	1.1771	1.03468	1.09263	1.00193	0.823075	1.17233	0.777666	1.14329	1.06021	0.772676
Q7TQI3	188	K	Ubiquitin thioesterase OTUB1 OS=Mus musculus OX=10090 GN=Otub1 PE=1 SV=2	Otub1	_ESK[Acetyl (K)]FFEHFIEGGR_	1	300.211	160.021	74.5461	172.157	114.806	270.646	1.64893	0.878924	0.409449	0.945582	0.63058	1.48654	0.993606	0.996144	1.03732	1.06605	0.984615	0.922262	1.65954	0.882326	0.394719	0.886992	0.640433	1.61184	1.06902	0.772488
Q60710	498	K	Deoxynucleoside triphosphate triphosphohydrolase SAMHD1 OS=Mus musculus OX=10090 GN=Samhd1 PE=1 SV=3	Samhd1	_NLYK[Acetyl (K)]YLGETQPK_	1	154.439	243.882	95.432	181.475	205.695	296.847	0.786771	1.24243	0.486166	0.924502	1.04789	1.51225	0.757661	0.928365	0.908753	1.214	1.10365	1.08757	1.03842	1.3383	0.534981	0.761533	0.949474	1.39048	1.06518	0.772384
Q8R1V4	128	K	Transmembrane emp24 domain-containing protein 4 OS=Mus musculus OX=10090 GN=Tmed4 PE=1 SV=1	Tmed4	_MALFAGGK[Acetyl (K)]LR_	1	2091.5	2439.86	3279.77	2438.22	2739.93	2942.35	0.787678	0.918874	1.23519	0.918255	1.03188	1.10812	0.965399	0.870345	1.14413	0.997867	1.05455	0.967707	0.815909	1.05576	1.07959	0.920218	0.978501	1.1451	1.03136	0.771987
P62806	92	K	Histone H4 OS=Mus musculus OX=10090 GN=H4c1 PE=1 SV=2	H4c1	_TVTAM[Oxidation (M)]DVVYALK[Acetyl (K)]R_	1	16603.2	32343.3	24930.5	44264.2	19696.6	18531.1	0.637079	1.24104	0.956603	1.69845	0.755775	0.711053	0.959239	0.921966	0.869271	1.12599	1.03498	1.08855	0.66415	1.34608	1.10047	1.5084	0.73023	0.653213	0.929647	0.77185
Q80XI3	1072	K	Eukaryotic translation initiation factor 4 gamma 3 OS=Mus musculus OX=10090 GN=Eif4g3 PE=1 SV=2	Eif4g3	_AQLGSWGK[Acetyl (K)]GSSGGAK_	1	507.531	836.482	722.566	240.472	2020.19	590.084	0.619277	1.02065	0.881658	0.293418	2.46499	0.720006	1.10827	1.10183	1.10458	0.860147	0.944926	0.88025	0.558779	0.926328	0.798185	0.341125	2.60866	0.817956	1.65013	0.771687
A2A9R3	382	K	Melanoma-associated antigen B4 OS=Mus musculus OX=10090 GN=Mageb4 PE=1 SV=1	Mageb4	_SK[Acetyl (K)]VTLGSSR_	1	883.976	1584.68	978.565	1361.37	1345.59	2058.36	0.645824	1.15775	0.714929	0.994605	0.983075	1.50382	0.802016	0.876907	0.899291	1.07732	1.05434	1.29013	0.805251	1.32026	0.794991	0.923223	0.932407	1.16564	1.0345	0.770866
A2A9R3	529	K	Melanoma-associated antigen B4 OS=Mus musculus OX=10090 GN=Mageb4 PE=1 SV=1	Mageb4	_SK[Acetyl (K)]VTLGSSR_	1	883.976	1584.68	978.565	1361.37	1345.59	2058.36	0.645824	1.15775	0.714929	0.994605	0.983075	1.50382	0.802016	0.876907	0.899291	1.07732	1.05434	1.29013	0.805251	1.32026	0.794991	0.923223	0.932407	1.16564	1.0345	0.770866
Q8C735	38	K	Protein lin-9 homolog OS=Mus musculus OX=10090 GN=Lin9 PE=1 SV=2	Lin9	_YSSLQK[Acetyl (K)]TPVWK[Acetyl (K)]GR_	1	1662.19	1770.35	5703.72	1941.05	3279.05	2293.71	0.598986	0.63796	2.05539	0.699476	1.18163	0.826558	0.950558	0.897513	1.02719	1.14487	1.00288	0.976988	0.630142	0.710809	2.00098	0.610964	1.17824	0.846026	0.788534	0.770646
Q8C735	43	K	Protein lin-9 homolog OS=Mus musculus OX=10090 GN=Lin9 PE=1 SV=2	Lin9	_YSSLQK[Acetyl (K)]TPVWK[Acetyl (K)]GR_	1	1662.19	1770.35	5703.72	1941.05	3279.05	2293.71	0.598986	0.63796	2.05539	0.699476	1.18163	0.826558	0.950558	0.897513	1.02719	1.14487	1.00288	0.976988	0.630142	0.710809	2.00098	0.610964	1.17824	0.846026	0.788534	0.770646
O88379	229	K	Bromodomain adjacent to zinc finger domain protein 1A OS=Mus musculus OX=10090 GN=Baz1a PE=1 SV=3	Baz1a	_LFLK[Acetyl (K)]QHC[Carbamidomethyl (C)]EAQDGVIK_	1	1408.78	939.642	1357.84	970.107	921.812	599.82	1.36378	0.909625	1.31446	0.939116	0.892365	0.580659	1.19898	1.0835	1.23294	0.768527	0.978565	0.737488	1.13745	0.839526	1.06612	1.22197	0.911912	0.787347	0.959955	0.770506
Q99MW1	506	K	Serine/threonine-protein kinase 31 OS=Mus musculus OX=10090 GN=Stk31 PE=1 SV=2	Stk31	_FYDWQC[Carbamidomethyl (C)]TK[Acetyl (K)]R_	1	3676.15	2616.63	2558.65	3258.41	2567.18	2887.9	1.25574	0.893816	0.874009	1.11304	0.876923	0.986476	1.08616	0.936112	0.947001	1.08173	0.997329	0.951673	1.15612	0.954817	0.922922	1.02895	0.879272	1.03657	0.970641	0.770147
Q91YM4	612	K	FAST kinase domain-containing protein 4 OS=Mus musculus OX=10090 GN=Tbrg4 PE=1 SV=1	Tbrg4	_SEWQK[Acetyl (K)]SAYLK_	1	93.0539	177.998			126.535	175.75	0.649209	1.24184			0.882797	1.22616	0.93191	1.07524	0.831322	1.07532	1.06712	1.01909	0.696643	1.15494			0.827269	1.20319	1.09661	0.769812
Q4KMM3	216	K	Oxidation resistance protein 1 OS=Mus musculus OX=10090 GN=Oxr1 PE=1 SV=3	Oxr1	_FLK[Acetyl (K)]INC[Carbamidomethyl (C)]K_	1	352.784	414.655	277.62	252.862	366.949	405.245	1.02251	1.20183	0.80465	0.732893	1.06356	1.17456	1.19335	1.05029	0.885235	0.990395	0.805278	1.07545	0.856836	1.14428	0.908968	0.740001	1.32074	1.09216	1.08344	0.76973
Q9D2P4	46	K	Ubiquitin-related modifier 1 OS=Mus musculus OX=10090 GN=Urm1 PE=1 SV=1	Urm1	_NLLVWIK[Acetyl (K)]K_	1	112.845	328.264	493.535	297.283	300.132	215.586	0.38742	1.12699	1.6944	1.02063	1.03041	0.740147	0.859985	0.89638	1.03156	1.13098	1.1279	0.953185	0.450496	1.25727	1.64256	0.902428	0.913561	0.776499	0.773802	0.769718
O55201	477	K	Transcription elongation factor SPT5 OS=Mus musculus OX=10090 GN=Supt5h PE=1 SV=1	Supt5h	_MGDHVK[Acetyl (K)]VIAGR_	1	287.304	198.339	269.825	411.771	177.898	182.779	1.12822	0.77886	1.05958	1.61699	0.69859	0.717759	0.974072	0.950118	1.0134	1.05068	1.01346	0.998275	1.15825	0.819751	1.04557	1.53899	0.689315	0.718999	0.974774	0.769706
P97386	202	K	DNA ligase 3 OS=Mus musculus OX=10090 GN=Lig3 PE=1 SV=2	Lig3	_AAVQAK[Acetyl (K)]LTTTGQVTSPVK_	1	102.918	320.141	311.593	178.43	294.668	196.208	0.439834	1.36816	1.33163	0.762545	1.2593	0.838519	1.06442	1.08439	1.04045	0.959522	0.924924	0.926292	0.413214	1.26169	1.27986	0.794713	1.36152	0.905242	1.03611	0.769542
Q99MD6	457	K	Thioredoxin reductase 3 OS=Mus musculus OX=10090 GN=Txnrd3 PE=1 SV=3	Txnrd3	_IGLEK[Acetyl (K)]IGVK_	1	1504.87	1755.24	2241.82	1517.53	912.201	1422.7	0.96524	1.12583	1.43793	0.973362	0.585097	0.912536	1.08699	1.16913	1.20147	0.841037	0.865228	0.836142	0.887996	0.962963	1.19681	1.15734	0.676235	1.09136	0.959698	0.769404
Q2VPQ9	69	K	Chromatin modification-related protein MEAF6 OS=Mus musculus OX=10090 GN=Meaf6 PE=1 SV=1	Meaf6	_YLTNQK[Acetyl (K)]NSNSK[Acetyl (K)]NDR_	1	4177.33	5774.61	9217.93	4215.84	6084.43	6754.74	0.691899	0.95646	1.52678	0.698278	1.00778	1.1188	1.12976	1.06976	0.763063	0.97727	1.12673	0.933411	0.612429	0.894089	2.00086	0.714519	0.894423	1.19862	0.800471	0.769201
Q2VPQ9	74	K	Chromatin modification-related protein MEAF6 OS=Mus musculus OX=10090 GN=Meaf6 PE=1 SV=1	Meaf6	_YLTNQK[Acetyl (K)]NSNSK[Acetyl (K)]NDR_	1	4177.33	5774.61	9217.93	4215.84	6084.43	6754.74	0.691899	0.95646	1.52678	0.698278	1.00778	1.1188	1.12976	1.06976	0.763063	0.97727	1.12673	0.933411	0.612429	0.894089	2.00086	0.714519	0.894423	1.19862	0.800471	0.769201
O88569	46	K	Heterogeneous nuclear ribonucleoproteins A2/B1 OS=Mus musculus OX=10090 GN=Hnrnpa2b1 PE=1 SV=2	Hnrnpa2b1	_NYYEQWGK[Acetyl (K)]LTDC[Carbamidomethyl (C)]VVM[Oxidation (M)]R_	1	724.087	79.8478	598.418	302.039	494.685	370.46	1.69078	0.186449	1.39734	0.705277	1.15511	0.865042	1.0121	1.00536	1.08095	0.96243	0.992985	0.946174	1.67056	0.185454	1.2927	0.732809	1.16328	0.914253	0.892534	0.769174
Q9CX56	284	K	26S proteasome non-ATPase regulatory subunit 8 OS=Mus musculus OX=10090 GN=Psmd8 PE=1 SV=2	Psmd8	_AYEK[Acetyl (K)]ILFAEATR_	1	1498.15	2049.74	1629.18	2455.16	1285.41	1799.51	0.838738	1.14755	0.912099	1.37453	0.719635	1.00745	1.14225	1.01898	0.880341	1.04813	0.954069	0.956224	0.734285	1.12617	1.03608	1.3114	0.75428	1.05358	1.0769	0.768572
Q9JMH6	544	K	Thioredoxin reductase 1, cytoplasmic OS=Mus musculus OX=10090 GN=Txnrd1 PE=1 SV=3	Txnrd1	_IIC[Carbamidomethyl (C)]NLK[Acetyl (K)]DDER_	1	165.935	238.019	89.8129	95.6831	84.4859	160.186	1.1936	1.71212	0.646042	0.688267	0.607724	1.15225	1.08883	1.09208	1.13649	0.852074	0.997654	0.832875	1.09623	1.56776	0.568452	0.807755	0.609153	1.38346	0.866332	0.768493
Q8BFU3	561	K	RING finger protein 214 OS=Mus musculus OX=10090 GN=Rnf214 PE=1 SV=1	Rnf214	_ILEK[Acetyl (K)]LLTR_	1	152.801	119.951	181.248	293.098	355.745	106.535	0.75808	0.595103	0.899215	1.45412	1.76493	0.528543	0.891144	0.648157	0.673102	1.34546	1.089	1.35313	0.850682	0.918147	1.33593	1.08076	1.62069	0.390607	0.995912	0.76803
P62196	330	K	26S proteasome regulatory subunit 8 OS=Mus musculus OX=10090 GN=Psmc5 PE=1 SV=1	Psmc5	_LDILK[Acetyl (K)]IHSR_	1	364.012	415.467	484.701	520.767	382.899	382.089	0.85652	0.977595	1.1405	1.22537	0.900961	0.899057	0.99587	0.967976	0.946906	1.01879	0.9976	1.07286	0.860072	1.00994	1.20445	1.20277	0.903129	0.837998	0.957534	0.76797
P58021	137	K	Transmembrane 9 superfamily member 2 OS=Mus musculus OX=10090 GN=Tm9sf2 PE=1 SV=1	Tm9sf2	_QK[Acetyl (K)]LDFLK_	1	558.414	708.805	553.28	677.666	604.329	329.636	0.976211	1.23912	0.967236	1.18469	1.05648	0.576265	1.02805	1.08115	1.25359	0.869571	0.89833	0.869312	0.949579	1.14612	0.771569	1.36238	1.17605	0.662898	1.11651	0.767679
Q9WUA3	758	K	ATP-dependent 6-phosphofructokinase, platelet type OS=Mus musculus OX=10090 GN=Pfkp PE=1 SV=1	Pfkp	_LRPIMK[Acetyl (K)]ILAK_	1	281.483	327.682	467.067		139.135	110.978	1.06112	1.23528	1.76073		0.524506	0.418359	1.37584	1.76564	1.49502	0.18936	0.659869	0.514269	0.771257	0.699622	1.17773		0.794864	0.813502	0.910875	0.767366
P52432	224	K	DNA-directed RNA polymerases I and III subunit RPAC1 OS=Mus musculus OX=10090 GN=Polr1c PE=1 SV=3	Polr1c	_DHAK[Acetyl (K)]FSPVATASYR_	1	110.133	96.3295	10.7637	24.4189	124.807	94.3914	1.43389	1.25417	0.140139	0.317924	1.62494	1.22894	0.984398	0.903094	1.10665	0.997903	0.921432	1.08652	1.45662	1.38875	0.126634	0.318592	1.76349	1.13107	1.08114	0.767135
O70318	451	K	Band 4.1-like protein 2 OS=Mus musculus OX=10090 GN=Epb41l2 PE=1 SV=2	Epb41l2	_SNFYIK[Acetyl (K)]VR_	1	102.639	167.319	216.562	343.628	156.348	400.272	0.444079	0.723922	0.936979	1.48674	0.676458	1.73182	0.653604	0.955692	0.698392	1.21711	1.13203	1.34317	0.679431	0.757485	1.34162	1.22153	0.597564	1.28935	1.11873	0.766975
P11404	91	K	Fatty acid-binding protein, heart OS=Mus musculus OX=10090 GN=Fabp3 PE=1 SV=5	Fabp3	_SLVTLDGGK[Acetyl (K)]LIHVQK_	1	93.7302	89.0579		7.6217	192.761	266.385	0.721494	0.685529		0.0586685	1.48379	2.05051	0.551142	1.26169	0.969991	0.962326	0.974654	1.2802	1.30909	0.543342		0.0609653	1.52238	1.60172	1.14626	0.766971
Q8R2E9	74	K	ERO1-like protein beta OS=Mus musculus OX=10090 GN=Ero1b PE=1 SV=1	Ero1b	_YYK[Acetyl (K)]VNLK_	1	2492.3	2601.44	1945.14	2053.07	1684.82	2204.43	1.15196	1.2024	0.899055	0.948944	0.778737	1.0189	1.08297	1.06972	1.17503	0.810743	0.95958	0.901957	1.0637	1.12403	0.765137	1.17046	0.81154	1.12966	1.05377	0.766626
Q62383	615	K	Transcription elongation factor SPT6 OS=Mus musculus OX=10090 GN=Supt6h PE=1 SV=2	Supt6h	_AK[Acetyl (K)]LNITPTK_	1	86.9249	171.728	84.1179	218.514	116.973	111.775	0.660162	1.30421	0.638844	1.65953	0.888365	0.848887	0.91781	0.910275	0.90396	1.14745	1.00908	1.11143	0.719279	1.43276	0.706717	1.44628	0.880372	0.763782	1.08104	0.766088
Q99PV0	1158	K	Pre-mRNA-processing-splicing factor 8 OS=Mus musculus OX=10090 GN=Prpf8 PE=1 SV=2	Prpf8	_AVFWDIK[Acetyl (K)]NR_	1	279.925	284.023	307.978	379.894	355.743	232.324	0.912855	0.926219	1.00434	1.23886	1.1601	0.757624	0.98472	0.943543	1.0301	0.979602	1.01622	1.04581	0.92702	0.981639	0.97499	1.26466	1.14158	0.724437	1.08566	0.766068
P80315	139	K	T-complex protein 1 subunit delta OS=Mus musculus OX=10090 GN=Cct4 PE=1 SV=3	Cct4	_GIHPTIISESFQK[Acetyl (K)]ALEK_	1	1069.36	819.239	485.492	808.898	480.279	801.052	1.4372	1.10105	0.652496	1.08715	0.645491	1.07661	1.04613	1.01332	0.970967	1.08245	0.93547	0.951663	1.37383	1.08658	0.672007	1.00434	0.690018	1.13129	0.902069	0.765937
Q80XI3	939	K	Eukaryotic translation initiation factor 4 gamma 3 OS=Mus musculus OX=10090 GN=Eif4g3 PE=1 SV=2	Eif4g3	_DLDFEK[Acetyl (K)]AKPR_	0.947571	274.777	338.266	399.376	234.935	247.25	419.035	0.861532	1.0606	1.2522	0.736612	0.775225	1.31384	1.10827	1.10183	1.10458	0.860147	0.944926	0.88025	0.777368	0.962578	1.13364	0.856379	0.820408	1.49257	1.10293	0.765646
A6H6A9	666	K	Rab GTPase-activating protein 1-like OS=Mus musculus OX=10090 GN=Rabgap1l PE=1 SV=1	Rabgap1l	_NNFEDLHC[Carbamidomethyl (C)]K[Acetyl (K)]FYQLEK_	1	63.891		91.1707	114.804	60.7985	46.5782	0.846816		1.20838	1.52162	0.805828	0.617351	1.11143	1.09633	1.12724	0.845222	0.938727	0.881053	0.761914		1.07199	1.80026	0.858426	0.700696	1.22122	0.765627
Q9CPV4	52	K	Glyoxalase domain-containing protein 4 OS=Mus musculus OX=10090 GN=Glod4 PE=1 SV=1	Glod4	_AAC[Carbamidomethyl (C)]NGPYDGK[Acetyl (K)]WSK_	1	218.913	283.678	54.3537	151.947	194.11	248.336	1.14083	1.47834	0.283255	0.791847	1.01157	1.29416	0.994211	0.928829	0.946733	1.12901	0.993132	1.00808	1.14747	1.59162	0.299193	0.701361	1.01857	1.28379	0.988624	0.765597
Q8JZQ9	425	K	Eukaryotic translation initiation factor 3 subunit B OS=Mus musculus OX=10090 GN=Eif3b PE=1 SV=1	Eif3b	_WSHDGK[Acetyl (K)]FFAR_	1	1054.98	1355.69	1277.29	1323.5	1005.06	1208.38	0.87612	1.12585	1.06074	1.09911	0.834665	1.00352	1.03989	1.04197	1.03095	0.982806	0.941422	0.962955	0.842512	1.08049	1.02889	1.11834	0.886601	1.04212	1.03224	0.765508
Q3TTP0	366	K	Testicular spindle-associated protein SHCBP1L OS=Mus musculus OX=10090 GN=Shcbp1l PE=1 SV=1	Shcbp1l	_DFGK[Acetyl (K)]TITHIVAK_	1	685.468	610.814	464.593	217.898	256.859	178.64	1.70354	1.51801	1.15462	0.541524	0.638352	0.443959	1.44623	1.39525	1.40331	0.393487	0.772233	0.589483	1.17791	1.08798	0.822778	1.37622	0.826631	0.753133	0.957038	0.765451
Q7TNP2	554	K	Serine/threonine-protein phosphatase 2A 65 kDa regulatory subunit A beta isoform OS=Mus musculus OX=10090 GN=Ppp2r1b PE=1 SV=2	Ppp2r1b	_FNVAK[Acetyl (K)]SLQK_	1	995.858	903.905	1079.72	1192.87	580.104	936.696	1.05027	0.953292	1.13871	1.25805	0.6118	0.987875	1.08029	1.13126	1.11919	0.769945	0.984216	0.915105	0.972211	0.842684	1.01745	1.63395	0.621612	1.07952	1.1775	0.765049
Q6NWV3	928	K	Intraflagellar transport protein 122 homolog OS=Mus musculus OX=10090 GN=Ift122 PE=1 SV=1	Ift122	_FLLHSLTK[Acetyl (K)]ATPLGISK_	1	781.184	444.56	454.217	553.688	728.354	366.486	1.40818	0.801372	0.81878	0.99809	1.31295	0.660635	1.08108	1.04759	1.01756	0.988605	0.979211	0.885953	1.30257	0.764965	0.80465	1.00959	1.34082	0.745677	1.07796	0.764826
P86049	67	K	Probable RNA-binding protein 46 OS=Mus musculus OX=10090 GN=Rbm46 PE=1 SV=1	Rbm46	_GC[Carbamidomethyl (C)]EVFVGK[Acetyl (K)]IPR_	1	619.194	578.956	342.511	767.765	539.15	637.517	1.06602	0.996741	0.589674	1.3218	0.928211	1.09756	0.944281	0.916231	0.838407	1.18267	1.05726	1.06115	1.12892	1.08787	0.703326	1.11764	0.877938	1.03431	1.03759	0.76475
A2AKX3	909	K	Probable helicase senataxin OS=Mus musculus OX=10090 GN=Setx PE=1 SV=1	Setx	_APC[Carbamidomethyl (C)]EGHVK[Acetyl (K)]MVVESR_	1	762.831	382.721	242.638	405.729	267.362	487.068	1.79606	0.901103	0.571282	0.955276	0.629494	1.14679	1.03126	0.95203	0.992795	0.982272	0.946772	1.09487	1.74161	0.946507	0.575428	0.972517	0.664885	1.04742	0.822669	0.764277
Q8K411	431	K	Presequence protease, mitochondrial OS=Mus musculus OX=10090 GN=Pitrm1 PE=1 SV=1	Pitrm1	_IEALLHK[Acetyl (K)]IEIQTK_	1	62.6319	38.3097	113.883	178.337	37.8478	167.939	0.627418	0.38377	1.14083	1.78651	0.379143	1.68234	0.811574	0.912186	0.860432	1.08102	1.13725	1.19754	0.773088	0.420715	1.32588	1.65261	0.333385	1.40483	1.34574	0.76422
Q6ZPR6	1152	K	Inhibitor of Bruton tyrosine kinase OS=Mus musculus OX=10090 GN=Ibtk PE=1 SV=3	Ibtk	_IISHGIK[Acetyl (K)]LSQK_	1	189.291	320.771	71.5973	105.788	167.433	271.244	1.00854	1.70907	0.381471	0.563641	0.892083	1.44519	1.05969	0.822759	0.824629	1.16316	0.958019	1.17175	0.951737	2.07724	0.462597	0.484577	0.931174	1.23337	0.758716	0.763689
Q9D8E6	239	K	Large ribosomal subunit protein uL4 OS=Mus musculus OX=10090 GN=Rpl4 PE=1 SV=3	Rpl4	_LNILK[Acetyl (K)]LAPGGHVGR_	1	7313.53	10063.3	14597.3	12100.9	8282.81	9439.35	0.710085	0.977061	1.41728	1.1749	0.804194	0.916484	0.992258	0.968398	0.994174	1.02401	0.960823	1.06033	0.715625	1.00895	1.42558	1.14735	0.836985	0.864336	0.904295	0.763587
P11103	795	K	Poly [ADP-ribose] polymerase 1 OS=Mus musculus OX=10090 GN=Parp1 PE=1 SV=3	Parp1	_GGSDDSSKDPIDVNYEK[Acetyl (K)]LK_	1	226.257	171.254	137.67	244.35	119.216	249.539	1.18223	0.89483	0.719352	1.27677	0.622927	1.30389	0.975293	0.983467	1.01613	0.986931	0.965156	1.07303	1.21218	0.909872	0.707935	1.29368	0.645416	1.21515	1.11458	0.76349
Q61879	562	K	Myosin-10 OS=Mus musculus OX=10090 GN=Myh10 PE=1 SV=2	Myh10	_LVQEQGSHSK[Acetyl (K)]FQKPR_	0.999895	540.137	937.979	723.157		555.757	1078.72	0.704083	1.22268	0.942655		0.724444	1.40614	0.963763	1.00063	1.00247	1.1106	0.980596	0.941939	0.730556	1.22191	0.940329		0.738779	1.49281	1.15715	0.762819
P56399	836	K	Ubiquitin carboxyl-terminal hydrolase 5 OS=Mus musculus OX=10090 GN=Usp5 PE=1 SV=1	Usp5	_WVIYNDQK[Acetyl (K)]VC[Carbamidomethyl (C)]ASEKPPK_	0.999989	273.57	382.784	267.039	352.102		279.719	0.879524	1.23065	0.858529	1.13201		0.899295	0.978716	0.958561	0.963595	1.09319	0.985173	1.02077	0.898651	1.28385	0.890965	1.03551		0.880999	0.935349	0.762724
Q99LC3	285	K	NADH dehydrogenase [ubiquinone] 1 alpha subcomplex subunit 10, mitochondrial OS=Mus musculus OX=10090 GN=Ndufa10 PE=1 SV=1	Ndufa10	_GPWLK[Acetyl (K)]QDDWTFHYLR_	1	231.75	106.01	138.459		119.537	177.055	1.4994	0.685871	0.895815		0.773392	1.14553	0.902111	0.926121	1.05006	1.02497	1.10224	0.994507	1.6621	0.740585	0.853109		0.701657	1.15185	0.853944	0.762503
P12025	68	K	Midkine OS=Mus musculus OX=10090 GN=Mdk PE=1 SV=2	Mdk	_VHC[Carbamidomethyl (C)]K[Acetyl (K)]VPC[Carbamidomethyl (C)]NWK_	1	610.679	412.772	267.815	1177.29	854.351	1034.25	0.840933	0.568406	0.368794	1.62118	1.17648	1.42421	0.563966	0.511837	0.541753	1.7526	1.31415	1.31569	1.49111	1.11052	0.680743	0.925014	0.895237	1.08248	0.884341	0.762482
Q9CYG7	63	K	Mitochondrial import receptor subunit TOM34 OS=Mus musculus OX=10090 GN=Tomm34 PE=1 SV=1	Tomm34	_AAC[Carbamidomethyl (C)]YLK[Acetyl (K)]DGNC[Carbamidomethyl (C)]TDC[Carbamidomethyl (C)]IK_	1	1077.36	1050.48	878.007	1026.17	845.708	713.414	1.15615	1.1273	0.942212	1.10121	0.907551	0.765583	1.08512	1.09305	1.11484	0.924357	0.893636	0.888995	1.06545	1.03133	0.845153	1.19133	1.01557	0.861178	1.04287	0.762246
Q8BFQ4	280	K	WD repeat-containing protein 82 OS=Mus musculus OX=10090 GN=Wdr82 PE=1 SV=1	Wdr82	_VAVLDGK[Acetyl (K)]HTGPITC[Carbamidomethyl (C)]LQFNPK_	1	133.701	244.188	208.925	381.839	251.378	128.091	0.595055	1.08679	0.929851	1.69942	1.11879	0.570087	1.02626	0.908354	0.975172	0.939587	1.03751	1.11312	0.579827	1.19644	0.953524	1.80869	1.07835	0.512154	1.24522	0.762201
Q99MW3	329	K	Preferentially expressed antigen in melanoma-like protein 1 OS=Mus musculus OX=10090 GN=Pramel1 PE=1 SV=1	Pramel1	_WVK[Acetyl (K)]LTHLSPEPLR_	1	108.323	106.095	177.335	182.981	141.111	235.459	0.683207	0.669158	1.11848	1.15408	0.890002	1.48507	0.674318	0.759055	1.175	1.24496	1.46802	0.678652	1.01318	0.881567	0.951896	0.927007	0.606261	2.18827	1.30734	0.762118
P19096	1386	K	Fatty acid synthase OS=Mus musculus OX=10090 GN=Fasn PE=1 SV=2	Fasn	_ALHLVGLK[Acetyl (K)]R_	1	186.413	304.764	61.0717	195.641	176.68	209.352	0.986382	1.61262	0.323153	1.03521	0.934878	1.10776	0.943018	1.02426	0.873542	0.99015	0.987184	1.18184	1.04598	1.57442	0.369934	1.04551	0.947015	0.937316	0.979769	0.761888
O70251	60	K	Elongation factor 1-beta OS=Mus musculus OX=10090 GN=Eef1b PE=1 SV=5	Eef1b	_WYNHIK[Acetyl (K)]SYEK_	1	856.598	988.716	788.011	1232.96	644.648	1489.7	0.856509	0.988612	0.787928	1.23283	0.644581	1.48954	0.913693	1.00574	0.895678	1.25128	0.940795	0.992814	0.937414	0.982974	0.8797	0.985251	0.685145	1.50032	1.13236	0.761824
Q8C878	307	K	NEDD8-activating enzyme E1 catalytic subunit OS=Mus musculus OX=10090 GN=Uba3 PE=1 SV=2	Uba3	_LTQGVVK[Acetyl (K)]R_	1	1167.87	1082.82	1278.47	1521.31	1128.2	1411.92	0.923146	0.85592	1.01057	1.20252	0.891786	1.11606	0.99289	0.927313	0.924329	1.17281	1.03549	0.947165	0.929756	0.923011	1.0933	1.02533	0.861221	1.17831	1.04033	0.761687
Q9CQM9	132	K	Glutaredoxin-3 OS=Mus musculus OX=10090 GN=Glrx3 PE=1 SV=1	Glrx3	_HVSSGAFPPSTNEHLK[Acetyl (K)]EDLSLR_	1	949.959	896.111	713.099	793.489	701.977	569.942	1.23249	1.16263	0.925186	1.02949	0.910757	0.739451	1.05394	1.05299	1.14339	0.937938	0.881565	0.930172	1.16941	1.10412	0.80916	1.0976	1.03311	0.794962	0.949066	0.761388
Q8CGC7	245	K	Bifunctional glutamate/proline--tRNA ligase OS=Mus musculus OX=10090 GN=Eprs1 PE=1 SV=4	Eprs1	_FDDTNPEKEK[Acetyl (K)]EDFEK_	0.996688	210.385	115.337	148.194	157.912	355.295	184.737	1.07719	0.590533	0.758764	0.808519	1.81913	0.945864	0.892	0.896163	0.853203	1.23829	0.987217	1.13313	1.20761	0.658957	0.889312	0.652934	1.84269	0.834736	1.20846	0.761163
Q8R326	519	K	Paraspeckle component 1 OS=Mus musculus OX=10090 GN=Pspc1 PE=1 SV=1	Pspc1	_GSQGGNFEGPNK[Acetyl (K)]R_	1	230.477	319.704	246.847	170.271	255.557	286.513	0.916187	1.27088	0.981259	0.676854	1.01588	1.13894	1.08317	1.09465	1.08573	0.848272	0.956816	0.931366	0.845841	1.16099	0.903778	0.797922	1.06173	1.22287	1.05906	0.76102
Q8CG47	97	K	Structural maintenance of chromosomes protein 4 OS=Mus musculus OX=10090 GN=Smc4 PE=1 SV=1	Smc4	_SYAGEK[Acetyl (K)]VLGPFHK_	1	69.868	199.509		218.051	210.902	69.8029	0.454791	1.29866		1.41936	1.37282	0.454368	0.982998	1.05014	0.900862	0.972004	0.96849	1.12551	0.462658	1.23666		1.46024	1.41749	0.403699	1.28735	0.760974
Q99MD9	392	K	Nuclear autoantigenic sperm protein OS=Mus musculus OX=10090 GN=Nasp PE=1 SV=2	Nasp	_LTETK[Acetyl (K)]DGSSVEEVK_	1	196.419	65.0178	34.8748	149.094	17.746	27.9761	2.39961	0.794308	0.426057	1.82145	0.216799	0.341777	1.10697	1.14377	1.21176	0.788084	0.949967	0.799452	2.16773	0.694463	0.351603	2.31124	0.228218	0.427515	0.923197	0.760505
Q91V12	199	K	Cytosolic acyl coenzyme A thioester hydrolase OS=Mus musculus OX=10090 GN=Acot7 PE=1 SV=2	Acot7	_YEAQK[Acetyl (K)]LER_	1	1092.54	1348.5	1137.45	1140.41	861.347	1257.98	0.958618	1.1832	0.998019	1.00062	0.755762	1.10378	1.11486	1.02185	1.08562	0.924289	0.919431	0.933943	0.859855	1.1579	0.919304	1.08258	0.821989	1.18185	1.05085	0.760284
Q8R5F3	109	K	ADP-ribose glycohydrolase OARD1 OS=Mus musculus OX=10090 GN=Oard1 PE=1 SV=2	Oard1	_SHC[Carbamidomethyl (C)]LK[Acetyl (K)]NGVTDLSMPR_	1	327.72	338.006	116.394	405.007	225.608	253.853	1.17985	1.21688	0.419039	1.45809	0.812227	0.913915	0.914058	0.966928	1.00717	1.21002	1.00781	0.89401	1.29078	1.2585	0.416055	1.20502	0.805929	1.02226	1.02289	0.75954
P51855	178	K	Glutathione synthetase OS=Mus musculus OX=10090 GN=Gss PE=1 SV=1	Gss	_EASK[Acetyl (K)]ILSNNPSK_	1	311.889	276.844	624.866	869.625	660.057	343.772	0.606188	0.538074	1.21449	1.6902	1.28289	0.668155	0.881988	0.928949	0.766287	1.10014	0.943842	1.37879	0.687297	0.579229	1.5849	1.53635	1.35922	0.484595	1.18543	0.759418
Q80SW1	359	K	S-adenosylhomocysteine hydrolase-like protein 1 OS=Mus musculus OX=10090 GN=Ahcyl1 PE=1 SV=1	Ahcyl1	_VVK[Acetyl (K)]LNEVIR_	1	1451.1	1171.27	1076.55	1569.09	1278	1207.21	1.12296	0.906413	0.833111	1.21427	0.989008	0.934229	0.917374	1.03318	0.833197	0.975024	1.09332	1.1479	1.22411	0.877306	0.999898	1.24538	0.904588	0.813857	0.955668	0.759159
Q3TDN2	167	K	FAS-associated factor 2 OS=Mus musculus OX=10090 GN=Faf2 PE=1 SV=2	Faf2	_AHPVFYQGTYSQALNDAK[Acetyl (K)]R_	1	170.608	308.354	181.735	209.666	294.615	116.449	0.798836	1.4438	0.850936	0.981712	1.37947	0.545248	1.13463	1.08397	1.03958	0.861678	1.09704	0.7831	0.704047	1.33196	0.818541	1.1393	1.25744	0.696268	1.08354	0.758645
Q9R0Y5	27	K	Adenylate kinase isoenzyme 1 OS=Mus musculus OX=10090 GN=Ak1 PE=1 SV=1	Ak1	_GTQC[Carbamidomethyl (C)]EK[Acetyl (K)]IVQK_	1	276.651	414.695	394.48		54.3953	755.643	0.729618	1.09368	1.04037		0.143458	1.99287	1.30407	1.94057	1.6358	0.117248	0.748505	0.253811	0.559495	0.563589	0.636		0.191659	7.85179	6.85878	0.758544
O88271	190	K	Craniofacial development protein 1 OS=Mus musculus OX=10090 GN=Cfdp1 PE=1 SV=1	Cfdp1	_SFLK[Acetyl (K)]QTER_	1	145.352	187.414	220.288	208.098	133.987	133.607	0.847744	1.09306	1.2848	1.2137	0.781459	0.779239	1.04146	1.07812	1.01658	0.938856	1.02239	0.902594	0.813992	1.01386	1.26384	1.29274	0.764348	0.863333	0.944602	0.758274
E9PY46	888	K	Intraflagellar transport protein 140 homolog OS=Mus musculus OX=10090 GN=Ift140 PE=1 SV=1	Ift140	_FYQASDQWQK[Acetyl (K)]AVEVAELHDR_	1	103.906	77.9988	120.279	178.125		19.8522	1.03873	0.779738	1.2024	1.78067		0.198459	1.10074	1.01992	0.998659	0.980697	0.966619	0.933356	0.943658	0.764506	1.20402	1.81572		0.212629	1.04476	0.757881
Q9WUM4	464	K	Coronin-1C OS=Mus musculus OX=10090 GN=Coro1c PE=1 SV=2	Coro1c	_ISK[Acetyl (K)]LEQQLAK_	1	273.938	285.257	96.9135	262.439	221.296	179.297	1.24599	1.29747	0.440803	1.19368	1.00655	0.815515	0.926609	0.946028	0.81115	1.25208	1.02397	1.04016	1.34467	1.37149	0.54343	0.953361	0.982981	0.784027	0.834573	0.757876
P02535	175	K	Keratin, type I cytoskeletal 10 OS=Mus musculus OX=10090 GN=Krt10 PE=1 SV=3	Krt10	_ALEESNYELEGK[Acetyl (K)]IK_	1	345.323	74.0705	111.537	83.9974	123.165	210.956	2.18317	0.468283	0.705152	0.531042	0.778665	1.33369	1.26754	0.677058	1.48124	1.29672	0.640724	0.636725	1.72237	0.691643	0.476056	0.409527	1.21529	2.0946	1.28696	0.757312
Q5SUR0	451	K	Phosphoribosylformylglycinamidine synthase OS=Mus musculus OX=10090 GN=Pfas PE=1 SV=1	Pfas	_KPPEPGMEVVK[Acetyl (K)]VGGPVYR_	1	215.591	369.344	285.297	290.818	403.421		0.689021	1.18041	0.9118	0.929445	1.28932		0.944899	0.927672	1.0098	1.10305	1.02724	0.987344	0.729201	1.27245	0.902951	0.842615	1.25513		1.08333	0.757027
Q9JMB7	178	K	Piwi-like protein 1 OS=Mus musculus OX=10090 GN=Piwil1 PE=1 SV=1	Piwil1	_LQHK[Acetyl (K)]VTEVFSQTR_	1	12081.2	11883.2	13663.8	10776.8	11210.7	7989.15	1.07222	1.05465	1.21268	0.956452	0.994959	0.709045	1.13391	1.08919	1.1485	0.898666	0.968142	0.761593	0.945591	0.968289	1.05588	1.0643	1.0277	0.931004	1.01793	0.756966
Q60668	231	K	Heterogeneous nuclear ribonucleoprotein D0 OS=Mus musculus OX=10090 GN=Hnrnpd PE=1 SV=2	Hnrnpd	_GFC[Carbamidomethyl (C)]FITFK[Acetyl (K)]EEEPVKK_	0.999769	100.056	8.7337	10.2443	6.72355	95.0356	47.2071	2.24006	0.19553	0.22935	0.150527	2.12766	1.05687	0.910622	1.00633	1.05634	1.0806	1.02344	0.922675	2.45993	0.194301	0.217119	0.139299	2.07893	1.14544	1.17146	0.756307
Q8K409	234	K	DNA polymerase beta OS=Mus musculus OX=10090 GN=Polb PE=1 SV=3	Polb	_GETK[Acetyl (K)]FMGVC[Carbamidomethyl (C)]QLPSEK_	1	271.046	370.531	215.222	235.513	209.09	305.848	1.01184	1.38322	0.80344	0.879189	0.780552	1.14176	1.05696	1.05106	0.970792	0.900984	1.06844	0.951766	0.957311	1.31603	0.827613	0.97581	0.730555	1.19962	0.937128	0.756087
Q91ZW3	417	K	SWI/SNF-related matrix-associated actin-dependent regulator of chromatin subfamily A member 5 OS=Mus musculus OX=10090 GN=Smarca5 PE=1 SV=1	Smarca5	_IYVGLSK[Acetyl (K)]MQR_	1	973.391	715.34	893.026	376.097	1352.36	642.709	1.17917	0.866568	1.08182	0.455607	1.63825	0.778582	1.02903	1.01483	1.10449	0.885823	1.01058	0.955249	1.14591	0.853904	0.979474	0.514331	1.6211	0.815056	0.990334	0.755897
P27612	772	K	Phospholipase A-2-activating protein OS=Mus musculus OX=10090 GN=Plaa PE=1 SV=4	Plaa	_SLGVDSQIK[Acetyl (K)]K_	1	306.885	468.832	289.311	591.216	319.334	410.657	0.771639	1.17884	0.727449	1.48657	0.802941	1.03257	0.946502	0.926282	0.907807	1.15393	0.927931	1.13755	0.815253	1.27266	0.801325	1.28826	0.865303	0.907713	1.05955	0.755854
Q8BND3	7	K	WD repeat-containing protein 35 OS=Mus musculus OX=10090 GN=Wdr35 PE=1 SV=3	Wdr35	_MFFYLSK[Acetyl (K)]K_	1	568.272	497.782	527.577	571.868	422.936	419.543	1.13353	0.992923	1.05236	1.1407	0.843628	0.836861	1.1136	1.01577	1.01873	0.973493	0.950133	0.928279	1.0179	0.977509	1.03301	1.17176	0.887905	0.90152	0.977801	0.755669
P26369	292	K	Splicing factor U2AF 65 kDa subunit OS=Mus musculus OX=10090 GN=U2af2 PE=1 SV=3	U2af2	_AFNLVK[Acetyl (K)]DSATGLSK_	1	1631.62	2236.77	2282.5	3017.66	1852.16	2445.49	0.726984	0.996614	1.01699	1.34455	0.825247	1.08961	0.934933	0.916607	0.992044	1.01572	1.04556	1.09514	0.777578	1.08729	1.02515	1.32375	0.789289	0.994952	1.07542	0.755554
Q99LI7	337	K	Cleavage stimulation factor subunit 3 OS=Mus musculus OX=10090 GN=Cstf3 PE=1 SV=1	Cstf3	_AISTLLK[Acetyl (K)]K_	1	203.472	210.341	440.927	391.324	239.219	176.037	0.734858	0.759663	1.59245	1.4133	0.863961	0.635774	0.967811	0.941276	0.997423	1.05335	1.06055	0.979593	0.759299	0.807056	1.59656	1.34172	0.814635	0.649019	0.886959	0.754944
F6ZDS4	419	K	Nucleoprotein TPR OS=Mus musculus OX=10090 GN=Tpr PE=1 SV=1	Tpr	_EMLEK[Acetyl (K)]IGK_	1	356.809	296.448	784.392	559.699	660.679	658.354	0.64554	0.536334	1.41912	1.01261	1.1953	1.19109	0.874944	0.887918	0.856423	1.08698	1.07835	1.21538	0.737807	0.604036	1.65703	0.931576	1.10845	0.980021	1.00706	0.75392
G3X912	204	K	DNA-dependent metalloprotease SPRTN OS=Mus musculus OX=10090 GN=Sprtn PE=2 SV=1	Sprtn	_APSVHDYWWADHQK[Acetyl (K)]TC[Carbamidomethyl (C)]GGTYIK_	1	315.222	164.446	156.022	274.598	124.992	293.694	1.42315	0.742432	0.704402	1.23974	0.564309	1.32596	1.04694	0.843886	0.826176	1.28627	1.08272	0.914013	1.35935	0.879778	0.852605	0.963827	0.521198	1.4507	0.949541	0.753893
Q6ZQ58	994	K	La-related protein 1 OS=Mus musculus OX=10090 GN=Larp1 PE=1 SV=3	Larp1	_LQEYLGK[Acetyl (K)]FR_	1	1311.14	1404.24	1601.7	702.412	889.208	884.341	1.15807	1.2403	1.41471	0.620411	0.7854	0.781101	1.32666	1.24369	1.26917	0.578217	0.846336	0.735923	0.872926	0.997273	1.11467	1.07297	0.928001	1.06139	1.02596	0.753772
P45376	243	K	Aldo-keto reductase family 1 member B1 OS=Mus musculus OX=10090 GN=Akr1b1 PE=1 SV=3	Akr1b1	_YNK[Acetyl (K)]TTAQVLIR_	1	2225.83	2463.91	1442.55	2196.92	1768.42	2086.89	1.09606	1.2133	0.710352	1.08182	0.870821	1.02764	1.0362	1.00758	1.03087	1.01715	0.933552	0.974647	1.05777	1.20417	0.68908	1.06358	0.932803	1.05438	1.0338	0.753506
P26516	204	K	26S proteasome non-ATPase regulatory subunit 7 OS=Mus musculus OX=10090 GN=Psmd7 PE=1 SV=2	Psmd7	_GLNSK[Acetyl (K)]LLDIR_	1	657.421	729.299	827.176	897.248	781.144	655.295	0.867389	0.962225	1.09136	1.18381	1.03063	0.864584	1.0535	0.933865	1.00322	1.03584	0.955362	1.01822	0.823344	1.03037	1.08785	1.14286	1.07878	0.849117	1.04392	0.753013
Q7TSY8	821	K	Shugoshin 2 OS=Mus musculus OX=10090 GN=Sgo2 PE=1 SV=1	Sgo2	_LC[Carbamidomethyl (C)]QK[Acetyl (K)]VNISK_	1	604.201	715.735	342.543	682.281	412.895	735.346	1.03785	1.22943	0.588393	1.17197	0.709239	1.26312	1.05863	0.913714	1.02739	0.951584	1.06867	0.980015	0.980367	1.34553	0.572709	1.2316	0.663666	1.28888	1.09851	0.752846
Q45VK7	884	K	Cytoplasmic dynein 2 heavy chain 1 OS=Mus musculus OX=10090 GN=Dync2h1 PE=1 SV=1	Dync2h1	_NLSTVHDWEK[Acetyl (K)]NFK_	1	397.53	289.105	419.815	287.864	354.237	172.249	1.24176	0.903077	1.31138	0.899201	1.10653	0.538054	1.28829	1.15196	1.17429	0.718664	0.859839	0.806958	0.963883	0.783948	1.11674	1.25121	1.2869	0.666768	1.1188	0.75278
Q61183	67	K	Poly(A) polymerase alpha OS=Mus musculus OX=10090 GN=Papola PE=1 SV=4	Papola	_ILILGK[Acetyl (K)]LNNLVK_	1	204.272	166.399	73.873	50.9412	113.514	198.331	1.51813	1.23666	0.549016	0.378589	0.843627	1.47398	1.11358	1.04662	0.994364	0.87797	1.02367	0.943796	1.36329	1.18158	0.552128	0.43121	0.824117	1.56176	0.909618	0.752594
P80313	67	K	T-complex protein 1 subunit eta OS=Mus musculus OX=10090 GN=Cct7 PE=1 SV=1	Cct7	_ATISNDGATILK[Acetyl (K)]LLDVVHPAAK_	1	217.541	78.7623	258.608	288.473	185.055	115.753	1.14076	0.41302	1.35611	1.51272	0.970404	0.606994	1.04773	1.05058	0.965486	1.04981	0.936492	0.949905	1.08879	0.393135	1.40458	1.44095	1.03621	0.639005	1.07956	0.752162
Q9WTM5	160	K	RuvB-like 2 OS=Mus musculus OX=10090 GN=Ruvbl2 PE=1 SV=3	Ruvbl2	_VGK[Acetyl (K)]LTLK_	1	1277.63	1076.96	1513.95	2005.97	876.289	1701.42	0.906953	0.764504	1.07471	1.42399	0.622054	1.20779	0.973861	0.959961	1.00334	1.13246	0.970607	0.959769	0.931297	0.79639	1.07113	1.25743	0.640892	1.25842	1.12788	0.752111
Q9JJK2	395	K	LanC-like protein 2 OS=Mus musculus OX=10090 GN=Lancl2 PE=1 SV=1	Lancl2	_AC[Carbamidomethyl (C)]K[Acetyl (K)]FAEWC[Carbamidomethyl (C)]LDYGAHGC[Carbamidomethyl (C)]R_	1	449.701	38.5583	331.628	164.066	225.691	143.761	1.99364	0.170939	1.47019	0.727349	1.00055	0.637332	1.09638	1.18658	1.15785	0.815664	0.90523	0.838296	1.81839	0.14406	1.26976	0.891727	1.10529	0.760271	0.853068	0.751925
P70698	360	K	CTP synthase 1 OS=Mus musculus OX=10090 GN=Ctps1 PE=1 SV=2	Ctps1	_YHEAWQK[Acetyl (K)]LC[Carbamidomethyl (C)]SAHGVLVPGGFGVR_	1	734.377	360.616	306.371	841.762	401.396	752.418	1.29713	0.636954	0.541142	1.4868	0.708985	1.32899	0.882963	0.881046	0.841205	1.15032	1.1195	1.12497	1.46906	0.722951	0.643294	1.29252	0.633305	1.18136	1.09589	0.751869
Q0HA38	842	K	Tetratricopeptide repeat protein 21B OS=Mus musculus OX=10090 GN=Ttc21b PE=1 SV=1	Ttc21b	_VYSK[Acetyl (K)]MER_	1	1037.43	868.78	626.779	804.777	598.03	777.019	1.32078	1.10606	0.797967	1.02458	0.761366	0.989241	1.11498	0.989149	1.01982	1.00555	0.964532	0.905961	1.18457	1.1182	0.782459	1.01892	0.789363	1.09192	0.94003	0.751804
Q61026	780	K	Nuclear receptor coactivator 2 OS=Mus musculus OX=10090 GN=Ncoa2 PE=1 SV=3	Ncoa2	_TDPASNTK[Acetyl (K)]LIAMK_	1	21106.1	35843.9	30597.2	17286.7	23981.1	21463.4	0.84268	1.4311	1.22162	0.690188	0.957468	0.856944	1.42013	1.013	0.856873	1.15097	0.710053	0.848966	0.593381	1.41273	1.42567	0.599657	1.34844	1.0094	0.861796	0.751743
Q8BYN5	387	K	FSD1-like protein OS=Mus musculus OX=10090 GN=Fsd1l PE=1 SV=2	Fsd1l	_TLGK[Acetyl (K)]FDQLGK_	1		166.714	221.501	436.032	171.744	256.319		0.665625	0.88437	1.74091	0.685708	1.02338	0.954666	0.750256	0.770993	1.35636	1.08222	1.08551		0.887198	1.14705	1.28352	0.633614	0.942765	0.937249	0.751673
P67984	69	K	Large ribosomal subunit protein eL22 OS=Mus musculus OX=10090 GN=Rpl22 PE=1 SV=2	Rpl22	_SK[Acetyl (K)]ITVTSEVPFSK_	1	5968.98	5717.8	4869.2	6951.85	5488.74	8081.99	0.965892	0.925246	0.787927	1.12494	0.88818	1.30782	0.902346	0.881193	0.957558	1.24876	0.914588	1.09555	1.07042	1.04999	0.82285	0.900843	0.971125	1.19375	1.04161	0.751419
O55022	169	K	Membrane-associated progesterone receptor component 1 OS=Mus musculus OX=10090 GN=Pgrmc1 PE=1 SV=4	Pgrmc1	_YHHVGK[Acetyl (K)]LLK_	1	125.19	168.617	254.103	113.004	308.14	249.846	0.616244	0.830011	1.25081	0.55626	1.51681	1.22986	0.703947	1.00951	0.849616	1.0897	0.941625	1.4056	0.875413	0.822191	1.47221	0.510472	1.61084	0.874969	0.945255	0.751134
Q8VEK3	541	K	Heterogeneous nuclear ribonucleoprotein U OS=Mus musculus OX=10090 GN=Hnrnpu PE=1 SV=1	Hnrnpu	_APQC[Carbamidomethyl (C)]LGK[Acetyl (K)]FIEIAAR_	1	6262	8442.26	6053.93	7337.88	6748.56	7654.63	0.884063	1.19187	0.854687	1.03595	0.952754	1.08067	0.978907	0.963983	1.04019	1.00956	1.01773	0.98963	0.903112	1.2364	0.821667	1.02615	0.936152	1.092	1.03145	0.750993
Q60598	107	K	Src substrate cortactin OS=Mus musculus OX=10090 GN=Cttn PE=1 SV=2	Cttn	_SAVGHEYQSK[Acetyl (K)]LSK_	1	758.795	947.345	567.592	1124.91	610.352	720.898	0.962553	1.20173	0.720007	1.42698	0.774249	0.914479	1.00362	0.995695	0.809226	1.0722	1.05276	1.06649	0.959079	1.20693	0.889748	1.33089	0.735443	0.857465	0.956815	0.750163
Q01320	518	K	DNA topoisomerase 2-alpha OS=Mus musculus OX=10090 GN=Top2a PE=1 SV=2	Top2a	_IVGLQYK[Acetyl (K)]K_	1	483.432	724.624	500.226	709.915	716.083	631.866	0.770175	1.15443	0.79693	1.13099	1.14082	1.00665	0.93128	0.899959	0.943933	1.03188	1.09629	1.09666	0.827007	1.28276	0.844265	1.09605	1.04062	0.917926	1.03405	0.749915
Q9DCL8	146	K	Protein phosphatase inhibitor 2 OS=Mus musculus OX=10090 GN=Ppp1r2 PE=1 SV=3	Ppp1r2	_K[Acetyl (K)]LHYNEGLNIK_	1	81.3378	104.921	156.321	95.9697	112.544	34.7792	0.832992	1.07451	1.6009	0.98284	1.15257	0.356179	1.06789	1.21654	1.14778	0.809684	0.945673	0.812431	0.780037	0.883251	1.39478	1.21386	1.21879	0.438411	0.938846	0.749653
P58021	422	K	Transmembrane 9 superfamily member 2 OS=Mus musculus OX=10090 GN=Tm9sf2 PE=1 SV=1	Tm9sf2	_FYK[Acetyl (K)]SFGGEK_	1	313.771	312.378	724.818	599.146	334.293	246.192	0.743944	0.740642	1.71853	1.42056	0.792603	0.583716	1.02805	1.08115	1.25359	0.869571	0.89833	0.869312	0.723648	0.685053	1.37088	1.63364	0.882307	0.67147	1.14672	0.749535
Q3V1L4	140	K	Cytosolic purine 5'-nucleotidase OS=Mus musculus OX=10090 GN=Nt5c2 PE=1 SV=2	Nt5c2	_EQYPNK[Acetyl (K)]FIQR_	1	430.347	414.147	290.945	721.301	334.407	352.804	1.01499	0.976781	0.686205	1.70121	0.78871	0.832101	0.915359	0.867641	0.851357	1.23179	1.07158	1.06227	1.10884	1.12579	0.806013	1.38109	0.736023	0.783322	0.953889	0.749449
P17156	592	K	Heat shock-related 70 kDa protein 2 OS=Mus musculus OX=10090 GN=Hspa2 PE=1 SV=2	Hspa2	_NQMAEK[Acetyl (K)]DEYEHK_	1	1384.3	1004.85	804.924	337.73	844.694	1315.51	1.45921	1.05922	0.848479	0.356005	0.8904	1.38669	1.09775	1.1089	1.11475	0.894737	0.906297	0.877564	1.32927	0.955197	0.761139	0.397888	0.982459	1.58016	0.972057	0.749233
Q64511	263	K	DNA topoisomerase 2-beta OS=Mus musculus OX=10090 GN=Top2b PE=1 SV=2	Top2b	_GVK[Acetyl (K)]VMFNGK_	1	157.61	162.435		91.8843	392.939	319.065	0.701152	0.722619		0.408762	1.74806	1.41941	0.871481	0.932203	0.93813	0.887954	1.02011	1.35013	0.804552	0.775173		0.460342	1.7136	1.05132	1.36111	0.749053
Q61937	32	K	Nucleophosmin OS=Mus musculus OX=10090 GN=Npm1 PE=1 SV=1	Npm1	_ADKDYHFK[Acetyl (K)]VDNDENEHQLSLR_	1	1961.04	1582.2	2498.01	2324.21	2026.36	1793.46	0.965612	0.779071	1.23001	1.14444	0.997774	0.883095	0.935565	0.960542	0.987873	1.04339	1.09745	0.975172	1.03212	0.811074	1.24511	1.09684	0.909172	0.905579	0.94278	0.748632
Q9CY27	291	K	Very-long-chain enoyl-CoA reductase OS=Mus musculus OX=10090 GN=Tecr PE=1 SV=1	Tecr	_SYLK[Acetyl (K)]EFR_	1	847.32	1065.27	1168.61	1227.55	1146.18	1476.64	0.733443	0.922106	1.01156	1.06257	0.992137	1.27819	0.725494	1.12601	0.764178	1.13602	1.06991	1.17839	1.01096	0.818915	1.32372	0.935342	0.927311	1.08469	0.9346	0.748404
P68037	73	K	Ubiquitin-conjugating enzyme E2 L3 OS=Mus musculus OX=10090 GN=Ube2l3 PE=1 SV=1	Ube2l3	_TK[Acetyl (K)]IYHPNIDEK_	1	2236.54	1543.59	2055.48	1748.39	1831.14	1619.59	1.21609	0.839308	1.11764	0.950666	0.99566	0.880634	1.06184	1.04251	0.991466	1.00945	0.980737	0.914002	1.14527	0.805085	1.12726	0.941769	1.01522	0.963493	0.948942	0.74837
P62869	28	K	Elongin-B OS=Mus musculus OX=10090 GN=Elob PE=1 SV=1	Elob	_ESSTVFELK[Acetyl (K)]R_	1	254.709	167.267	264.303	257.022	172.593	265.992	1.10592	0.726254	1.14758	1.11596	0.749382	1.15491	0.954601	1.07456	1.06117	0.942951	0.965203	1.00151	1.15852	0.675861	1.08142	1.18348	0.776398	1.15317	1.06765	0.748336
P51960	30	K	Myb-related protein A OS=Mus musculus OX=10090 GN=Mybl1 PE=1 SV=2	Mybl1	_GLK[Acetyl (K)]K[Acetyl (K)]LWNR_	1	265.399	212.421	916.263	288.673	521.338	292.928	0.637718	0.510418	2.20165	0.693641	1.2527	0.703866	0.972598	0.887968	0.976349	0.963706	1.11729	1.08209	0.655686	0.574816	2.25499	0.719764	1.12119	0.650472	0.714801	0.747871
P51960	31	K	Myb-related protein A OS=Mus musculus OX=10090 GN=Mybl1 PE=1 SV=2	Mybl1	_GLK[Acetyl (K)]K[Acetyl (K)]LWNR_	1	265.399	212.421	916.263	288.673	521.338	292.928	0.637718	0.510418	2.20165	0.693641	1.2527	0.703866	0.972598	0.887968	0.976349	0.963706	1.11729	1.08209	0.655686	0.574816	2.25499	0.719764	1.12119	0.650472	0.714801	0.747871
Q9CPQ5	51	K	Centromere protein Q OS=Mus musculus OX=10090 GN=Cenpq PE=2 SV=2	Cenpq	_HLSSK[Acetyl (K)]VTGQATYVHLK_	1	125.461	306.803	616.139	269.1	336.728	106.576	0.427513	1.04544	2.09951	0.916966	1.14741	0.36316	0.910529	1.05633	1.22816	0.843317	1.05913	0.902538	0.469522	0.989691	1.70948	1.08733	1.08336	0.402376	0.812029	0.747836
Q8CG47	379	K	Structural maintenance of chromosomes protein 4 OS=Mus musculus OX=10090 GN=Smc4 PE=1 SV=1	Smc4	_VTK[Acetyl (K)]FIEQNK_	1	178.355	186.55	130.03	203.886	120.951	244.144	1.00584	1.05205	0.733312	1.14982	0.68211	1.37686	0.982998	1.05014	0.900862	0.972004	0.96849	1.12551	1.02324	1.00183	0.814011	1.18294	0.704302	1.22332	1.09563	0.747211
Q571H0	1957	K	Nucleolar pre-ribosomal-associated protein 1 OS=Mus musculus OX=10090 GN=Urb1 PE=1 SV=2	Urb1	_ATIIK[Acetyl (K)]LFK_	1	207.278	119.598	155.712	70.8222	188.183	188.472	1.33718	0.771547	1.00452	0.456886	1.214	1.21586	1.04866	1.00016	0.991673	0.940061	1.01298	1.00647	1.27513	0.771427	1.01296	0.486017	1.19845	1.20805	0.945415	0.746866
Q99K28	252	K	ADP-ribosylation factor GTPase-activating protein 2 OS=Mus musculus OX=10090 GN=Arfgap2 PE=1 SV=1	Arfgap2	_QAQVAEK[Acetyl (K)]LR_	1	302.568	156.255	249.064	198.114	197.083	117.793	1.48697	0.767917	1.22403	0.973629	0.968564	0.578893	1.1505	1.12292	1.04128	0.81766	0.898725	0.968919	1.29246	0.683859	1.1755	1.19075	1.07771	0.597463	0.909292	0.746658
Q7TSY8	850	K	Shugoshin 2 OS=Mus musculus OX=10090 GN=Sgo2 PE=1 SV=1	Sgo2	_SSIK[Acetyl (K)]DC[Carbamidomethyl (C)]EDIK_	1	490.613	290.309	123.623	310.718	458.466	199.284	1.57163	0.929974	0.396012	0.995353	1.46865	0.638385	1.05863	0.913714	1.02739	0.951584	1.06867	0.980015	1.48458	1.0178	0.385456	1.046	1.37428	0.651404	1.06366	0.746556
Q80UM3	500	K	N-alpha-acetyltransferase 15, NatA auxiliary subunit OS=Mus musculus OX=10090 GN=Naa15 PE=1 SV=1	Naa15	_AMNK[Acetyl (K)]FGEALK_	1	217.667	78.971	188.534	173.252	121.882	204.993	1.32549	0.480896	1.14808	1.05502	0.742204	1.24831	1.04646	1.01333	0.97765	0.963166	0.990817	1.00858	1.26663	0.474571	1.17433	1.09537	0.749083	1.23769	1.05715	0.746324
P54823	195	K	Probable ATP-dependent RNA helicase DDX6 OS=Mus musculus OX=10090 GN=Ddx6 PE=1 SV=1	Ddx6	_HMGGAK[Acetyl (K)]VMATTGGTNLR_	1	83.2509	36.2909	73.781	35.0968	77.1348	116.108	1.18461	0.516397	1.04986	0.499406	1.09758	1.65214	1.0138	0.9981	1.05161	1.01778	1.01076	0.907955	1.16849	0.51738	0.998336	0.490683	1.0859	1.81963	1.26526	0.746195
O70311	273	K	Glycylpeptide N-tetradecanoyltransferase 2 OS=Mus musculus OX=10090 GN=Nmt2 PE=1 SV=1	Nmt2	_IYDSVK[Acetyl (K)]R_	1	419.784	121.149	409.618	286.281	356.555	893.798	1.01267	0.292255	0.988148	0.690616	0.860141	2.15617	0.810243	1.00593	0.766748	1.19927	1.03775	1.18005	1.24984	0.290531	1.28875	0.575861	0.828851	1.82718	1.14237	0.746129
Q921J2	97	K	GTP-binding protein Rheb OS=Mus musculus OX=10090 GN=Rheb PE=1 SV=1	Rheb	_SFEVIK[Acetyl (K)]VIHGK_	1	190.007	146.879	414.044	218.44	286.382	256.32	0.753961	0.582824	1.64295	0.866786	1.13638	1.01709	0.983864	0.90062	0.761364	1.12213	1.11631	1.11571	0.766326	0.647136	2.15791	0.772447	1.01798	0.911611	0.756583	0.746062
P80313	172	K	T-complex protein 1 subunit eta OS=Mus musculus OX=10090 GN=Cct7 PE=1 SV=1	Cct7	_LISQQK[Acetyl (K)]VFFAK_	1	7172.74	8109.58	7626.91	8874.32	6444.36	6203.97	0.968593	1.0951	1.02992	1.19837	0.870234	0.837773	1.04773	1.05058	0.965486	1.04981	0.936492	0.949905	0.924468	1.04238	1.06674	1.14152	0.929249	0.881955	0.973342	0.745751
Q8K310	245	K	Matrin-3 OS=Mus musculus OX=10090 GN=Matr3 PE=1 SV=1	Matr3	_DDSFFGETSHNYHK[Acetyl (K)]FDSEYER_	1	1246.77	618.634	1640.21	896.331	1176.88	724.776	1.18672	0.588838	1.56121	0.85316	1.1202	0.689867	1.0243	0.990774	1.083	0.916914	1.0236	0.961411	1.15857	0.594321	1.44157	0.930469	1.09437	0.717557	0.858485	0.745407
Q3UQU0	321	K	Bromodomain-containing protein 9 OS=Mus musculus OX=10090 GN=Brd9 PE=1 SV=1	Brd9	_FLPGGK[Acetyl (K)]MGYLK_	1	6092.78	7992.59	8182.76	8705.6	11671.3	9220.87	0.70483	0.924605	0.946606	1.00709	1.35017	1.0667	0.930643	0.848104	0.883868	1.18127	1.04753	1.10859	0.757357	1.0902	1.07098	0.852546	1.28892	0.962214	1.06343	0.744554
Q9ERK4	934	K	Exportin-2 OS=Mus musculus OX=10090 GN=Cse1l PE=1 SV=1	Cse1l	_IHLAQSLHK[Acetyl (K)]LSTAC[Carbamidomethyl (C)]PGR_	1	3872.66	3334.08	2085.72	3714.51	3590.71	3398.58	1.16201	1.00041	0.625833	1.11456	1.07742	1.01977	0.995145	0.947454	0.878827	1.15463	0.953051	1.07089	1.16768	1.05589	0.712123	0.965299	1.13049	0.952255	1.03827	0.744207
P97386	100	K	DNA ligase 3 OS=Mus musculus OX=10090 GN=Lig3 PE=1 SV=2	Lig3	_FC[Carbamidomethyl (C)]VDYAK[Acetyl (K)]R_	1	1909.32	1790.79	1563.97	1577.41	1210.66	1703.61	1.17427	1.10137	0.961876	0.970139	0.744582	1.04776	1.06442	1.08439	1.04045	0.959522	0.924924	0.926292	1.1032	1.01566	0.92448	1.01106	0.80502	1.13113	0.968412	0.744073
Q9CW03	113	K	Structural maintenance of chromosomes protein 3 OS=Mus musculus OX=10090 GN=Smc3 PE=1 SV=2	Smc3	_VIGAK[Acetyl (K)]K[Acetyl (K)]DQYFLDK[Acetyl (K)]K_	1	3558.03	4235.04	5467.78	5549.3	6549.11	4569.18	0.713307	0.849033	1.09617	1.11251	1.31295	0.91602	0.781108	0.921129	0.858678	1.10954	1.0973	1.23224	0.9132	0.921731	1.27658	1.00268	1.19653	0.74338	0.94571	0.743743
P18760	121	K	Cofilin-1 OS=Mus musculus OX=10090 GN=Cfl1 PE=1 SV=3	Cfl1	_MIYASSK[Acetyl (K)]DAIK_	1	630.722	600.65	647.305	711.17	641.636	407.772	1.03986	0.990285	1.06721	1.1725	1.05786	0.672289	1.0623	0.983951	1.00648	1.02263	0.957748	0.966891	0.978878	1.00644	1.06034	1.14655	1.10453	0.69531	0.967407	0.743708
D3Z6Q9	31	K	Bridging integrator 2 OS=Mus musculus OX=10090 GN=Bin2 PE=1 SV=1	Bin2	_VLQK[Acetyl (K)]LGK_	1	307.779	230.644	213.506	443.014	173.786	249.679	1.14104	0.855078	0.79154	1.64241	0.644286	0.925645	1.02036	0.979282	0.942914	1.28676	0.819579	0.951106	1.11828	0.873169	0.839462	1.27639	0.786118	0.97323	1.07236	0.74364
Q91VW5	1500	K	Golgin subfamily A member 4 OS=Mus musculus OX=10090 GN=Golga4 PE=1 SV=2	Golga4	_EKEEQIC[Carbamidomethyl (C)]LLK[Acetyl (K)]EDLDR_	0.999999	182.395	98.2024	54.1037	60.2518	137.682	91.7858	1.75262	0.943617	0.519876	0.578953	1.32297	0.88196	1.13739	1.07147	1.10969	0.804243	0.987987	0.889219	1.54092	0.880673	0.468488	0.719873	1.33906	0.991836	1.0556	0.743489
Q60598	57	K	Src substrate cortactin OS=Mus musculus OX=10090 GN=Cttn PE=1 SV=2	Cttn	_TVQGSGHQEHINIHK[Acetyl (K)]LR_	1	94.6708	180.367	61.1165	216.69	213.19	11.6248	0.730429	1.39161	0.471542	1.67186	1.64486	0.0896909	1.00362	0.995695	0.809226	1.0722	1.05276	1.06649	0.727793	1.39763	0.582707	1.55928	1.56242	0.084099	1.18377	0.743207
Q9CYZ2	78	K	Tumor protein D54 OS=Mus musculus OX=10090 GN=Tpd52l2 PE=1 SV=1	Tpd52l2	_HC[Carbamidomethyl (C)]GELK[Acetyl (K)]R_	1		28.5532	8.21912	31.0553	6.88833	30.2057		1.36069	0.391679	1.47993	0.328261	1.43944	0.852006	0.874591	0.68101	1.31876	1.03315	1.24049		1.5558	0.575144	1.12221	0.317729	1.16038	0.81351	0.743021
Q8K448	1324	K	Cholesterol transporter ABCA5 OS=Mus musculus OX=10090 GN=Abca5 PE=1 SV=2	Abca5	_YISFC[Carbamidomethyl (C)]VK[Acetyl (K)]K_	1	270.445	232.785	351.925	598.553	250.691	275.98	0.819373	0.705274	1.06624	1.81345	0.759524	0.836143	0.948533	0.911369	0.951735	1.19263	1.06998	0.925749	0.863832	0.773863	1.12031	1.52054	0.70985	0.903207	1.13618	0.743011
Q6P4T2	1116	K	U5 small nuclear ribonucleoprotein 200 kDa helicase OS=Mus musculus OX=10090 GN=Snrnp200 PE=1 SV=1	Snrnp200	_TLNLC[Carbamidomethyl (C)]K[Acetyl (K)]MIDK_	1	229.22	252.853		274.718	224.141	221.581	0.953086	1.05135		1.14227	0.93197	0.921323	0.964673	0.989322	1.01715	0.983066	1.04829	0.997501	0.987989	1.0627		1.16194	0.889038	0.923631	0.967028	0.742988
P62858	16	K	Small ribosomal subunit protein eS28 OS=Mus musculus OX=10090 GN=Rps28 PE=1 SV=1	Rps28	_VTK[Acetyl (K)]VLGR_	1	4303.91	4940.92	3569.28	4328.16	3885.71	4426.55	1.01449	1.16465	0.84133	1.02021	0.915918	1.0434	0.911506	0.980756	1.05336	1.05144	0.948271	1.05466	1.11299	1.1875	0.79871	0.970296	0.965883	0.989321	0.943954	0.742982
P70696	18	K	Histone H2B type 1-A OS=Mus musculus OX=10090 GN=H2bc1 PE=1 SV=3	H2bc1	_KGFK[Acetyl (K)]K[Acetyl (K)]AVTK_	1	110853	172642	204572	124120	169452	233143	0.655431	1.02076	1.20955	0.73387	1.0019	1.37848	0.870544	0.951365	0.929033	1.11427	1.10462	1.03017	0.752898	1.07295	1.30194	0.658614	0.907006	1.33812	0.928366	0.742959
Q9ERU9	84	K	E3 SUMO-protein ligase RanBP2 OS=Mus musculus OX=10090 GN=Ranbp2 PE=1 SV=2	Ranbp2	_AVEC[Carbamidomethyl (C)]YK[Acetyl (K)]R_	1	180.671	260.46	326.637	284.29	316.161	531.451	0.570638	0.822648	1.03166	0.897914	0.998578	1.67856	0.795717	0.859994	0.899257	1.15766	1.09068	1.19669	0.717136	0.956575	1.14724	0.775631	0.915553	1.40266	1.09674	0.742785
Q8BP48	49	K	Methionine aminopeptidase 1 OS=Mus musculus OX=10090 GN=Metap1 PE=1 SV=1	Metap1	_GSWATHK[Acetyl (K)]LLHK_	1	649.059	689.417	346.81	539.579	684.283	637.886	1.09792	1.16619	0.586648	0.912727	1.1575	1.07902	0.96963	0.952127	1.00305	1.11262	1.02186	0.94071	1.13231	1.22482	0.584864	0.82034	1.13274	1.14703	1.05374	0.742779
Q99MV1	836	K	Tudor domain-containing protein 1 OS=Mus musculus OX=10090 GN=Tdrd1 PE=1 SV=2	Tdrd1	_HWTK[Acetyl (K)]EATAR_	1	386.207	606.464	429.8	454.425	497.596	815.519	0.726406	1.14068	0.808399	0.854716	0.935913	1.53389	1.01608	0.829262	1.00708	1.10508	1.01951	1.02298	0.714907	1.37554	0.802713	0.773443	0.918	1.49943	1.1029	0.742235
Q8BJ64	438	K	Choline dehydrogenase, mitochondrial OS=Mus musculus OX=10090 GN=Chdh PE=1 SV=1	Chdh	_ATSVGWLK[Acetyl (K)]LR_	1	67.4342	55.9372	246.296	10.9535	120.232	85.092	0.690517	0.572789	2.52204	0.112162	1.23116	0.87133	1.11446	1.46114	1.64668	0.314662	0.603485	0.859565	0.619596	0.392015	1.53159	0.356452	2.04008	1.01369	1.34092	0.741978
Q8JZQ9	723	K	Eukaryotic translation initiation factor 3 subunit B OS=Mus musculus OX=10090 GN=Eif3b PE=1 SV=1	Eif3b	_IFEQK[Acetyl (K)]DR_	1	291.044	230.642	397.013	377.18	152.272	269.609	1.01659	0.805616	1.38673	1.31746	0.531874	0.941722	1.03989	1.04197	1.03095	0.982806	0.941422	0.962955	0.977598	0.773163	1.3451	1.34051	0.564969	0.977951	0.931382	0.741902
P83741	173	K	Serine/threonine-protein kinase WNK1 OS=Mus musculus OX=10090 GN=Wnk1 PE=1 SV=2	Wnk1	_DRPVSQPSLVGSK[Acetyl (K)]EEPPPSR_	1	724.089	264.227	53.9342	123.535	151.178	87.3535	3.0937	1.12892	0.230436	0.527809	0.645914	0.373221	1.23134	1.23468	1.05465	0.68021	0.938271	0.860847	2.51246	0.914339	0.218496	0.775951	0.688409	0.433552	0.520647	0.741896
P45376	240	K	Aldo-keto reductase family 1 member B1 OS=Mus musculus OX=10090 GN=Akr1b1 PE=1 SV=3	Akr1b1	_AIAAK[Acetyl (K)]YNK_	1	773.437	735.423	626.383	723.028	569.983	682.169	1.12899	1.0735	0.914334	1.05541	0.832006	0.995765	1.0362	1.00758	1.03087	1.01715	0.933552	0.974647	1.08955	1.06543	0.886953	1.03761	0.891226	1.02167	0.969947	0.741731
Q61464	1477	K	Zinc finger protein 638 OS=Mus musculus OX=10090 GN=Znf638 PE=1 SV=2	Znf638	_DSK[Acetyl (K)]VDYK_	1	1221.73	881.459	746.247	691.233	668.898	1092.88	1.38245	0.997417	0.844418	0.782167	0.756894	1.23665	1.08171	1.10117	1.16524	0.794535	0.953671	0.903686	1.27803	0.905782	0.724675	0.984434	0.793663	1.36845	1.08185	0.741579
Q61316	68	K	Heat shock 70 kDa protein 4 OS=Mus musculus OX=10090 GN=Hspa4 PE=1 SV=1	Hspa4	_NTVQGFK[Acetyl (K)]R_	1	511.671	349.207	265.731	405.854	256.728	248.322	1.50675	1.02833	0.782515	1.19515	0.756005	0.731249	1.06086	1.08526	1.02941	0.942957	0.954245	0.92727	1.42031	0.947549	0.760158	1.26744	0.792254	0.788604	0.910577	0.741454
O88544	116	K	COP9 signalosome complex subunit 4 OS=Mus musculus OX=10090 GN=Cops4 PE=1 SV=1	Cops4	_QHLASIYEK[Acetyl (K)]EEDWR_	1	31.2335	56.5585			77.4006	6.94213	0.725793	1.31428			1.7986	0.161319	1.04344	1.00364	0.94559	1.08779	0.936654	0.982891	0.695578	1.30952			1.92024	0.164127	1.03954	0.741428
Q8BJF9	114	K	Charged multivesicular body protein 2b OS=Mus musculus OX=10090 GN=Chmp2b PE=1 SV=1	Chmp2b	_TMQAVNK[Acetyl (K)]K_	1	942.014	27.584	558.374	370.706	44.0929		2.42441	0.0709913	1.43706	0.954064	0.113479		1.03294	1.03221	1.02489	0.989704	0.952409	0.967842	2.3471	0.0687757	1.40215	0.96399	0.11915		0.425536	0.741332
Q9D1K7	59	K	Adipose-secreted signaling protein OS=Mus musculus OX=10090 GN=Adissp PE=1 SV=3	Adissp	_VGFLK[Acetyl (K)]ILHR_	1	125.923	653.458	445.231	173.077	274.982	440.203	0.357588	1.85565	1.26434	0.491492	0.780874	1.25006	1.15137	1.20222	1.20514	0.753638	0.862626	0.825006	0.310577	1.54352	1.04912	0.65216	0.90523	1.51521	1.05835	0.741055
O35685	248	K	Nuclear migration protein nudC OS=Mus musculus OX=10090 GN=Nudc PE=1 SV=1	Nudc	_VVTVHLEK[Acetyl (K)]INK_	1	8108.75	7607.5	7990.55	11386.2	7057.53	7541.04	0.979089	0.918565	0.964817	1.37483	0.85216	0.910541	0.988493	0.909884	0.932695	1.11564	0.977921	1.07536	0.990486	1.00954	1.03444	1.23232	0.871399	0.846728	0.972311	0.740887
P27546	1007	K	Microtubule-associated protein 4 OS=Mus musculus OX=10090 GN=Map4 PE=1 SV=3	Map4	_KVDISK[Acetyl (K)]VSSK_	0.999773	44.7653	168.249	46.4654	82.6948	3010.91	5.18868	0.0799791	0.3006	0.0830167	0.147745	5.37939	0.00927027	0.975821	1.26133	1.11005	0.830823	0.926627	0.89535	0.0819609	0.23832	0.0747865	0.17783	5.80534	0.0103538	15.1709	0.740369
P46460	44	K	Vesicle-fusing ATPase OS=Mus musculus OX=10090 GN=Nsf PE=1 SV=2	Nsf	_TSPNHK[Acetyl (K)]YIFTLR_	1	472.51	612.583	808.366	790.881	733.812	631.018	0.700159	0.907716	1.19782	1.17192	1.08735	0.935033	0.880202	0.891489	0.915484	1.1162	1.04382	1.15281	0.795452	1.0182	1.3084	1.04992	1.0417	0.811093	0.929743	0.740284
Q9CYN2	65	K	Signal peptidase complex subunit 2 OS=Mus musculus OX=10090 GN=Spcs2 PE=1 SV=1	Spcs2	_NSLDDSAK[Acetyl (K)]K_	1	257.504	164.547	223.277	204.345	132.135	343.264	1.16599	0.745079	1.01101	0.925287	0.598315	1.55432	0.911311	1.00111	0.882734	1.07561	1.20747	0.921758	1.27946	0.744249	1.14532	0.860244	0.49551	1.68625	0.959918	0.740067
Q9D902	75	K	General transcription factor IIE subunit 2 OS=Mus musculus OX=10090 GN=Gtf2e2 PE=1 SV=2	Gtf2e2	_ALSGSSGYK[Acetyl (K)]FGVLAK_	1	17.3255	90.9931	67.6534	53.1345	33.1543	34.8284	0.349904	1.83769	1.36633	1.0731	0.669583	0.703393	1.00282	0.993225	0.99431	1.01314	1.03476	0.961753	0.348922	1.85023	1.37414	1.05918	0.647093	0.731365	0.682184	0.739894
[truncated: 4,556 more rows]

## Sheet: Peptide_quant
Sequence	Length	Modifications	Modified sequence	Protein accession	Protein description	Gene name	MW [kDa]	Charge	Score	Intensity WT_1	Intensity WT_2	Intensity WT_3	Intensity KO_1	Intensity KO_2	Intensity KO_3
[truncated: 8,753 more rows]

## Sheet: Down 1.5x
Modification sites information																			Protein quantitation						Normalized modification sites quantitation
[truncated: 103 more rows]

[truncated: 3 more sheets: Up 1.5x, Down 1.5x  GO-BP, Up 1.5x GO-BP]
